# Supplementary material for: Dysregulation of MicroRNAs and PIWI-Interacting RNAs in a Caenorhabditis elegans Parkinson’s Disease Model Overexpressing Human α-Synuclein and Influence of tdp-1
Source: Front Neurosci. 2021 Mar 8;15:600462. doi: 10.3389/fnins.2021.600462 (PMC7982545; doi:10.3389/fnins.2021.600462)
Supplement: Supplementary file 1 [file Table_1.XLSX]

## Sheet: Sheet1
Name	Sequence (5'-3')
cel-miR-355-5p	TTT GTT TTA GCC TGA GCT ATG
cel-miR-85-3p	TAC AAA GTA TTT GAA AAG TCG TG
cel-miR-1018	AGAGAGATCATTGGACTTACAG
camt-1_L	CATGCGCTAAACGAAGACGG
camt-1_R	TGTTGCACCGATCGGAATGA
C05C10.3_L	CCAATGTTCGCACACGAAGG
C05C10.3_R	GTGAACTCCAAAGCTGCACG
T28F4.5_L	CGGAGGACGTCGTGTTGTTA
T28F4.5_R	TGATCTCGCGTACCACTTCG
C34F6.1_L	CGGAGCGCAAACAAACATCA
C34F6.1_R	GATCTTCTGGGCATCCTCCG
act-1 _L	TCGGTATGGGACAGAAGGAC
act-1 _R	CATCCCAGTTGGTGACGATA
L: Left, R: Right.
