# Supplementary material for: Dysregulation of MicroRNAs and PIWI-Interacting RNAs in a Caenorhabditis elegans Parkinson’s Disease Model Overexpressing Human α-Synuclein and Influence of tdp-1
Source: Front Neurosci. 2021 Mar 8;15:600462. doi: 10.3389/fnins.2021.600462 (PMC7982545; doi:10.3389/fnins.2021.600462)
Supplement: Supplementary file 2 [file Table_2.XLSX]

## Sheet: Sheet1
miRNA	HASN(A53T)OX_1_S1_L001_R1_001	HASN(A53T)OX_2_S2_L001_R1_001	HASN(A53T)OX_3_S3_L001_R1_001	HASN(WT)OX_1_S4_L001_R1_001	HASN(WT)OX_2_S5_L001_R1_001	HASN(WT)OX_3_S6_L001_R1_001	Wild type_1_S7_L001_R1_001	Wild type_2_S8_L001_R1_001	Wild type_3_S9_L001_R1_001	tdp-1 KO_S10_L001_R1_001	tdp-1 KO_S11_L001_R1_001	tdp-1 KO_S12_L001_R1_001	HASN(A53T) OX+tdp-1 KO_1_S13_L001_R1_001	HASN(A53T) OX+tdp-1 KO_2_S14_L001_R1_001	HASN(A53T) OX+tdp-1 KO_3_S15_L001_R1_001	HASN(WT) OX+tdp-1 KO_1_S16_L001_R1_001	HASN(WT) OX+tdp-1 KO_2_S17_L001_R1_001	HASN(WT) OX+tdp-1 KO_3_S18_L001_R1_001
cel-miR-50-5p	71541	102867	159147	66421	53497	50884	69692	72788	16026	117620	82010	85382	56506	43383	80017	47658	64451	76242
cel-miR-50-3p	68	115	150	49	36	60	30	82	6	129	71	83	18	47	98	101	71	41
cel-miR-8193-5p	39	116	87	29	32	47	68	120	9	81	46	57	29	74	51	49	53	34
cel-miR-8193-3p	5	5	7	2	2	7	4	14	0	12	4	8	2	2	4	2	4	1
cel-miR-5546-5p	0	0	0	0	0	0	0	0	0	0	0	0	0	0	0	0	0	0
cel-miR-5546-3p	5	2	4	2	1	1	4	2	1	1	2	0	4	0	4	0	5	1
cel-miR-4931	0	0	0	0	0	0	0	0	0	0	0	0	0	0	0	0	0	0
cel-miR-8204-5p	4	8	10	7	6	3	4	8	0	9	1	6	0	1	5	5	5	6
cel-miR-8204-3p	0	0	0	0	0	0	0	0	0	0	0	0	0	0	0	0	0	0
cel-miR-244-5p	1295	1577	3696	1198	1154	894	1101	1254	519	3341	1480	1583	839	577	1982	1350	1224	1369
cel-miR-244-3p	13	53	32	11	8	11	2	16	3	38	8	6	11	16	7	6	8	6
cel-miR-4926	4	1	6	2	0	1	1	0	0	7	0	2	2	0	0	0	2	1
cel-miR-235-3p	11544	26095	34552	8465	10902	11148	17765	32784	2304	15057	24432	23600	13677	16872	13185	14793	9923	16882
cel-miR-235-5p	158	346	381	86	59	184	195	209	19	758	254	253	77	59	346	241	157	104
cel-miR-1-3p	852619	1422798	2092704	745909	556457	698868	640361	748329	327761	1187528	1184450	873343	657389	550072	976386	709486	896239	972142
cel-miR-1-5p	1027	3038	2382	862	552	1192	1057	1438	127	2936	1360	1046	533	436	1342	723	1225	652
cel-miR-4816-5p	131	250	404	203	108	128	168	121	39	417	175	164	117	92	180	140	203	176
cel-miR-4816-3p	408	640	939	562	478	304	512	491	130	1213	551	592	354	295	630	409	442	542
cel-miR-245-3p	620	1547	1481	573	619	634	825	1773	193	678	1084	1165	749	1483	1043	671	882	1205
cel-miR-245-5p	1	5	1	3	1	0	2	1	0	2	1	4	4	1	1	0	0	2
cel-miR-8209-5p	0	1	1	0	0	0	0	1	0	0	1	1	0	0	0	0	0	2
cel-miR-8209-3p	2	0	4	1	6	0	2	1	0	0	1	2	0	0	0	2	1	1
cel-miR-79-3p	6391	9767	17403	6907	5082	4116	5616	7916	3215	16984	9332	11270	5029	5467	9087	7047	5819	8245
cel-miR-79-5p	176	479	558	231	128	156	170	184	29	730	192	199	111	93	315	182	308	124
cel-miR-1019-5p	0	2	2	0	2	1	0	1	0	0	0	1	0	0	1	0	0	1
cel-miR-1019-3p	0	0	0	0	0	0	0	0	0	0	0	0	0	0	0	0	0	0
cel-miR-2-3p	2224	3669	5933	2036	2106	1456	1870	2713	620	4113	2727	3179	1369	1376	3439	2127	2394	2318
cel-miR-2-5p	48	58	99	45	36	35	34	39	6	109	54	44	30	27	87	50	72	34
cel-miR-71-5p	266753	617327	598439	302727	182304	215404	287606	411488	74485	461802	379091	321812	197074	310862	267157	229390	310893	253249
cel-miR-71-3p	2126	6613	6048	2334	1278	2109	1916	3476	385	5635	3587	3301	1013	2087	2759	2750	2615	1439
cel-miR-2211-5p	0	0	0	0	0	0	0	0	0	0	0	0	0	0	0	0	0	0
cel-miR-2211-3p	0	1	4	0	0	0	1	1	0	3	0	1	0	1	1	0	3	0
cel-miR-4932	0	0	0	0	0	1	0	0	0	0	0	1	0	0	0	0	0	0
cel-miR-1828	1	0	2	2	0	1	1	0	0	3	0	2	0	0	2	0	1	0
cel-miR-1817	379	1361	899	207	317	639	696	1250	152	1027	1478	1436	535	751	574	1032	21	847
cel-miR-8190-5p	0	1	0	1	0	0	0	0	0	1	0	0	0	0	0	0	0	0
cel-miR-8190-3p	0	1	3	0	1	0	0	0	0	1	0	1	0	0	0	0	1	0
cel-miR-5545-5p	0	0	0	0	0	0	0	1	0	0	0	0	0	0	0	0	0	0
cel-miR-5545-3p	2	3	3	0	2	1	1	0	0	8	2	1	1	1	2	2	0	2
cel-miR-795-5p	647	1566	1223	1585	985	979	1599	1467	205	1758	1417	1856	1084	1078	1580	1033	1753	1536
cel-miR-795-3p	84	238	202	207	115	122	132	139	35	253	175	175	146	113	283	142	334	231
cel-miR-794-5p	415	803	845	535	499	444	400	637	177	871	589	707	339	751	697	496	617	698
cel-miR-794-3p	26	71	52	43	32	30	31	35	12	59	50	43	28	20	49	29	38	41
cel-miR-1823-3p	1	3	3	0	0	0	0	1	0	0	1	1	1	1	0	2	1	4
cel-miR-1823-5p	0	0	0	0	0	0	0	0	0	0	0	0	0	0	0	0	0	0
cel-miR-1824-5p	25	40	88	17	18	9	11	35	9	41	18	33	10	26	20	27	17	29
cel-miR-1824-3p	0	1	1	1	0	0	1	1	0	4	1	0	0	2	0	0	1	0
cel-miR-8205-5p	1	1	4	3	1	1	0	3	0	8	0	0	1	0	4	1	2	2
cel-miR-8205-3p	1	3	5	0	2	0	1	0	0	0	2	1	1	1	3	3	2	1
cel-miR-2218a-5p	0	1	0	0	1	0	1	0	0	1	0	1	0	1	0	0	0	1
cel-miR-2218a-3p	0	2	5	3	4	0	0	1	2	9	4	4	6	0	5	2	6	3
cel-miR-2218b-5p	0	0	1	0	0	0	0	0	0	2	0	0	0	0	0	0	0	1
cel-miR-2218b-3p	3	3	6	2	1	0	4	2	0	4	1	2	0	0	2	1	4	2
cel-miR-1818	0	0	0	0	0	1	0	0	0	0	0	0	0	0	0	0	0	0
cel-miR-8187-5p	0	0	0	0	0	0	1	0	0	0	0	0	0	0	0	0	0	0
cel-miR-8187-3p	0	0	0	0	0	0	0	0	0	0	0	0	0	0	0	0	0	0
cel-miR-354-3p	0	0	0	1	1	1	0	3	0	1	1	1	65	0	2	0	0	11
cel-miR-354-5p	1	11	3	0	1	0	1	2	0	0	1	0	247	2	10	0	0	42
cel-miR-8186-5p	25	22	44	22	20	29	46	42	2	113	64	64	41	35	50	40	62	76
cel-miR-8186-3p	0	4	24	4	4	8	8	10	2	28	18	2	2	4	14	6	10	14
cel-miR-5593-5p	0	0	0	0	0	0	0	0	0	0	0	0	0	0	0	0	0	0
cel-miR-5593-3p	0	0	8	0	0	0	0	0	0	2	0	0	0	0	0	0	0	0
cel-miR-4805-5p	0	0	0	0	0	0	0	0	0	0	0	0	0	0	0	0	0	0
cel-miR-4805-3p	2	5	16	4	9	0	0	7	2	3	2	2	2	1	6	2	3	2
cel-miR-8199-5p	1	1	3	0	0	0	0	0	0	4	0	1	0	2	0	0	0	0
cel-miR-8199-3p	0	4	1	4	0	0	0	0	0	0	0	0	0	0	1	0	0	3
cel-miR-5548-5p	0	0	0	0	0	0	0	0	0	0	0	0	0	0	0	0	0	0
cel-miR-5548-3p	0	0	0	0	0	0	0	0	0	0	0	0	0	0	0	0	0	0
cel-miR-72-5p	109753	149651	212498	100465	86440	87894	110832	149906	23691	211973	148798	134245	73819	88139	121428	105972	122550	114446
cel-miR-72-3p	324	980	708	311	198	534	341	817	47	671	633	478	180	585	361	521	296	252
cel-miR-8195-5p	0	6	0	2	2	6	1	3	0	1	1	5	0	3	0	0	1	1
cel-miR-8195-3p	2	20	3	4	1	4	4	3	1	5	7	4	1	7	1	4	1	1
cel-miR-1830-5p	41	100	93	74	76	64	102	142	7	229	136	99	40	33	66	67	58	55
cel-miR-1830-3p	1035	2001	1730	1742	1395	1418	1842	2357	435	4079	1793	1338	847	714	1949	1339	1312	1144
cel-lin-4-5p	8204	12329	20505	9264	7750	6396	11422	12580	2104	23914	12672	12447	7296	5668	13895	9238	9060	9848
cel-lin-4-3p	1	1	7	0	1	3	2	1	2	3	0	0	1	0	2	1	1	1
cel-miR-261	0	0	0	0	0	0	0	0	0	0	0	0	0	0	0	0	0	0
cel-miR-1822-5p	54	86	163	61	30	64	45	74	3	243	81	69	29	29	79	67	89	35
cel-miR-1822-3p	701	1044	1732	753	785	697	722	1536	215	1249	1179	1155	542	921	961	745	687	920
cel-miR-60-5p	62	136	121	68	65	67	77	141	21	246	131	133	44	54	126	123	93	55
cel-miR-60-3p	7890	12005	20868	7878	9057	6035	6275	9339	2899	19085	12586	15404	6149	7021	10872	12076	5203	10094
cel-miR-2953-5p	1	5	6	1	3	0	4	3	0	2	0	5	1	3	0	0	1	7
cel-miR-2953-3p	117	238	218	172	125	93	131	125	32	217	132	176	126	131	181	84	206	177
cel-miR-8192-5p	1	2	1	0	0	1	0	1	0	2	2	0	0	0	1	0	1	0
cel-miR-8192-3p	5	3	12	6	7	9	5	6	0	6	4	1	4	3	8	1	8	4
cel-miR-236-3p	1870	2559	4778	1699	1826	1261	1489	2211	948	4271	2629	3583	1258	1907	2050	2282	1633	2163
cel-miR-236-5p	46	191	117	50	26	40	53	59	9	197	71	51	32	29	66	44	66	33
cel-miR-57-5p	177984	192175	454947	222328	160189	124318	197269	160681	19367	458105	196545	128747	117302	52164	189643	114462	256018	153672
cel-miR-57-3p	459	602	1312	509	211	212	419	271	58	1299	353	332	175	85	449	238	682	162
cel-miR-85-3p	47462	129808	82868	21216	31982	41419	59500	98299	21951	76284	109541	136579	49916	81536	45880	71291	2426	77825
cel-miR-85-5p	54	229	129	41	37	90	87	68	32	285	142	166	55	45	98	108	5	62
cel-miR-2216-5p	3	8	18	7	9	4	9	13	3	18	13	13	5	12	18	12	12	16
cel-miR-2216-3p	2	2	1	1	1	0	0	2	0	3	1	5	0	0	5	2	0	3
cel-miR-252-5p	1296	3083	2498	1157	1029	1461	2157	4162	444	1879	3016	3821	1539	2803	1861	2014	1130	2521
cel-miR-252-3p	4	24	13	3	4	14	18	10	2	33	15	15	11	6	19	15	0	7
cel-miR-35-3p	68330	219899	97912	18544	19567	48131	26576	42040	3261	32541	75168	79564	26881	145973	20710	26239	14105	55126
cel-miR-35-5p	116	95	138	5	6	11	19	14	4	7	25	75	17	56	5	16	0	17
cel-miR-36-3p	10389	37884	18213	2526	2975	5101	3503	6395	795	4852	10108	14932	3331	20049	3265	4853	1520	6812
cel-miR-36-5p	129	466	160	39	44	93	62	118	8	127	202	201	46	209	54	79	23	64
cel-miR-37-5p	111	260	159	8	19	58	34	64	1	25	86	130	31	155	29	45	3	50
cel-miR-37-3p	72685	197101	90640	16005	22168	49069	21520	46152	4075	26941	73877	83536	22312	166821	22880	31776	12509	52515
cel-miR-38-3p	468	1810	921	193	178	196	168	182	66	497	327	536	171	1063	239	191	171	293
cel-miR-38-5p	12	31	24	3	9	10	0	10	2	5	12	15	3	34	2	6	3	8
cel-miR-39-3p	18858	68467	31881	3842	5503	13773	6129	14327	965	7081	22860	23609	5642	42947	5146	10274	2712	11968
cel-miR-39-5p	545	2751	722	121	87	308	223	333	19	404	609	827	144	677	131	217	85	200
cel-miR-40-3p	6400	20509	9485	1944	1884	4441	2870	4804	381	3926	7313	7488	2284	11921	2337	3595	1620	4657
cel-miR-40-5p	785	3732	892	149	121	573	232	463	34	455	935	1184	170	1093	220	353	128	320
cel-miR-41-3p	117	450	368	21	38	54	41	48	6	49	205	260	70	254	20	60	8	101
cel-miR-41-5p	1951	7418	3319	364	340	1190	773	1388	54	1153	2338	2672	708	3981	458	940	190	1225
cel-miR-2207-5p	2	5	8	2	4	2	1	2	1	4	1	4	2	2	2	2	2	1
cel-miR-2207-3p	0	0	0	0	0	0	0	0	0	1	0	0	0	0	0	0	0	0
cel-miR-8212-5p	0	0	0	0	0	0	0	0	0	0	0	0	0	0	0	0	0	0
cel-miR-8212-3p	23	31	29	16	17	11	16	16	7	38	13	16	15	6	22	10	11	29
cel-miR-355-5p	5853	8235	17242	2920	3086	2382	1544	2182	778	4344	2641	2991	1841	1897	2366	1818	2366	2719
cel-miR-355-3p	3	0	2	0	0	0	0	0	0	0	0	0	1	0	0	0	0	0
cel-miR-8188-5p	0	0	0	0	0	0	0	0	0	0	0	0	0	0	0	0	0	0
cel-miR-8188-3p	0	0	0	0	0	0	0	0	0	0	0	0	0	0	0	0	0	0
cel-miR-5594-5p	0	2	0	1	0	0	0	1	0	0	0	0	0	0	0	0	0	0
cel-miR-5594-3p	17	55	46	18	18	29	20	24	7	64	67	48	24	22	27	19	28	34
cel-miR-45-3p	766817	854783	1721379	1009819	717790	447832	772488	673786	146689	1844076	676117	685965	583674	329120	1041774	493015	1176980	707033
cel-miR-45-5p	3925	7779	10036	3462	2324	1903	2122	2784	347	5557	2398	2230	1690	2061	4003	2008	7036	1756
cel-miR-42-5p	264	499	808	453	209	113	204	184	39	861	122	139	117	105	375	137	416	111
cel-miR-42-3p	3477	3804	9058	5495	4541	2668	4836	3365	840	12618	2662	2763	2733	943	6784	3988	6338	3479
cel-miR-43-3p	73	47	217	58	80	32	25	49	18	102	49	59	53	50	100	62	65	69
cel-miR-43-5p	5	6	21	11	5	2	3	4	1	21	1	7	6	2	10	5	11	4
cel-miR-44-3p	766555	854369	1720671	1009385	717493	447596	772142	673501	146648	1843454	675829	685755	583446	329008	1041396	492790	1176480	706772
cel-miR-44-5p	1612	2557	3843	2126	923	790	891	632	113	4136	523	537	741	558	2085	709	4269	709
cel-miR-5547-5p	6	10	32	7	11	3	5	14	5	40	17	17	10	6	28	25	11	19
cel-miR-5547-3p	0	0	0	0	0	0	0	0	0	0	0	0	0	0	0	0	0	0
cel-miR-4806-5p	3	14	26	9	13	4	13	15	1	29	15	3	11	7	15	10	21	15
cel-miR-4806-3p	0	1	0	1	1	0	0	1	0	1	1	2	1	3	2	0	1	3
cel-miR-77-3p	90617	181322	158710	43232	56598	83177	86123	175683	24364	131051	171304	182968	80337	147104	71846	115036	26240	130185
cel-miR-77-5p	32929	156124	46117	29151	10724	47182	42734	49629	1101	70739	62475	55010	23699	31312	34471	27321	15421	26638
cel-miR-267	0	0	0	0	0	0	0	0	0	0	0	0	0	0	0	0	0	0
cel-miR-4933	1	0	1	0	0	0	0	0	0	0	0	0	0	0	1	0	3	0
cel-miR-2215-5p	0	0	0	0	0	0	0	0	0	0	0	0	0	0	0	0	0	0
cel-miR-2215-3p	2	2	4	1	0	0	1	1	0	0	0	5	0	0	2	1	0	3
cel-miR-4929	11	20	39	28	31	34	26	33	4	71	43	18	13	26	33	36	32	34
cel-miR-2217b-3p	12	28	76	36	42	20	4	20	0	59	24	20	8	29	42	16	14	32
cel-miR-2217b-5p	15	12	42	3	9	15	9	15	0	30	0	15	6	6	18	6	21	6
cel-miR-5595-5p	0	1	1	0	2	2	1	1	0	4	3	3	5	0	1	2	3	0
cel-miR-5595-3p	4	2	4	4	2	2	1	6	1	1	2	2	0	2	2	4	3	2
cel-miR-234-3p	8180	7843	18894	7504	6402	4470	7454	9898	1891	14940	8980	8007	4519	4183	10180	6731	8449	6799
cel-miR-234-5p	2	6	6	2	1	0	0	1	0	10	2	2	1	1	2	1	2	0
cel-miR-273	0	0	0	0	0	0	0	0	0	0	0	0	0	0	0	0	0	0
cel-miR-229-5p	0	0	0	0	0	0	0	0	0	0	0	0	0	0	0	0	0	0
cel-miR-229-3p	0	0	0	0	0	0	0	0	0	0	0	0	0	0	0	0	0	0
cel-miR-64-5p	0	0	0	0	0	0	0	0	0	0	0	0	0	0	0	0	0	0
cel-miR-64-3p	0	0	0	0	0	0	0	0	0	0	0	0	0	0	0	0	0	0
cel-miR-65-5p	0	0	0	0	0	0	0	0	0	0	0	0	0	0	0	0	0	0
cel-miR-65-3p	0	0	0	0	0	0	0	0	0	0	0	0	0	0	0	0	0	0
cel-miR-66-5p	0	0	0	0	0	0	0	0	0	0	0	0	0	0	0	0	0	0
cel-miR-66-3p	0	0	0	0	0	0	0	0	0	0	0	0	0	0	0	0	0	0
cel-miR-76-3p	0	0	0	0	0	0	0	0	0	0	0	0	0	0	0	0	0	0
cel-miR-76-5p	0	0	0	0	0	0	0	0	0	0	0	0	0	0	0	0	0	0
cel-miR-4936	0	0	0	0	0	0	0	0	0	0	0	0	0	0	0	0	0	0
cel-miR-4927	0	0	0	0	0	0	0	0	0	0	0	0	0	0	0	0	0	0
cel-miR-4813-5p	0	0	0	0	0	0	0	0	0	0	0	0	0	0	0	0	0	0
cel-miR-4813-3p	0	0	0	0	0	0	0	0	0	0	0	0	0	0	0	0	0	0
cel-miR-4938	0	0	0	0	0	0	0	0	0	0	0	0	0	0	0	0	0	0
cel-miR-67-3p	0	0	0	0	0	0	0	0	0	0	0	0	0	0	0	0	0	0
cel-miR-67-5p	0	0	0	0	0	0	0	0	0	0	0	0	0	0	0	0	0	0
cel-miR-8206-5p	0	0	0	0	0	0	0	0	0	0	0	0	0	0	0	0	0	0
cel-miR-8206-3p	0	0	0	0	0	0	0	0	0	0	0	0	0	0	0	0	0	0
cel-miR-2213-5p	0	0	0	0	0	0	0	0	0	0	0	0	0	0	0	0	0	0
cel-miR-2213-3p	0	0	0	0	0	0	0	0	0	0	0	0	0	0	0	0	0	0
cel-miR-5549-5p	0	0	0	0	0	0	0	0	0	0	0	0	0	0	0	0	0	0
cel-miR-5549-3p	0	0	0	0	0	0	0	0	0	0	0	0	0	0	0	0	0	0
cel-miR-231-3p	0	0	0	0	0	0	0	0	0	0	0	0	0	0	0	0	0	0
cel-miR-231-5p	0	0	0	0	0	0	0	0	0	0	0	0	0	0	0	0	0	0
cel-miR-356a	0	0	0	0	0	0	0	0	0	0	0	0	0	0	0	0	0	0
cel-miR-356b-5p	0	0	0	0	0	0	0	0	0	0	0	0	0	0	0	0	0	0
cel-miR-356b-3p	0	0	0	0	0	0	0	0	0	0	0	0	0	0	0	0	0	0
cel-miR-80-5p	0	0	0	0	0	0	0	0	0	0	0	0	0	0	0	0	0	0
cel-miR-80-3p	0	0	0	0	0	0	0	0	0	0	0	0	0	0	0	0	0	0
cel-miR-238-5p	0	0	0	0	0	0	0	0	0	0	0	0	0	0	0	0	0	0
cel-miR-238-3p	0	0	0	0	0	0	0	0	0	0	0	0	0	0	0	0	0	0
cel-miR-90-3p	0	0	0	0	0	0	0	0	0	0	0	0	0	0	0	0	0	0
cel-miR-90-5p	0	0	0	0	0	0	0	0	0	0	0	0	0	0	0	0	0	0
cel-miR-1020-3p	0	0	0	0	0	0	0	0	0	0	0	0	0	0	0	0	0	0
cel-miR-1020-5p	0	0	0	0	0	0	0	0	0	0	0	0	0	0	0	0	0	0
cel-miR-272	0	0	0	0	0	0	0	0	0	0	0	0	0	0	0	0	0	0
cel-miR-1832a-3p	0	0	0	0	0	0	0	0	0	0	0	0	0	0	0	0	0	0
cel-miR-1832a-5p	0	0	0	0	0	0	0	0	0	0	0	0	0	0	0	0	0	0
cel-miR-86-5p	0	0	0	0	0	0	0	0	0	0	0	0	0	0	0	0	0	0
cel-miR-86-3p	0	0	0	0	0	0	0	0	0	0	0	0	0	0	0	0	0	0
cel-miR-8211-5p	0	0	0	0	0	0	0	0	0	0	0	0	0	0	0	0	0	0
cel-miR-8211-3p	0	0	0	0	0	0	0	0	0	0	0	0	0	0	0	0	0	0
cel-miR-46-5p	0	0	0	0	0	0	0	0	0	0	0	0	0	0	0	0	0	0
cel-miR-46-3p	0	0	0	0	0	0	0	0	0	0	0	0	0	0	0	0	0	0
cel-miR-4814-5p	0	0	0	0	0	0	0	0	0	0	0	0	0	0	0	0	0	0
cel-miR-4814-3p	0	0	0	0	0	0	0	0	0	0	0	0	0	0	0	0	0	0
cel-miR-269	0	0	0	0	0	0	0	0	0	0	0	0	0	0	0	0	0	0
cel-miR-5550-5p	0	0	0	0	0	0	0	0	0	0	0	0	0	0	0	0	0	0
cel-miR-5550-3p	1	3	10	4	0	0	4	1	0	10	5	4	3	1	5	1	3	1
cel-miR-2209b-5p	0	0	1	0	0	0	0	0	0	1	0	0	0	0	0	0	0	0
cel-miR-2209b-3p	1	1	3	0	1	0	1	0	0	1	1	2	0	0	0	1	0	0
cel-miR-2208a-5p	12	22	21	13	13	11	11	11	2	15	9	15	12	6	11	5	5	13
cel-miR-2208a-3p	0	0	0	0	0	0	0	0	0	0	0	0	0	0	0	0	0	0
cel-miR-2208b-5p	58	76	138	72	64	49	71	81	12	224	79	90	58	68	82	54	68	98
cel-miR-2208b-3p	12	37	65	21	23	30	37	38	13	78	46	32	16	14	19	30	17	29
cel-miR-2209a-5p	0	1	0	0	1	1	0	0	0	0	0	1	0	1	0	0	0	0
cel-miR-2209a-3p	21	74	67	26	20	36	24	26	4	55	74	36	21	23	19	28	22	24
cel-miR-2209c-5p	0	0	2	0	1	0	0	0	0	0	0	0	0	0	0	0	0	0
cel-miR-2209c-3p	1	4	5	0	0	2	2	2	0	4	2	8	0	4	1	4	1	2
cel-miR-4937	24	146	45	12	20	34	49	88	10	34	59	63	38	88	26	31	13	51
cel-miR-8189-5p	0	0	0	1	0	0	3	0	0	1	1	2	1	2	0	2	3	1
cel-miR-8189-3p	9	21	26	24	17	19	17	19	3	45	22	20	22	23	27	27	41	39
cel-miR-4930	0	0	0	0	0	0	0	0	0	0	0	0	0	0	0	0	0	0
cel-miR-58a-5p	1664	6866	4286	2379	1124	2554	3045	4640	188	6919	3746	2733	1181	2257	2520	1823	2086	1467
cel-miR-58a-3p	384344	548250	740936	334457	493342	392037	357518	650855	93556	833092	696272	595904	307198	468945	614206	500585	419355	544585
cel-miR-270	0	0	0	0	0	0	0	0	0	0	0	0	0	0	0	0	0	0
cel-miR-242	232	204	629	165	206	105	157	185	44	311	236	225	121	132	281	223	245	201
cel-miR-243-5p	149	183	433	173	173	86	132	168	37	419	154	181	114	69	137	101	133	147
cel-miR-243-3p	4890	5267	12257	6542	5009	4220	6329	5149	1054	14841	5941	4165	3996	2208	4314	2868	5465	4631
cel-miR-8191-5p	0	1	1	0	0	2	0	2	1	0	0	0	0	1	0	0	0	1
cel-miR-8191-3p	0	0	0	0	0	0	0	0	0	0	0	0	0	0	0	0	0	0
cel-miR-2217a-5p	6	5	19	2	3	9	4	8	0	15	0	6	6	4	10	3	11	5
cel-miR-2217a-3p	9	12	9	14	5	6	13	12	0	16	5	6	6	7	8	12	7	10
cel-miR-228-5p	108531	158431	281403	117577	77747	96617	124662	122509	27649	214465	135390	97195	85506	47105	128914	110411	180998	95530
cel-miR-228-3p	1077	1520	2386	1035	654	719	683	917	102	2466	903	817	452	422	1421	882	2237	573
cel-miR-790-5p	2666	6441	5812	3376	2498	2081	3260	3088	444	3247	2751	3762	3282	2759	4043	1411	5494	3755
cel-miR-790-3p	164	579	279	112	57	104	152	209	14	237	124	150	105	185	182	71	214	138
cel-miR-4815	0	0	0	0	0	0	0	0	0	2	0	0	0	0	0	0	0	0
cel-miR-8202-5p	4	13	7	7	1	5	1	11	2	7	9	12	3	5	2	2	1	5
cel-miR-8202-3p	0	1	0	0	1	2	0	0	0	0	0	3	0	1	0	1	0	0
cel-miR-8201-5p	6	8	9	5	10	5	2	8	2	17	11	7	6	6	13	9	5	6
cel-miR-8201-3p	1	2	3	1	0	1	3	1	0	2	4	0	1	1	0	1	0	7
cel-miR-58b-3p	1	1	2	0	3	0	0	3	0	1	1	2	0	0	1	1	1	1
cel-miR-58b-5p	11	30	18	5	8	13	11	15	1	14	21	27	2	33	3	12	5	14
cel-miR-58c	97	131	188	242	171	148	224	294	43	617	368	333	93	100	190	265	252	220
cel-miR-1820-5p	4764	12238	13611	6671	6223	3465	6164	5226	1783	10284	4206	7010	5334	4081	8136	4647	2537	5718
cel-miR-1820-3p	11	18	33	9	11	7	5	11	5	17	17	11	8	4	12	25	6	8
cel-miR-83-3p	993	1211	2450	848	815	627	817	1257	393	2111	1386	1314	515	521	1117	1146	854	852
cel-miR-83-5p	496	1121	926	369	187	333	370	402	77	1380	456	445	157	344	429	266	334	248
cel-miR-4920	0	0	2	1	2	1	1	0	0	1	3	0	0	0	1	1	1	1
cel-miR-5551-5p	513	624	1257	603	494	504	578	579	174	1478	821	620	538	454	654	554	707	789
cel-miR-5551-3p	0	1	5	4	1	1	1	0	0	5	2	2	1	2	3	0	1	0
cel-miR-4934	0	0	0	0	0	0	1	1	0	0	0	0	0	0	0	0	0	0
cel-miR-4924	0	0	0	1	0	0	0	0	0	0	0	0	0	0	0	0	0	0
cel-miR-8208-5p	5	6	8	10	6	4	6	8	1	19	4	2	3	6	9	4	9	10
cel-miR-8208-3p	7	10	18	9	11	4	11	11	2	27	5	5	10	7	8	5	5	6
cel-miR-2210-5p	0	1	8	2	3	1	7	7	1	7	3	4	3	1	0	3	0	1
cel-miR-2210-3p	92	167	366	180	118	120	219	147	24	553	243	180	133	71	116	148	82	163
cel-miR-246-3p	10260	29141	19653	5973	8159	13690	12772	25564	3165	15312	24906	21752	11421	22087	8126	12106	1550	18488
cel-miR-246-5p	409	2232	668	463	145	740	839	957	58	1864	1069	941	366	502	567	641	200	391
cel-miR-232-3p	96	156	316	90	92	49	67	103	29	209	130	144	56	73	137	92	99	80
cel-miR-232-5p	120	144	297	83	73	59	59	78	25	204	99	131	47	56	131	83	90	63
cel-miR-51-5p	84961	191195	226557	181290	107566	115620	198496	200118	22010	305031	206795	231156	132076	141054	193086	100421	144112	166734
cel-miR-51-3p	250	650	309	147	162	485	183	575	83	488	598	591	181	611	421	658	218	323
cel-miR-53-5p	6565	7560	13901	6128	9262	5925	5587	12394	1652	15742	11848	10459	4981	8012	11334	8580	6148	8651
cel-miR-53-3p	15	7	19	7	8	4	7	7	3	14	13	7	4	4	2	8	2	2
cel-miR-59-5p	5	13	8	3	1	5	7	9	2	23	2	7	5	3	14	6	13	7
cel-miR-59-3p	24518	83078	71159	24381	25467	31396	30382	34514	11456	68565	52201	49952	29928	27886	32676	34085	11872	41907
cel-miR-8207-5p	0	0	0	0	0	0	0	0	0	0	0	0	0	0	0	0	0	0
cel-miR-8207-3p	1	5	7	1	2	4	5	4	0	4	2	1	3	0	3	0	5	3
cel-miR-124-5p	13	15	23	7	5	2	15	13	4	30	14	17	5	6	13	6	17	11
cel-miR-124-3p	106	88	259	54	64	41	57	69	22	143	75	104	50	42	85	74	99	54
cel-miR-265	0	0	0	1	0	0	0	0	0	0	0	0	0	0	0	0	0	0
cel-miR-52-5p	171434	191079	344348	169058	237123	160931	164148	352860	43109	443037	320537	284475	127250	206711	298183	248742	168082	232804
cel-miR-52-3p	451	307	885	291	153	134	305	226	34	1042	215	240	162	84	502	261	245	140
cel-miR-798	3	5	10	5	1	2	4	11	1	12	7	14	4	2	4	9	0	6
cel-miR-1833	1	0	2	0	3	1	0	0	1	6	2	1	1	1	1	2	7	3
cel-miR-78	375	1580	749	152	248	563	517	1403	87	175	760	763	410	1380	159	453	26	543
cel-miR-8198-5p	0	0	0	0	0	0	0	1	0	0	0	0	0	1	0	0	1	0
cel-miR-8198-3p	10	33	22	5	3	8	9	20	3	21	30	32	7	31	1	15	0	12
cel-miR-1021	0	0	0	1	1	3	1	0	1	1	0	0	0	0	0	0	0	0
cel-miR-789-3p	89	60	129	65	84	80	66	154	34	226	164	134	52	74	108	80	85	86
cel-miR-789-5p	489	580	1086	597	496	625	703	849	154	1694	894	627	394	295	586	628	668	603
cel-miR-1832b-5p	0	1	1	1	0	1	0	1	1	2	1	8	0	1	1	1	1	0
cel-miR-1832b-3p	3	2	4	1	2	3	1	1	4	8	1	4	4	4	3	2	2	3
cel-miR-789-2-5p	339	762	1160	1234	630	609	924	695	432	2215	1073	1076	542	167	647	366	693	918
cel-miR-8194-5p	0	0	0	0	0	0	0	0	0	1	0	0	0	0	0	0	0	0
cel-miR-8194-3p	1	0	0	1	0	0	0	1	0	0	1	0	0	0	2	0	0	0
cel-miR-2219-5p	5	2	7	8	8	6	7	7	5	10	3	5	1	4	5	2	9	6
cel-miR-2219-3p	2	4	5	3	6	2	1	6	0	11	7	10	3	3	8	5	5	5
cel-miR-792-3p	44	50	87	29	29	14	33	40	13	41	39	48	15	27	48	26	27	28
cel-miR-792-5p	2	0	0	0	0	0	0	0	0	1	1	0	0	2	0	0	0	0
cel-miR-1821-3p	184	334	442	240	149	105	197	145	40	307	154	169	172	99	255	98	294	209
cel-miR-1821-5p	2	2	2	2	3	2	0	1	0	5	0	2	2	0	2	3	2	1
cel-miR-8200-5p	0	0	0	0	0	0	0	0	0	0	0	0	0	0	0	0	0	0
cel-miR-8200-3p	2	0	0	0	1	0	0	1	0	1	1	4	0	1	1	0	1	0
cel-miR-4922	36	54	120	102	82	64	88	24	28	160	58	68	70	88	52	80	48	106
cel-miR-255-3p	68	89	135	43	45	39	31	51	21	97	66	73	35	41	49	30	43	53
cel-miR-255-5p	2	4	3	1	2	4	4	5	0	7	3	4	0	0	4	2	3	2
cel-miR-253-5p	17	77	56	22	20	27	39	68	6	53	49	35	20	33	27	42	19	25
cel-miR-253-3p	573	2293	1574	1358	903	1082	1806	2272	280	1953	3093	3039	1081	1354	1475	867	803	1473
cel-miR-70-3p	402592	684174	1009011	564485	486862	444181	655683	663181	155666	1482582	690797	577375	464192	396556	564499	416009	527472	638642
cel-miR-70-5p	430	704	1150	466	389	395	518	542	155	1648	805	692	289	281	745	774	507	376
cel-miR-256	0	0	0	0	0	0	0	0	0	0	0	0	0	0	0	0	0	0
cel-miR-357-3p	697	1356	1242	919	846	665	1068	1100	187	2095	1244	1473	584	660	988	863	411	1006
cel-miR-357-5p	2	6	7	8	1	6	5	0	1	7	6	1	2	1	10	1	13	1
cel-miR-358-5p	64	174	124	108	76	92	137	172	17	176	118	130	89	99	108	53	36	139
cel-miR-358-3p	68	126	105	38	102	96	70	162	16	135	178	176	64	127	118	132	33	139
cel-miR-259-5p	1315	1871	2662	705	837	819	935	1715	348	1682	1562	1851	758	1064	1207	1760	526	1211
cel-miR-259-3p	390	768	754	298	270	240	362	506	83	631	389	489	331	320	371	277	214	383
cel-lsy-6-3p	44	64	117	41	46	46	43	52	24	89	59	99	33	50	100	51	61	51
cel-lsy-6-5p	3	2	5	3	0	2	0	1	0	2	2	1	1	1	1	2	1	1
cel-miR-268	0	0	0	0	0	0	0	0	0	0	0	1	1	0	0	0	0	0
cel-miR-250-3p	5201	9497	11120	5638	7124	5545	4796	8221	1519	11968	10720	11797	4986	8292	9913	8169	5999	8324
cel-miR-250-5p	691	2821	2146	1679	721	1287	1364	1618	162	3494	1550	1569	899	1126	2117	1290	1963	1210
cel-miR-61-5p	862	2369	1611	807	522	991	761	1114	142	1826	1128	1366	611	1109	1189	749	994	890
cel-miR-61-3p	28603	59264	64949	44151	28437	33246	34418	33601	6735	76278	49622	43743	34193	34942	49167	22593	40767	40959
cel-miR-87-3p	17176	22031	37899	19231	16574	10454	17366	18023	3560	36294	22422	19667	13881	11411	23528	10786	20132	19196
cel-miR-87-5p	108	203	212	104	56	90	66	158	3	342	111	119	37	86	154	111	125	55
cel-miR-48-5p	202613	402697	415478	223075	168940	199523	320401	351041	46425	530535	374081	278218	207528	169061	278900	231283	194302	262775
cel-miR-48-3p	460	976	1328	559	372	650	676	942	93	1801	997	672	461	435	888	617	751	550
cel-miR-241-5p	6609	13902	16548	11802	7599	8595	13373	12140	1895	21744	14489	11487	9900	4801	14428	8922	11229	12029
cel-miR-241-3p	2010	3724	5074	3904	2041	2284	4159	3179	574	8146	3112	3175	2452	1230	4577	2361	3540	2990
cel-miR-8210-5p	0	4	11	0	3	2	6	1	1	28	2	9	5	5	12	5	7	8
cel-miR-8210-3p	5	2	8	3	3	3	6	2	0	8	4	6	1	2	6	6	7	4
cel-miR-8197-5p	0	0	0	0	0	0	0	0	0	0	0	0	0	0	0	0	0	0
cel-miR-8197-3p	0	0	0	0	1	0	0	0	0	0	0	0	0	0	0	1	0	0
cel-miR-5552-5p	0	0	1	0	0	0	0	0	0	0	0	0	0	0	0	0	0	0
cel-miR-5552-3p	0	0	0	1	1	0	0	1	0	2	1	0	0	0	1	1	1	0
cel-miR-12134	1	2	10	1	0	0	0	0	0	1	0	0	0	0	0	0	0	1
cel-miR-4935	0	0	0	0	0	1	0	0	0	0	0	0	0	0	0	0	0	0
cel-miR-800-3p	71	83	123	97	95	71	113	135	34	291	154	178	126	108	185	136	95	141
cel-miR-800-5p	4	9	15	5	11	4	12	12	4	21	19	13	11	7	9	7	6	13
cel-miR-2221	1	5	5	6	4	4	5	5	0	9	6	6	2	3	4	6	8	10
cel-miR-796	6	15	25	10	7	4	7	10	2	14	4	15	4	3	14	13	14	2
cel-miR-4807	40	65	111	22	18	18	16	21	3	38	23	23	12	22	31	10	38	25
cel-miR-4808-5p	0	0	1	0	0	0	0	0	0	0	0	0	0	0	0	0	0	0
cel-miR-4808-3p	25	36	82	43	27	10	22	15	4	44	20	19	20	6	37	11	38	28
cel-miR-4809-5p	0	0	0	0	2	0	0	0	0	0	0	0	0	0	0	0	0	0
cel-miR-4809-3p	6	6	16	6	5	5	5	5	1	4	5	4	1	1	5	2	5	3
cel-miR-2220-5p	0	0	0	0	0	0	0	0	0	0	0	0	0	0	0	1	0	1
cel-miR-2220-3p	7	21	43	16	11	10	5	10	3	9	11	12	5	6	13	6	15	9
cel-miR-4810b-5p	0	0	0	0	0	0	0	1	0	0	0	0	0	0	0	0	0	0
cel-miR-4810b-3p	3	14	17	12	2	2	10	1	0	10	3	6	3	1	6	2	3	3
cel-miR-4810a	4	2	4	0	3	0	0	1	0	3	3	2	1	0	1	1	5	0
cel-miR-1018	35	24	68	26	17	17	8	17	4	38	19	12	8	10	28	14	34	12
cel-miR-4925	2	0	6	1	0	0	0	0	0	2	0	0	0	0	1	1	0	0
cel-miR-4923b	0	0	1	0	0	0	0	1	0	0	1	1	0	0	2	0	0	1
cel-miR-4923a	0	0	0	0	0	0	0	0	0	0	0	0	0	0	1	0	0	0
cel-miR-4921	0	0	0	0	0	0	0	0	0	1	0	0	0	0	1	0	0	0
cel-miR-248	5798	8925	12554	6186	5233	6369	8319	10043	2127	15568	10614	8084	6244	6413	8059	6923	6271	8351
cel-miR-8196a-5p	3	6	1	4	2	0	4	9	1	7	4	7	4	10	2	7	1	6
cel-miR-8196a-3p	475	904	1314	1132	837	649	954	936	336	2248	1145	1218	670	558	1296	890	1102	939
cel-miR-73-3p	54975	82400	103920	83405	47907	51645	87883	84561	18605	174421	87271	75230	50997	45003	84667	67387	93584	68894
cel-miR-73-5p	511	1403	1155	418	276	435	380	595	50	1019	531	504	242	500	665	344	636	336
cel-miR-74-3p	1003	1230	2244	965	1092	742	816	1300	283	2145	1442	1403	658	741	1821	1364	1196	1237
cel-miR-74-5p	1041	3007	2282	811	348	864	707	804	72	1382	774	770	554	830	1032	484	1212	551
cel-miR-75-5p	157	763	313	285	131	369	361	396	44	957	483	264	157	173	233	345	328	195
cel-miR-75-3p	519	622	946	287	481	422	346	788	133	993	1040	733	295	478	592	613	265	499
cel-miR-81-5p	1018	4854	2294	1166	491	1268	831	1758	147	3777	1613	2101	459	698	1771	1329	1628	601
cel-miR-81-3p	267906	613287	504599	449432	274742	303383	567761	566282	121010	869845	731809	630857	370337	327591	435436	318387	331547	508787
cel-miR-82-3p	289999	650668	527636	462132	288876	330001	600535	614634	130470	917935	779749	674455	393505	358825	459619	350173	343845	540598
cel-miR-82-5p	594	4037	937	412	275	935	533	1196	96	1593	968	950	337	739	732	838	407	430
cel-miR-264	0	0	0	0	0	0	0	0	0	0	0	0	0	0	0	0	0	0
cel-miR-34-5p	4378	6000	9177	2050	2198	1924	2231	4319	874	4291	3044	3415	1520	2926	2694	2887	1878	2883
cel-miR-34-3p	400	379	668	143	197	178	151	449	25	263	429	377	120	340	272	207	148	231
cel-miR-359	5826	21222	10938	2742	3927	7521	8213	12502	1447	7293	14056	12156	9158	10222	4839	5396	878	10207
cel-miR-785-3p	1631	4642	3779	1415	1386	1898	1645	2440	832	3133	4221	3426	1639	2502	2228	2440	990	2823
cel-miR-785-5p	0	0	1	0	0	0	0	0	0	0	0	0	0	0	1	0	0	0
cel-miR-249-3p	148	264	347	182	163	113	208	185	52	426	267	241	156	114	248	146	205	209
cel-miR-249-5p	0	0	0	0	0	0	0	1	0	0	0	0	0	0	0	0	0	0
cel-miR-271	0	0	0	0	0	0	0	0	0	0	0	0	0	0	0	0	0	0
cel-miR-266	0	0	0	0	0	0	0	0	0	0	0	0	0	0	0	0	0	0
cel-miR-247-5p	0	3	3	0	0	0	0	1	0	3	2	1	0	0	2	2	1	3
cel-miR-247-3p	1149	1066	3135	3083	2365	608	831	513	470	3568	575	889	877	320	4769	979	4595	1259
cel-miR-797-5p	121	94	385	188	198	68	59	53	32	287	67	70	80	23	384	134	357	105
cel-miR-797-3p	40	105	180	77	66	27	26	31	15	93	30	47	30	24	78	35	76	45
cel-miR-230-5p	1273	2123	3748	2682	1640	1148	2211	1572	346	4741	1674	1383	1475	679	2382	1085	3076	1596
cel-miR-230-3p	4063	4409	13503	11004	6157	2302	4891	2930	604	13621	3310	3255	3843	1195	10014	2790	12605	4136
cel-miR-791-3p	37	85	98	31	22	23	46	58	5	51	32	51	37	47	47	21	41	63
cel-miR-791-5p	62	84	103	88	58	32	106	89	22	172	63	97	48	62	106	59	137	91
cel-miR-360-5p	4	11	38	4	3	3	4	3	2	8	5	5	2	10	2	3	6	2
cel-miR-360-3p	0	0	1	1	0	0	0	1	1	1	1	0	1	1	2	0	3	0
cel-miR-1022-5p	3112	2849	7025	2961	2191	1731	2690	2999	528	5964	2829	2175	1770	1334	3102	2254	3327	2157
cel-miR-1022-3p	8	17	21	10	3	7	8	7	2	31	6	7	1	3	5	2	14	2
cel-miR-4811-5p	0	1	0	0	0	0	0	1	0	0	0	0	0	0	0	0	0	0
cel-miR-4811-3p	23	89	66	7	21	34	15	75	6	29	92	83	36	88	29	58	0	52
cel-miR-240-5p	850	3078	1711	1129	734	1736	1398	1393	196	3781	1959	1466	844	968	1520	1353	636	1189
cel-miR-240-3p	2568	7339	4814	1440	2508	3543	3855	9764	616	2041	5969	6248	3590	8325	2455	3518	358	5350
cel-miR-786-5p	4	2	5	2	4	3	1	3	2	2	3	2	0	4	3	3	0	4
cel-miR-786-3p	329	1276	995	687	508	410	1194	957	81	1471	2077	1665	750	385	829	547	166	1002
cel-miR-8203-5p	1	0	0	0	0	0	0	1	0	2	0	1	0	0	2	2	2	0
cel-miR-8203-3p	0	0	4	0	1	0	1	1	0	2	1	0	0	0	1	0	0	0
cel-miR-784-5p	133	263	244	95	95	116	139	272	41	230	221	173	106	174	142	165	75	180
cel-miR-784-3p	21	49	28	27	14	32	32	76	8	91	49	38	19	17	38	48	15	30
cel-miR-5553-5p	0	1	3	2	0	5	1	4	1	2	1	1	1	2	2	1	0	5
cel-miR-5553-3p	9	12	20	22	21	16	22	22	3	39	17	15	20	18	17	17	9	20
cel-miR-237-5p	48343	102735	104845	63853	55464	71968	90905	118911	18015	198698	133214	96553	66545	59916	88740	63302	63309	94037
cel-miR-237-3p	356	1817	675	580	401	574	701	1011	131	2231	648	593	332	430	779	537	884	448
cel-miR-788-5p	1359	1288	4660	5490	3596	1056	2516	1082	516	7843	974	889	1590	180	5422	1218	5981	1590
cel-miR-788-3p	768	1971	1758	1833	1113	1988	1836	1772	384	4864	1996	1597	1414	692	2915	1962	2315	1887
cel-miR-799	29	88	91	65	50	52	102	152	12	135	144	148	57	60	85	88	39	113
cel-miR-49-3p	6682	9311	14944	7211	7330	6263	7918	12744	1985	15461	12761	9861	5530	5746	11156	10154	7668	8688
cel-miR-49-5p	528	1065	1266	688	583	641	760	771	155	1410	727	695	597	479	855	537	691	860
cel-miR-251	49	62	66	28	22	25	23	49	19	49	57	64	38	63	53	27	32	49
cel-miR-787-3p	3305	5884	9510	5814	4766	2516	4514	4568	1078	14575	5089	5173	3269	2998	7052	4058	4831	4477
cel-miR-787-5p	0	0	0	0	0	0	0	0	0	2	0	0	0	0	0	1	0	0
cel-miR-254-3p	587	1715	1546	942	569	674	1008	962	242	1254	1065	1023	725	728	1019	536	1269	976
cel-miR-254-5p	1	3	1	0	0	1	0	2	0	1	2	3	0	0	2	2	2	1
cel-miR-239b-5p	45	67	281	13	11	9	10	10	6	49	28	31	13	14	8	23	9	26
cel-miR-239b-3p	8	8	54	6	1	11	9	4	0	12	47	48	41	6	15	3	1	46
cel-miR-239a-5p	275	499	1379	150	163	132	107	195	101	528	251	421	166	243	135	272	125	241
cel-miR-239a-3p	859	1422	1681	417	258	294	476	468	106	1714	676	707	332	361	674	476	479	402
cel-miR-233-3p	1258	1375	2764	972	1072	775	884	1529	289	2143	1596	1455	721	822	1408	1348	1044	1126
cel-miR-233-5p	31	54	100	34	23	29	32	51	3	107	21	21	24	30	49	24	41	23
cel-miR-62	1843	2787	5304	1892	1390	1035	1374	1596	676	4212	2081	2773	1297	1098	2328	1491	1733	2117
cel-miR-56-5p	71	84	135	47	14	25	23	36	4	80	34	36	18	35	59	42	27	23
cel-miR-56-3p	83303	134835	225959	107560	84715	70927	123172	144390	19879	268925	139285	109757	67990	72462	124450	111462	101816	93333
cel-miR-55-3p	95463	160326	269294	125109	96270	80588	138614	161279	19806	318685	160015	127573	73954	82621	149365	127508	112799	110727
cel-miR-55-5p	154	230	289	110	50	91	95	166	22	327	135	175	48	101	128	132	99	55
cel-miR-55b	2	1	0	0	1	0	0	2	0	0	1	0	0	1	1	1	0	1
cel-miR-54-3p	52167	85171	128119	50450	48231	35382	47507	62208	9245	104097	65159	58672	41566	39100	68344	45881	49166	52999
cel-miR-54-5p	1731	3868	4112	2172	682	2099	1891	1722	223	4855	2363	1674	992	845	2377	1603	3464	886
cel-miR-392-3p	3	3	5	2	0	1	0	1	1	5	4	2	2	0	2	1	1	2
cel-miR-392-5p	8	10	20	13	5	3	5	5	2	29	13	8	5	3	8	6	13	3
cel-miR-5592-5p	452	1624	969	344	479	777	612	1441	136	999	1914	1470	888	1356	879	637	72	1181
cel-miR-5592-3p	2630	7512	5578	1232	2004	2424	3051	7158	1021	2787	4594	6136	2994	6985	2818	3647	261	4047
cel-miR-793	3393	4913	7687	3392	2181	1730	3510	2952	770	6178	3256	3017	2152	1574	3639	2415	4235	2816
cel-miR-47-5p	2141	3418	4403	1932	1836	1608	1883	3158	981	4845	2975	3217	1353	1805	3191	2567	2122	2400
cel-miR-47-3p	87253	128434	196892	75190	72508	57924	80934	133767	16434	156712	101392	99547	64373	75330	102210	70654	72830	97014
cel-miR-8196b-5p	2	10	5	5	2	0	6	9	1	11	4	10	5	17	3	9	2	7
cel-miR-8196b-3p	71	161	188	169	149	73	194	136	75	349	158	182	96	102	197	143	110	190
cel-let-7-5p	92441	154843	179313	127440	99084	125900	189787	192817	32939	352441	239543	193486	117805	105208	149784	143397	91000	179728
cel-let-7-3p	472	985	1051	1045	512	762	1065	561	51	4270	518	372	356	75	1207	483	693	418
cel-miR-1829b-5p	36	129	108	53	64	51	71	84	35	174	101	162	45	80	59	54	46	79
cel-miR-1829b-3p	422	3415	644	1401	472	1641	1079	1595	57	3583	1124	1216	553	827	1492	1212	1406	763
cel-miR-1829c-5p	148	303	304	346	310	233	335	494	141	866	586	586	257	223	444	437	301	403
cel-miR-1829c-3p	360	2773	549	1108	396	1325	854	1296	50	2985	946	987	458	691	1250	998	1167	648
cel-miR-4812-5p	23	71	66	44	56	47	42	97	12	111	67	102	39	87	53	61	37	58
cel-miR-4812-3p	9	48	18	34	13	31	34	33	1	58	23	14	6	17	24	20	30	10
cel-miR-1829a-5p	308	470	665	656	614	627	748	942	216	1451	1035	852	559	459	997	657	679	913
cel-miR-1829a-3p	404	591	811	927	896	474	817	762	154	1890	1037	1267	629	454	1263	699	737	1019
cel-miR-84-5p	30519	59275	65031	38821	31441	33376	45354	51827	14088	78222	69045	57998	32536	31120	51585	45580	35047	52347
cel-miR-84-3p	842	1585	1457	1071	614	835	838	1253	152	3286	1205	772	439	835	1695	1141	1071	837
cel-miR-2212-5p	27	116	72	61	65	75	74	91	17	141	101	110	64	79	76	73	61	96
cel-miR-2212-3p	0	0	0	0	0	0	0	0	0	0	0	0	0	0	0	0	0	0
cel-miR-1819-3p	115	302	251	271	222	264	292	287	56	575	415	379	241	177	285	241	262	293
cel-miR-1819-5p	0	1	1	2	0	1	0	1	1	2	1	3	2	2	0	2	0	0
cel-miR-63-5p	2385	4266	4604	2671	2427	3115	3105	4552	652	6527	5183	3800	2465	2850	3793	2998	3076	3581
cel-miR-63-3p	8021	12978	21621	10904	9442	8639	11434	15361	2648	26542	21328	14676	8490	6928	13984	11207	12212	11466
cel-miR-2217b-1-5p	0	1	0	1	0	0	0	0	0	0	0	0	0	0	1	1	1	0
