# Supplementary material for: Dysregulation of MicroRNAs and PIWI-Interacting RNAs in a Caenorhabditis elegans Parkinson’s Disease Model Overexpressing Human α-Synuclein and Influence of tdp-1
Source: Front Neurosci. 2021 Mar 8;15:600462. doi: 10.3389/fnins.2021.600462 (PMC7982545; doi:10.3389/fnins.2021.600462)
Supplement: Supplementary file 3 [file Table_3.XLSX]

## Sheet: Sheet1
piRNA	HASN(WT)OX_3_S6	HASN(WT)OX_2_S5	Wild type_2_S8	Wild type_1_S7	HASN(WT)OX_1_S4	HASN(A53T)OX_3_S3	HASN(A53T)OX_2_S2	HASN(A53T)OX_1_S1	tdp-1 KO_3_S12	tdp-1 KO_2_S11	tdp-1 KO_1_S10	Wild type_3_S9	HASN(WT) OX+tdp-1 KO_3_S18	HASN(WT) OX+tdp-1 KO_2_S17	HASN(WT) OX+tdp-1 KO_1_S16	HASN(A53T) OX+tdp-1 KO_3_S15	HASN(A53T) OX+tdp-1 KO_2_S14	HASN(A53T) OX+tdp-1 KO_1_S13
21ur-15479	0	0	0	0	0	0	0	0	0	0	0	0	0	0	0	0	0	0
21ur-13439	0	0	0	0	0	0	2	0	1	0	0	0	0	0	0	0	0	0
21ur-13877	0	0	0	0	0	0	0	0	0	0	0	0	0	0	0	0	0	0
21ur-15400	0	0	0	0	0	0	0	0	0	0	0	0	0	0	0	0	0	0
21ur-13405	0	0	0	0	0	0	0	0	0	0	0	0	0	0	0	0	0	0
21ur-8411	0	0	0	0	0	0	0	0	0	0	0	0	0	0	0	0	0	0
21ur-15525	0	0	0	0	0	0	0	0	0	0	0	0	0	0	0	0	0	0
21ur-13232	0	0	0	0	0	0	0	0	0	0	0	0	0	0	0	0	0	0
21ur-12465	0	0	0	1	0	0	0	0	0	0	0	0	0	0	0	0	0	0
21ur-14112	0	0	0	0	0	0	0	0	0	0	0	0	0	0	0	0	0	0
21ur-15161	0	0	0	0	0	0	0	0	0	0	0	0	1	0	0	0	0	0
21ur-15102	0	0	0	0	0	0	0	0	0	0	0	0	0	0	0	0	0	0
21ur-13866	1	0	1	0	1	1	4	0	1	1	0	0	0	0	0	0	3	1
21ur-11567	0	0	0	0	0	1	0	0	1	0	0	1	0	0	0	0	0	0
21ur-13258	0	0	0	0	0	0	0	0	0	0	0	0	0	0	0	0	0	0
21ur-15385	0	0	0	0	0	0	0	0	0	0	0	0	0	0	0	0	0	0
21ur-14824	0	0	0	0	0	0	0	0	0	0	0	0	0	0	0	0	0	0
21ur-14920	0	0	0	0	0	0	0	0	0	0	0	0	0	0	0	0	0	0
21ur-11631	0	0	0	4	0	1	1	0	0	5	1	2	0	1	1	2	1	1
21ur-14833	1	0	0	0	0	0	8	1	0	0	2	0	0	0	1	0	4	0
21ur-12047	0	0	0	0	1	0	0	0	1	0	0	0	0	0	0	1	0	0
21ur-14928	0	0	0	0	0	0	0	0	0	0	0	0	0	0	0	0	0	0
21ur-10520	0	0	0	0	0	0	0	0	0	0	1	0	0	0	0	0	0	0
21ur-11275	0	0	0	0	0	0	0	0	0	0	0	0	0	0	0	0	0	0
21ur-12374	0	0	1	0	1	0	0	0	0	0	0	0	0	0	0	0	0	0
21ur-14736	1	0	0	0	0	0	0	0	0	0	0	0	0	0	0	0	0	0
21ur-11585	0	1	3	1	0	2	5	2	1	3	3	0	1	2	0	0	0	0
21ur-14376	0	0	0	0	0	0	0	0	0	0	0	0	1	0	0	0	0	0
21ur-13508	0	0	0	0	0	0	0	0	0	0	0	0	0	0	0	0	0	0
21ur-12380	2	0	2	2	0	0	0	0	1	0	1	1	0	1	2	0	1	0
21ur-13310	0	0	0	0	0	0	0	0	0	0	0	0	0	0	0	0	0	0
21ur-13147	0	0	0	0	0	0	0	0	0	0	0	0	0	0	0	0	0	0
21ur-9108	0	0	0	0	0	0	0	0	0	1	0	0	0	0	0	0	0	0
21ur-14650	0	0	0	0	0	0	0	0	0	0	0	0	0	0	0	0	0	0
21ur-15563	0	0	3	0	0	0	0	0	2	2	3	0	2	0	2	1	1	1
21ur-14150	0	0	0	0	0	0	0	0	0	0	0	0	0	0	0	0	0	0
21ur-13804	1	1	1	1	1	1	3	1	2	1	1	0	4	1	0	0	2	0
21ur-14839	0	0	0	0	0	0	0	0	0	0	0	0	0	0	0	0	0	0
21ur-14010	0	0	0	0	0	0	0	0	0	0	0	0	0	0	0	0	0	0
21ur-15496	0	0	0	0	0	0	0	0	0	0	0	0	0	0	0	0	0	0
21ur-14742	4	0	1	3	0	5	3	2	1	4	3	1	1	0	1	1	3	1
21ur-14797	0	0	0	0	0	0	0	0	0	1	0	0	1	0	0	1	1	0
21ur-13226	0	0	1	1	0	0	6	2	0	2	2	0	1	0	0	1	0	0
21ur-15531	0	0	0	0	0	0	2	0	0	0	0	0	0	1	0	0	0	0
21ur-15127	0	0	0	0	0	0	0	0	0	0	0	0	0	0	0	0	0	0
21ur-14256	0	0	0	0	0	0	0	0	0	1	0	0	0	0	0	0	0	0
21ur-11100	0	0	0	0	0	0	1	0	0	0	0	0	0	0	0	0	0	0
21ur-12937	31	16	93	53	8	59	100	35	83	90	84	6	41	2	41	30	86	34
21ur-14201	0	0	1	0	0	0	0	0	0	0	1	0	0	0	0	0	0	0
21ur-13600	0	0	1	0	0	0	0	0	1	0	0	0	0	0	0	0	0	0
21ur-13320	0	0	0	0	0	0	0	0	0	0	0	0	0	0	0	0	0	0
21ur-15108	0	0	0	0	0	0	0	0	0	0	0	0	0	0	0	0	0	0
21ur-12969	0	0	0	0	0	0	0	0	0	0	0	0	0	0	0	0	0	0
21ur-12259	0	0	0	0	0	0	0	1	0	0	0	0	1	0	0	0	0	0
21ur-12960	0	0	0	1	0	0	0	0	0	0	0	0	0	0	0	0	0	0
21ur-14981	0	0	0	0	0	0	0	0	0	0	1	0	0	0	0	0	0	0
21ur-12039	0	0	0	0	0	0	0	0	0	0	0	0	0	0	0	0	0	0
21ur-12756	2	0	4	3	2	3	6	0	1	1	2	1	1	0	1	1	0	0
21ur-14108	0	0	0	0	0	0	0	0	0	0	0	0	0	0	0	1	0	0
21ur-14242	0	1	0	0	0	0	0	0	1	0	0	0	0	0	1	0	0	0
21ur-14822	0	0	0	0	0	0	0	0	0	0	0	0	0	0	0	0	1	0
21ur-11977	0	0	0	0	0	0	0	0	0	0	0	0	0	0	0	0	0	0
21ur-13146	0	0	0	0	0	0	0	0	0	0	0	0	0	0	0	0	0	0
21ur-15539	0	0	0	0	0	0	0	0	0	0	0	0	0	0	0	0	0	0
21ur-12971	0	0	0	0	0	0	0	0	0	1	0	0	0	0	0	0	0	0
21ur-11146	2	0	3	0	0	2	1	0	0	1	2	0	1	1	2	0	0	1
21ur-14332	0	0	3	1	0	2	0	0	4	2	3	0	1	0	1	1	0	0
21ur-12977	0	0	1	0	0	0	1	0	0	0	0	0	0	0	0	0	0	0
21ur-12762	0	0	0	0	0	0	0	0	0	0	0	0	0	0	0	0	0	0
21ur-13519	6	2	18	9	4	12	26	9	34	25	10	1	9	0	14	7	23	11
21ur-14084	0	0	0	0	0	0	2	0	0	0	1	0	0	0	0	0	0	0
21ur-11854	3	0	1	1	0	2	5	0	0	3	2	1	0	0	0	0	4	1
21ur-14484	0	0	0	0	0	0	0	0	0	1	0	0	0	0	0	0	0	0
21ur-15380	0	0	1	0	0	0	0	0	0	0	0	0	0	0	0	0	0	0
21ur-12607	1	0	0	0	0	0	0	0	3	0	1	0	1	0	1	1	0	0
21ur-13747	1	0	0	0	0	0	0	0	3	0	1	0	1	0	1	1	0	0
21ur-14451	0	0	0	0	0	0	0	0	0	0	0	0	0	0	0	0	0	0
21ur-15317	0	0	0	0	0	0	0	0	0	0	0	0	0	0	1	0	0	0
21ur-15375	0	0	0	0	0	0	0	0	0	0	0	0	0	0	0	0	0	0
21ur-14261	0	0	0	0	0	0	0	0	0	0	0	0	0	0	0	0	0	0
21ur-13318	0	0	0	0	0	0	0	0	0	0	0	0	0	0	0	0	0	0
21ur-15327	0	0	0	0	0	0	0	0	0	0	0	0	0	0	0	0	0	0
21ur-9589	3	2	4	4	1	2	8	1	1	9	2	0	2	0	3	1	2	1
21ur-11603	3	2	4	4	1	2	8	1	1	9	2	0	2	0	3	1	2	1
21ur-14951	0	0	1	0	0	0	0	0	0	0	0	0	0	0	0	0	0	0
21ur-14367	0	0	1	0	0	0	0	1	2	1	0	0	1	0	0	0	0	0
21ur-14744	0	0	0	0	0	0	0	0	0	0	0	0	0	0	0	0	0	0
21ur-13288	8	8	16	4	0	10	9	7	19	19	6	1	18	0	10	4	14	11
21ur-12279	5	2	14	9	5	4	5	3	10	11	6	1	9	1	4	10	4	3
21ur-13937	0	0	0	0	0	0	0	0	0	0	0	0	1	0	0	0	0	0
21ur-13800	0	0	0	0	0	0	0	0	0	0	0	0	0	0	0	0	0	0
21ur-15524	0	0	0	0	0	0	0	0	0	0	0	0	0	0	0	0	0	0
21ur-15556	0	0	1	0	0	0	0	0	0	0	0	0	0	0	0	0	0	0
21ur-15587	2	0	3	1	0	4	2	2	2	2	1	1	0	0	0	0	0	0
21ur-15569	2	0	3	1	0	5	2	2	2	2	1	1	0	0	0	0	0	0
21ur-15386	0	0	0	0	0	0	0	0	0	0	1	0	0	0	0	0	0	0
21ur-15055	0	0	0	0	0	0	0	0	0	0	0	0	0	0	0	0	0	0
21ur-14221	0	0	0	0	0	1	1	0	0	0	0	0	0	0	0	0	0	0
21ur-13919	0	0	0	0	0	0	0	0	0	0	0	0	0	0	1	0	0	0
21ur-15264	0	0	0	0	0	0	0	0	1	0	0	0	0	0	0	0	0	1
21ur-15113	0	0	0	0	0	0	0	0	0	0	0	0	0	0	0	0	0	0
21ur-13316	0	0	0	0	0	0	0	0	0	0	0	0	0	0	0	0	0	0
21ur-12864	23	29	62	41	27	100	143	44	251	90	94	19	71	2	71	20	96	48
21ur-13751	0	0	2	1	0	0	0	0	0	1	2	0	2	0	2	0	0	1
21ur-12968	0	0	0	0	0	0	0	0	0	0	0	0	0	0	0	0	0	0
21ur-12798	0	0	0	0	0	0	0	0	0	0	1	0	0	0	0	1	0	0
21ur-11933	0	0	0	0	0	0	1	0	0	0	0	0	0	0	1	0	0	0
21ur-15590	0	0	0	0	0	1	0	0	0	0	0	0	0	0	0	0	0	0
21ur-12599	0	0	0	0	0	0	0	0	0	0	0	0	0	0	0	0	0	0
21ur-14095	0	0	0	0	0	0	0	0	0	0	0	0	0	0	0	0	0	1
21ur-14766	0	0	2	0	0	0	0	0	0	0	0	0	0	0	0	0	0	0
21ur-8285	12	10	9	9	9	32	10	13	11	11	21	5	5	13	14	18	12	11
21ur-14793	0	0	0	0	0	0	0	1	0	0	2	0	0	0	0	0	0	0
21ur-14923	0	0	0	0	0	0	0	0	0	0	0	0	0	0	0	0	0	0
21ur-14717	0	0	0	0	0	0	0	0	1	0	0	0	0	0	0	0	0	0
21ur-14906	0	0	0	0	0	0	0	0	0	0	0	0	0	0	0	0	0	0
21ur-15129	0	0	0	0	0	0	0	0	1	0	0	0	0	0	0	0	0	0
21ur-13771	0	0	0	0	0	0	0	0	0	0	0	0	0	0	0	0	0	0
21ur-14843	0	0	0	0	0	0	0	0	0	0	0	0	0	0	0	0	0	0
21ur-10128	0	0	0	0	0	0	0	0	0	0	0	0	0	0	0	0	0	0
21ur-11529	0	0	0	0	0	0	0	0	0	0	0	0	0	0	0	0	0	0
21ur-15200	106	53	250	80	21	205	218	93	281	259	123	20	141	5	115	56	285	71
21ur-15067	106	53	250	80	21	205	218	93	281	259	123	20	141	5	115	56	285	71
21ur-10456	0	0	1	0	0	0	0	0	0	0	0	0	0	0	0	1	0	0
21ur-12072	0	0	0	0	0	0	0	0	0	0	0	0	0	0	0	0	0	0
21ur-13630	0	0	0	0	0	0	0	0	0	0	0	0	0	0	0	0	0	0
21ur-12205	2	0	2	0	2	0	2	2	1	3	3	2	2	0	0	0	1	1
21ur-12994	0	0	0	0	0	0	0	0	0	0	0	0	0	0	0	0	0	0
21ur-13598	0	0	0	0	0	0	0	0	0	0	0	0	0	0	0	0	0	0
21ur-14845	0	0	0	0	0	0	0	0	0	0	0	0	0	0	0	0	0	0
21ur-14881	0	0	0	0	0	0	0	0	1	0	1	0	0	0	0	0	0	0
21ur-14812	0	0	0	0	0	0	0	0	0	0	0	0	0	0	0	0	0	0
21ur-12627	0	0	0	0	0	0	0	0	0	0	0	0	0	0	0	0	0	0
21ur-14585	0	0	0	0	0	0	0	0	0	0	1	0	0	0	0	0	0	0
21ur-15425	0	0	0	1	0	0	0	0	0	0	0	0	0	0	0	0	0	0
21ur-12158	1	0	0	0	1	0	0	0	0	0	0	0	1	0	0	0	0	0
21ur-12367	0	0	0	0	0	0	0	0	0	0	0	0	0	0	0	0	0	0
21ur-11619	0	0	0	0	1	0	0	0	1	0	0	0	0	0	0	0	0	0
21ur-13828	1	0	0	0	3	2	1	0	2	0	0	0	1	0	1	0	4	0
21ur-12059	1	1	0	0	0	0	2	1	1	1	1	0	0	0	2	0	1	0
21ur-15020	0	0	0	0	0	0	0	0	0	0	0	0	0	0	0	0	0	0
21ur-14704	5	2	10	2	2	2	10	2	6	5	8	2	4	4	1	1	5	1
21ur-11158	0	0	0	0	0	0	0	0	0	0	0	0	0	0	0	0	0	0
21ur-14726	0	0	0	0	0	0	0	0	0	0	0	0	0	0	0	0	0	0
21ur-15508	0	0	0	0	0	0	0	0	0	0	0	0	0	0	0	0	0	0
21ur-14885	1	0	0	0	0	0	0	0	0	0	0	0	0	0	1	0	0	0
21ur-13586	0	1	0	0	0	0	1	0	0	0	0	0	0	0	0	0	0	0
21ur-12243	1	0	0	0	0	0	0	0	0	1	0	0	1	0	0	0	0	0
21ur-15116	0	0	2	0	0	1	0	2	0	1	3	0	0	0	1	0	0	0
21ur-15545	0	0	0	0	0	0	2	0	0	0	0	0	0	0	0	0	0	1
21ur-14449	0	0	0	0	0	0	1	1	0	0	0	0	0	0	0	0	0	0
21ur-13985	0	0	0	0	0	0	0	0	0	0	0	0	0	0	0	0	0	0
21ur-13324	0	0	0	0	0	0	0	0	0	0	0	0	0	0	0	0	0	0
21ur-12701	0	0	0	0	0	0	0	0	0	0	0	0	0	0	0	0	0	0
21ur-14820	0	0	0	0	0	2	0	0	1	0	0	0	0	0	0	0	1	0
21ur-13054	0	0	0	0	0	1	2	0	0	1	1	0	0	0	0	0	0	0
21ur-15370	0	0	0	0	0	0	0	0	0	0	0	0	0	0	0	0	0	0
21ur-12386	0	0	0	0	0	0	0	0	0	0	0	0	0	0	0	0	0	0
21ur-14216	0	0	0	0	0	0	0	0	0	0	0	0	0	0	0	0	0	0
21ur-14377	0	0	0	0	0	0	0	1	0	0	0	0	0	0	0	0	0	0
21ur-14806	0	0	1	1	1	0	0	0	1	1	1	0	0	0	0	1	1	2
21ur-13301	1	0	2	1	0	5	2	2	3	0	3	0	7	0	1	1	3	1
21ur-15099	0	0	0	0	0	0	0	0	0	0	0	0	0	0	0	0	0	0
21ur-13196	0	0	0	0	1	0	0	0	1	1	2	0	0	0	0	1	0	0
21ur-14808	0	0	0	0	0	0	0	0	0	0	0	1	0	1	0	0	0	0
21ur-15523	0	0	0	0	0	0	0	0	0	0	0	0	0	0	0	0	0	0
21ur-8602	0	0	0	0	0	4	2	1	2	0	1	0	0	0	0	0	0	1
21ur-14760	1	1	0	1	1	0	1	0	3	0	2	0	0	0	1	2	1	1
21ur-13955	0	0	0	0	0	0	0	0	1	0	1	0	0	0	0	0	0	0
21ur-15579	0	1	1	0	1	1	1	0	3	1	2	0	1	0	0	3	0	1
21ur-12211	0	0	0	1	0	0	0	0	0	0	0	0	0	0	0	0	1	0
21ur-14961	1	0	1	1	0	0	0	0	0	0	0	0	2	0	0	0	0	0
21ur-14693	0	0	0	0	0	0	0	0	0	0	0	0	0	0	0	0	0	0
21ur-11208	0	0	0	0	0	0	0	0	0	0	0	0	0	0	0	0	0	0
21ur-15401	0	5	6	0	3	7	9	5	5	5	2	1	1	0	0	2	2	0
21ur-14191	0	0	0	0	0	0	0	0	0	2	1	0	0	0	0	0	0	0
21ur-12807	1	1	0	0	0	0	3	2	0	2	1	0	0	0	1	0	2	0
21ur-11344	0	0	0	0	0	0	0	0	0	0	0	0	0	0	0	0	0	0
21ur-14218	0	0	0	0	0	0	0	0	0	0	0	0	0	0	0	0	0	0
21ur-14969	0	0	0	0	0	3	0	0	0	1	1	1	1	0	0	0	0	0
21ur-13428	0	0	0	0	0	0	0	0	0	0	0	0	0	0	0	1	0	1
21ur-15355	0	0	0	0	0	0	0	0	0	0	0	0	0	0	0	0	0	0
21ur-14772	0	0	0	0	0	0	0	0	0	0	0	0	0	0	0	0	0	0
21ur-12159	1	0	0	2	2	1	1	1	1	1	0	1	3	0	0	0	1	0
21ur-14788	0	0	0	0	0	1	0	0	0	0	0	0	0	0	0	0	0	0
21ur-13326	0	0	0	0	0	0	0	0	0	0	0	0	0	0	0	0	0	0
21ur-15552	0	0	0	0	0	0	0	0	1	0	0	0	0	0	1	0	0	0
21ur-14768	0	0	0	0	0	0	0	0	0	1	0	0	0	0	1	0	0	0
21ur-13748	0	0	0	0	0	0	0	0	0	0	0	0	0	0	0	0	0	0
21ur-13330	0	0	0	0	0	1	0	0	0	0	0	0	0	0	0	0	0	0
21ur-12490	2	0	0	0	0	0	0	0	0	1	0	0	0	1	0	1	0	0
21ur-15148	0	0	1	0	0	1	0	0	0	0	0	0	0	0	0	0	0	0
21ur-14663	0	0	0	0	0	0	0	0	0	0	0	0	0	0	0	0	0	0
21ur-14685	0	1	0	0	0	0	0	0	0	0	0	0	0	0	0	0	0	0
21ur-14127	0	0	0	0	0	0	0	0	0	0	0	0	0	0	0	0	0	0
21ur-15291	0	0	0	0	0	0	0	0	0	0	0	0	0	0	0	0	0	0
21ur-13811	0	0	0	0	0	0	0	0	0	0	0	0	0	0	0	0	0	0
21ur-14976	0	0	0	0	0	0	0	0	0	0	0	0	0	0	0	0	0	0
21ur-14302	0	0	0	0	0	0	0	0	0	0	0	0	0	0	0	0	1	0
21ur-12112	0	1	1	0	1	1	0	0	1	0	2	0	0	0	1	0	0	0
21ur-10687	0	2	1	2	1	3	2	1	5	4	1	0	0	0	3	1	2	0
21ur-10492	0	0	1	5	0	6	4	3	3	0	7	0	1	1	2	3	2	3
21ur-12471	0	0	0	0	0	0	0	0	0	0	0	0	0	0	0	0	0	0
21ur-11165	0	0	0	0	0	0	0	0	0	0	0	0	0	0	0	0	0	0
21ur-13213	0	0	2	0	0	0	0	0	0	0	0	0	0	0	0	0	0	0
21ur-12600	0	0	0	0	0	0	0	0	0	0	0	0	0	0	0	0	0	0
21ur-12457	0	0	0	0	0	0	0	0	0	0	0	0	0	0	0	0	0	0
21ur-15576	0	0	0	2	0	0	4	0	1	1	1	0	0	0	1	0	0	2
21ur-15261	0	0	0	0	0	0	0	0	0	0	1	0	0	0	0	0	0	1
21ur-13981	0	0	0	0	0	0	0	0	0	0	0	0	0	0	0	0	0	0
21ur-9579	2	1	1	0	0	2	2	0	1	1	2	0	1	0	0	0	1	0
21ur-15209	0	0	0	0	0	0	0	0	0	0	0	0	0	0	0	0	0	0
21ur-9823	5	20	18	24	25	52	23	14	8	6	38	4	14	22	9	28	6	16
21ur-13507	0	0	0	0	0	0	0	0	0	0	0	0	0	0	0	0	0	0
21ur-13555	0	0	0	0	0	0	0	0	0	0	0	0	0	0	0	0	0	0
21ur-11898	16	20	17	29	24	25	20	21	16	16	48	7	13	17	21	32	6	11
21ur-10824	16	20	17	29	24	25	20	21	16	16	48	7	13	17	21	32	5	11
21ur-15567	0	0	0	0	0	0	0	0	0	0	0	0	0	0	0	0	0	0
21ur-12499	0	0	0	0	0	0	0	0	0	0	0	0	0	0	0	0	0	0
21ur-15373	0	0	0	0	0	0	0	0	0	0	0	0	0	0	0	0	0	0
21ur-14267	0	0	0	0	0	0	0	0	0	0	0	0	0	0	0	0	0	0
21ur-15022	0	0	0	0	0	0	0	0	0	0	0	0	0	0	0	0	0	0
21ur-12980	2	0	0	0	0	0	0	0	0	1	0	0	0	0	0	0	0	0
21ur-14909	0	0	0	0	0	0	1	0	0	0	0	0	0	0	0	0	0	1
21ur-15583	1	0	0	0	0	0	0	0	0	0	0	0	0	0	0	0	0	1
21ur-14757	0	0	0	0	0	0	0	0	0	0	0	0	0	0	0	0	0	0
21ur-14745	0	0	0	0	0	0	0	0	0	0	0	0	0	0	0	0	0	0
21ur-12297	0	0	0	0	0	1	0	0	0	0	0	0	0	0	0	1	0	0
21ur-13952	9	1	21	4	2	11	14	4	17	24	17	1	9	1	12	8	8	6
21ur-12567	2	0	2	1	0	1	2	0	0	1	3	1	1	0	0	1	0	1
21ur-10102	9	2	19	12	2	9	12	5	36	32	30	2	10	1	15	10	20	6
21ur-13313	0	0	0	0	0	0	0	0	0	0	0	0	0	0	0	0	0	0
21ur-14269	0	0	0	0	0	0	0	0	1	0	0	0	0	0	0	0	0	1
21ur-15030	0	0	0	0	0	0	0	0	0	0	0	0	0	0	0	0	0	0
21ur-10785	0	0	0	0	0	1	0	0	0	0	0	0	0	0	0	0	0	0
21ur-14291	0	0	1	0	1	1	4	0	2	2	7	0	2	0	1	0	3	1
21ur-15580	0	0	0	0	0	1	1	1	1	0	0	0	0	0	0	0	1	0
21ur-14872	0	0	0	0	0	0	0	0	0	0	0	0	0	0	0	0	0	0
21ur-15343	0	0	0	0	0	0	0	0	0	0	0	0	0	0	0	0	0	0
21ur-11565	0	0	0	0	0	0	0	0	0	0	0	0	0	0	0	0	0	2
21ur-13217	1	0	0	1	0	0	0	0	1	0	1	0	0	0	0	0	0	0
21ur-14912	0	0	0	0	0	0	0	0	0	0	0	0	0	0	0	0	0	0
21ur-9905	0	0	0	0	0	0	0	0	0	0	0	0	0	0	0	0	0	0
21ur-14137	0	0	0	0	0	0	0	0	0	0	0	0	0	0	0	0	0	0
21ur-15542	0	0	0	0	0	0	0	0	0	0	0	0	0	0	0	0	0	0
21ur-14987	0	0	0	0	0	0	0	0	0	0	0	0	0	0	0	0	0	0
21ur-11634	0	0	1	0	0	0	1	0	0	1	0	0	1	0	0	0	0	1
21ur-14724	1	0	2	1	0	1	2	1	0	1	0	0	2	0	0	0	1	3
21ur-13658	0	0	0	0	0	0	1	0	0	0	1	0	1	0	0	1	1	0
21ur-12830	1	0	0	0	0	1	0	0	2	1	1	0	0	0	0	1	0	0
21ur-14922	0	0	1	0	0	0	0	0	0	0	0	0	0	0	0	0	0	0
21ur-15082	4	1	0	0	3	5	4	1	3	3	8	1	3	2	1	0	2	1
21ur-14505	0	0	0	0	0	0	0	0	0	0	0	0	0	0	0	0	0	0
21ur-14582	0	0	0	0	0	0	1	0	0	0	0	0	0	0	0	0	0	0
21ur-13014	0	0	0	0	0	0	0	0	0	0	0	0	0	0	0	0	0	0
21ur-11608	199	75	286	146	38	259	493	144	490	366	198	8	225	5	109	79	448	154
21ur-7304	0	0	1	0	0	1	0	0	0	0	2	0	1	0	0	1	0	0
21ur-10581	0	0	1	0	0	1	0	0	0	0	2	0	1	0	0	1	0	0
21ur-10720	0	0	0	0	0	0	0	0	0	1	0	0	0	0	0	0	0	0
21ur-12815	0	0	0	0	0	0	0	0	0	0	0	0	0	0	0	0	0	0
21ur-13080	0	0	0	0	0	0	0	0	0	0	0	0	0	0	0	0	0	0
21ur-14402	0	0	0	0	0	0	0	0	0	0	0	0	0	0	0	0	0	0
21ur-11860	0	0	0	0	0	0	0	0	0	1	0	0	0	0	0	0	0	0
21ur-15324	0	0	0	0	0	0	0	0	0	0	0	0	0	0	0	0	0	0
21ur-14785	0	0	0	0	0	0	0	0	0	0	0	0	0	0	0	0	0	0
21ur-13651	0	0	0	0	0	0	0	0	0	0	0	0	0	0	0	0	0	0
21ur-14900	11	9	33	21	7	29	44	9	58	26	39	5	25	0	13	13	28	25
21ur-13808	0	0	0	0	0	0	0	0	0	0	0	0	0	0	0	0	0	0
21ur-13803	0	0	0	0	0	0	0	0	0	0	0	0	0	0	0	0	0	0
21ur-13121	0	1	1	0	0	1	0	0	1	0	1	0	0	0	1	0	0	0
21ur-9360	3	0	1	4	2	8	11	5	7	4	2	0	4	0	7	1	9	3
21ur-13400	0	0	0	0	0	0	0	0	0	0	0	0	0	0	0	0	0	0
21ur-13321	233	125	601	331	98	437	593	210	788	831	467	39	357	9	237	185	422	250
21ur-14960	0	0	0	0	0	0	0	0	0	0	0	0	0	0	0	0	0	0
21ur-14780	0	0	0	0	0	0	0	0	0	0	0	0	0	0	0	0	0	0
21ur-15673	5	3	3	6	2	14	7	3	17	13	6	2	8	1	12	6	7	3
21ur-11564	0	0	0	0	0	0	0	0	0	0	0	0	0	0	0	0	0	0
21ur-9572	1	2	3	2	0	2	4	4	2	5	2	0	4	1	3	2	7	3
21ur-14349	0	0	0	0	0	0	0	0	0	0	0	0	0	0	0	0	0	0
21ur-14837	0	0	0	0	0	0	0	0	1	0	1	0	0	0	0	0	0	0
21ur-15589	8	0	3	1	1	3	8	2	1	0	0	0	1	0	1	0	1	1
21ur-12617	0	0	2	2	0	0	1	0	3	1	1	0	0	0	0	0	1	0
21ur-13175	0	0	0	0	0	0	0	0	0	0	0	0	0	0	0	0	0	0
21ur-14211	0	0	0	0	0	0	0	0	0	0	0	0	0	0	0	0	0	0
21ur-12364	0	0	0	1	0	0	2	0	0	1	0	0	0	1	0	1	2	1
21ur-12280	0	3	2	2	0	3	1	1	1	0	3	1	1	1	1	2	1	1
21ur-12468	0	0	0	0	0	0	0	0	0	0	0	0	0	0	0	0	0	0
21ur-15063	0	0	0	0	0	0	0	0	0	0	0	0	0	0	0	1	0	0
21ur-13561	0	0	0	0	0	0	0	0	0	0	0	0	0	0	0	0	0	0
21ur-15630	1	0	0	2	0	0	1	0	1	1	2	0	0	0	0	0	1	0
21ur-15588	65	30	173	82	27	48	51	12	120	164	104	6	89	4	75	49	66	52
21ur-12508	0	0	0	0	0	0	0	0	0	0	0	0	0	0	0	0	0	0
21ur-12551	0	0	0	0	0	0	0	0	0	0	0	0	0	0	0	0	0	0
21ur-13177	0	1	1	0	0	1	2	2	0	1	3	0	0	0	0	0	4	2
21ur-15059	1	0	0	0	0	0	0	0	0	0	0	0	0	0	0	0	0	0
21ur-13160	3	0	4	1	2	1	7	2	3	2	2	0	2	1	2	0	0	0
21ur-14446	0	0	0	0	0	0	0	0	0	0	0	0	0	0	0	0	0	0
21ur-12174	1	0	0	1	0	4	1	0	1	1	2	1	0	0	0	3	0	1
21ur-14887	1	0	0	1	0	0	0	1	1	0	0	0	1	0	0	0	0	0
21ur-12524	0	0	0	1	0	0	1	0	0	0	4	0	1	1	0	0	0	0
21ur-13846	0	0	0	0	0	0	0	0	0	0	0	0	0	0	0	0	0	0
21ur-14903	0	0	0	1	0	0	0	0	0	0	0	0	0	0	0	0	0	0
21ur-14856	0	0	0	0	0	0	0	0	0	0	1	0	0	0	0	0	0	0
21ur-14375	0	1	2	0	0	0	0	0	0	0	0	0	0	0	0	0	0	0
21ur-13241	0	0	0	0	1	0	0	0	1	0	0	0	0	0	0	0	0	0
21ur-13407	0	0	0	0	0	0	0	0	0	0	0	0	0	0	0	0	1	0
21ur-10024	0	0	0	1	0	0	2	0	0	1	3	0	0	0	0	0	0	0
21ur-11903	0	0	2	1	0	0	0	0	1	0	0	0	0	0	0	0	0	0
21ur-12331	1	0	0	0	0	0	0	0	0	0	0	0	1	0	0	0	0	1
21ur-9838	0	0	1	0	2	0	1	0	0	2	0	0	1	0	1	0	0	0
21ur-13435	0	0	0	0	0	1	0	0	0	0	0	0	0	0	0	0	0	0
21ur-9890	1	0	1	1	0	1	1	0	1	2	0	0	1	0	0	1	1	0
21ur-13634	2	1	0	1	1	0	0	0	0	0	0	0	0	0	0	0	0	0
21ur-13355	0	0	1	0	0	0	2	0	1	1	0	0	1	0	0	1	1	0
21ur-9056	1	1	0	2	0	1	0	1	0	2	3	0	1	1	0	1	0	0
21ur-14085	0	1	0	0	0	0	0	0	0	0	0	0	0	0	0	1	1	0
21ur-9960	0	0	0	0	0	0	0	0	0	0	0	0	0	0	0	0	0	0
21ur-15541	0	0	0	0	0	0	0	0	0	0	0	0	0	0	0	0	0	0
21ur-11429	1	3	1	2	0	1	5	0	3	3	3	0	2	1	0	0	1	1
21ur-9743	1	1	1	4	4	0	3	0	1	0	4	1	0	1	2	2	1	0
21ur-10512	0	0	0	0	0	0	0	0	0	0	0	0	0	0	1	0	0	0
21ur-10967	0	1	0	2	0	0	2	1	0	1	1	0	0	0	0	0	2	1
21ur-10792	0	1	0	2	0	0	2	1	0	1	1	0	0	0	0	0	2	1
21ur-7600	1	1	1	0	1	1	0	2	1	1	1	1	2	0	0	2	1	0
21ur-13745	1	0	0	0	0	0	0	0	0	1	0	0	0	0	0	1	1	1
21ur-13615	0	0	0	0	0	1	0	0	0	0	0	0	0	0	0	0	0	0
21ur-9902	0	0	0	0	0	0	0	0	0	0	1	0	0	0	0	0	0	0
21ur-13337	64	49	187	43	40	117	175	56	132	177	71	31	89	15	70	30	198	23
21ur-6241	64	49	187	43	40	117	175	56	132	177	71	31	89	15	70	30	198	23
21ur-9795	0	0	0	0	0	0	0	0	0	0	0	0	0	0	2	1	0	0
21ur-6355	43	51	65	57	54	68	58	22	85	94	151	17	73	24	55	29	55	35
21ur-6623	0	3	1	3	3	0	1	0	2	1	6	1	1	0	0	2	0	0
21ur-8787	2	3	1	1	2	3	1	1	1	2	3	1	0	2	1	1	0	0
21ur-10653	2	1	1	1	3	3	1	0	2	1	3	3	0	0	0	1	1	0
21ur-14699	1	0	5	4	5	2	2	2	1	2	3	0	0	3	0	2	1	1
21ur-15151	0	0	0	0	1	0	1	0	0	1	0	0	0	0	0	0	1	0
21ur-12118	19	16	39	20	20	35	33	9	27	45	31	1	27	19	15	11	26	10
21ur-14763	0	0	0	0	0	0	0	0	0	0	0	0	0	0	0	0	0	0
21ur-6748	4	1	2	1	4	6	3	2	1	6	6	0	5	3	2	3	1	0
21ur-9676	1	1	8	0	1	2	4	0	3	4	0	0	3	0	1	0	0	1
21ur-11267	0	0	0	0	0	0	0	0	0	0	0	0	0	0	0	0	0	0
21ur-8301	2	4	6	6	5	8	5	4	5	10	11	1	4	1	9	4	2	5
21ur-10447	0	0	0	0	0	0	0	0	0	0	0	0	0	0	0	0	0	0
21ur-9878	0	0	0	0	0	0	0	0	1	0	0	0	0	0	0	0	0	0
21ur-8392	9	16	16	12	21	47	26	8	30	28	42	16	29	11	17	13	20	15
21ur-14640	0	1	3	1	2	3	0	0	1	1	4	0	1	1	0	1	1	0
21ur-12002	25	15	62	36	36	55	49	19	47	76	80	7	46	10	23	27	40	8
21ur-1816	25	15	62	36	36	55	49	19	47	76	80	7	46	10	23	27	40	8
21ur-9113	25	15	62	36	36	55	49	19	47	76	80	7	46	10	23	27	40	8
21ur-103	52	47	119	40	25	81	179	60	107	104	51	13	80	16	67	22	139	26
21ur-7555	0	3	2	3	6	17	18	1	9	3	3	2	8	0	6	0	2	1
21ur-3256	6	0	0	0	3	0	1	0	2	0	0	0	0	0	4	1	1	3
21ur-3648	0	0	1	0	1	3	0	0	1	2	0	0	2	0	1	0	0	0
21ur-5268	2	0	1	0	0	0	0	0	1	0	0	0	0	0	0	0	0	0
21ur-2692	0	0	1	0	0	0	1	0	1	0	0	0	0	0	0	0	0	0
21ur-7928	107	68	220	173	145	115	200	41	195	212	220	14	163	69	93	104	101	77
21ur-233	0	0	2	0	1	1	2	0	0	0	0	0	0	0	1	0	0	1
21ur-14047	3	0	1	0	1	2	7	1	0	1	6	0	3	0	1	2	2	1
21ur-5552	3	0	1	0	1	2	7	1	0	1	6	0	3	0	1	2	2	1
21ur-7652	1	0	1	6	0	1	2	1	3	6	7	1	6	1	2	3	3	2
21ur-9255	1	0	1	6	0	1	2	1	3	6	7	1	6	1	2	3	3	2
21ur-1103	0	0	0	0	0	0	0	0	0	0	0	0	0	0	0	0	0	0
21ur-13082	0	0	1	0	0	0	0	0	1	0	1	0	0	0	0	0	2	0
21ur-9515	0	0	1	0	0	0	0	0	1	0	1	0	0	0	0	0	2	0
21ur-8591	0	0	2	0	1	5	2	1	2	4	8	0	3	1	2	1	1	2
21ur-8467	4	2	3	0	0	1	6	1	8	7	5	1	3	0	1	0	8	1
21ur-10158	0	0	0	0	0	0	0	0	0	0	0	0	0	0	0	0	0	0
21ur-13380	0	0	0	0	0	0	0	0	0	0	0	0	0	0	0	0	0	0
21ur-5006	0	0	1	0	2	1	0	0	1	3	4	0	0	0	1	0	1	0
21ur-1855	0	0	1	0	2	1	0	0	1	3	4	0	0	0	1	0	1	0
21ur-14292	0	1	2	0	2	1	2	0	0	0	3	0	0	0	0	1	1	0
21ur-7492	0	1	2	0	2	1	2	0	0	0	3	0	0	0	0	1	1	0
21ur-193	0	1	0	1	0	0	0	0	0	0	2	1	0	0	0	0	2	0
21ur-9573	2	0	2	4	1	4	8	2	1	2	2	0	2	0	1	1	4	0
21ur-9232	2	0	2	4	1	4	8	2	1	2	2	0	2	0	1	1	4	0
21ur-6167	18	24	52	34	18	51	60	12	65	51	36	5	39	10	20	17	36	23
21ur-5162	5	2	17	11	9	8	5	4	14	12	17	3	11	6	11	6	11	5
21ur-10569	5	2	17	11	9	8	5	4	14	12	17	3	11	6	11	6	11	5
21ur-8678	4	3	8	3	3	4	5	4	13	10	11	2	4	0	6	5	2	1
21ur-11954	0	0	0	3	0	0	3	0	3	3	0	0	1	0	2	0	0	0
21ur-4047	0	0	0	3	0	0	3	0	3	3	0	0	1	0	2	0	0	0
21ur-1381	1	1	3	2	1	3	2	0	6	5	11	0	3	2	5	1	2	2
21ur-12093	14	14	41	31	16	16	13	7	24	31	58	7	18	7	12	13	13	14
21ur-11367	14	14	41	31	16	16	13	7	24	31	58	7	18	7	12	13	13	14
21ur-8396	5	1	5	0	1	7	7	1	7	5	4	1	2	2	3	1	4	3
21ur-4056	0	0	1	0	0	1	0	0	0	0	0	0	0	0	0	0	0	0
21ur-14795	0	0	1	0	0	1	0	0	0	0	0	0	0	0	0	0	0	0
21ur-1320	2	0	4	2	3	0	1	1	0	0	2	1	7	2	3	0	0	2
21ur-3389	0	0	0	0	0	1	0	0	0	0	1	0	0	0	0	0	0	0
21ur-12825	0	0	0	0	0	1	1	0	0	1	2	0	0	0	0	0	1	0
21ur-4504	0	0	0	0	0	0	0	0	0	0	0	0	0	0	0	0	0	0
21ur-15518	0	0	0	0	0	2	2	0	1	1	1	0	2	0	1	0	2	1
21ur-1940	16	10	18	10	4	29	32	6	20	32	27	2	16	4	18	14	18	6
21ur-9276	3	1	8	5	3	7	7	2	9	7	3	2	5	1	7	1	4	0
21ur-15300	3	1	8	5	3	7	7	2	9	7	3	2	5	1	7	1	4	0
21ur-8225	1	1	6	3	2	8	3	1	8	12	15	1	2	3	5	4	1	1
21ur-9093	8	2	4	5	1	5	1	1	5	5	6	1	7	1	1	4	1	1
21ur-6666	23	16	28	23	19	31	26	13	30	42	52	7	40	15	19	18	17	14
21ur-9649	0	1	0	0	0	1	1	0	3	2	0	0	1	1	0	1	0	2
21ur-13290	0	0	0	0	0	0	0	0	0	0	0	0	0	0	0	0	0	0
21ur-13074	0	0	0	0	0	0	0	0	0	0	0	0	0	0	0	0	0	0
21ur-8485	0	0	0	0	0	0	0	0	0	0	0	0	0	0	0	0	0	0
21ur-10451	24	9	16	15	12	26	23	12	14	20	42	11	19	8	13	10	21	11
21ur-13101	0	0	1	0	0	0	0	0	0	0	0	0	0	0	2	0	1	0
21ur-15441	0	0	1	0	0	0	0	0	0	0	0	0	0	0	2	0	1	0
21ur-6713	37	14	53	27	13	46	71	12	48	75	39	7	31	14	35	14	35	15
21ur-13948	37	14	53	27	13	46	71	12	48	75	39	7	31	14	35	14	35	15
21ur-12868	37	14	53	27	13	46	71	12	48	75	39	7	31	14	35	14	35	15
21ur-6750	3	2	4	0	0	8	6	0	6	4	1	0	0	0	3	1	2	0
21ur-8146	0	0	1	0	0	1	1	0	2	2	0	0	1	0	0	1	0	0
21ur-13180	0	0	0	0	0	0	0	0	3	0	0	0	0	0	1	1	0	0
21ur-8317	0	0	0	0	0	2	0	1	0	1	0	0	0	0	0	1	0	0
21ur-15037	0	0	0	0	0	0	0	0	0	0	0	0	0	0	0	0	0	0
21ur-7358	0	0	0	0	0	0	0	0	0	0	0	0	0	0	0	0	0	0
21ur-9921	0	0	0	1	0	0	0	0	0	0	0	0	1	0	0	0	0	0
21ur-12548	1	0	0	0	0	0	0	0	0	0	1	0	0	0	0	1	1	0
21ur-6923	25	23	45	35	28	29	31	12	49	55	50	3	30	6	21	29	42	14
21ur-9886	0	0	0	0	0	0	0	0	0	0	0	0	1	0	0	0	1	0
21ur-9338	1	1	1	0	1	4	3	0	3	9	1	0	1	0	2	1	2	0
21ur-9274	0	0	0	0	0	1	0	1	0	0	2	0	1	0	0	0	0	0
21ur-11859	2	1	4	0	0	2	2	1	2	3	2	0	2	0	3	1	3	2
21ur-10046	1	0	0	0	1	3	1	0	4	0	0	0	2	0	3	1	1	0
21ur-14721	0	0	0	0	0	1	1	0	0	0	0	0	0	0	0	0	0	0
21ur-15329	1	1	1	0	0	0	1	0	0	0	0	0	2	0	0	0	0	0
21ur-8188	14	6	15	9	10	61	89	27	41	29	19	4	17	3	22	7	39	6
21ur-9646	175	188	233	210	213	448	401	142	506	311	632	86	355	109	200	138	198	158
21ur-14702	42	14	35	32	44	67	81	19	43	61	69	14	44	14	28	8	37	33
21ur-7994	42	14	35	32	44	67	81	19	43	61	69	14	44	14	28	8	37	33
21ur-13154	0	0	0	0	2	1	1	1	2	0	0	0	0	0	0	0	0	0
21ur-14163	0	0	0	0	2	1	1	1	2	0	0	0	0	0	0	0	0	0
21ur-15199	0	0	1	1	0	0	2	0	3	1	1	0	0	0	1	0	1	0
21ur-1212	0	0	1	1	0	0	2	0	3	1	1	0	0	0	1	0	1	0
21ur-2777	10	2	30	8	5	14	22	8	24	28	17	1	16	3	13	2	14	4
21ur-10013	1	2	2	1	0	3	2	0	3	3	6	3	4	0	2	2	2	0
21ur-11858	1	2	2	1	0	3	2	0	3	3	6	3	4	0	2	2	2	0
21ur-4189	37	17	100	31	18	87	150	36	78	79	32	10	59	10	25	16	89	19
21ur-11972	37	17	100	31	18	87	150	36	78	79	32	10	59	10	25	16	89	19
21ur-11519	0	0	0	0	0	0	0	0	1	0	0	0	0	0	0	0	0	0
21ur-9908	0	0	0	0	0	4	0	0	0	0	0	0	0	0	0	0	0	0
21ur-10439	1	0	0	0	0	0	0	0	1	1	0	0	0	0	1	0	0	0
21ur-12940	1	2	3	3	3	1	1	0	2	3	5	0	1	4	4	1	0	1
21ur-7444	1	2	3	3	3	1	1	0	2	3	5	0	1	4	4	1	0	1
21ur-1541	0	0	0	0	0	0	2	0	0	1	0	0	0	0	1	0	0	0
21ur-12544	0	0	0	1	0	0	0	0	0	0	0	1	0	1	0	0	0	0
21ur-14710	0	1	4	0	0	1	1	0	0	0	0	0	0	0	0	0	1	0
21ur-8170	28	23	37	25	19	58	68	21	70	66	49	10	41	5	37	12	53	14
21ur-8251	1	2	6	3	3	2	5	1	5	4	13	0	2	1	3	3	5	2
21ur-8864	0	1	1	0	0	1	1	1	1	0	3	1	2	2	0	2	0	0
21ur-15184	0	0	0	0	0	0	0	0	0	0	0	0	0	0	0	0	0	0
21ur-6392	26	10	41	11	2	17	28	5	19	36	16	1	22	5	22	6	20	8
21ur-13801	0	0	0	1	0	0	0	0	0	0	0	0	0	0	0	0	0	0
21ur-7495	6	8	8	5	6	8	5	2	9	10	16	1	6	1	4	4	10	5
21ur-4152	6	8	8	5	6	8	5	2	9	10	16	1	6	1	4	4	10	5
21ur-1583	0	0	0	0	0	0	0	0	0	0	0	0	1	0	0	0	0	0
21ur-11720	0	0	0	1	1	0	0	0	0	0	1	0	0	0	0	0	0	0
21ur-5728	16	10	36	17	5	23	32	7	35	26	6	2	8	2	11	3	27	6
21ur-7569	0	0	1	1	0	1	0	1	1	2	1	0	0	1	0	2	1	1
21ur-12589	1	0	0	0	0	1	1	0	1	0	1	0	0	0	0	0	3	1
21ur-15292	0	0	0	0	0	0	0	0	0	0	1	0	0	0	0	0	0	1
21ur-8691	0	0	0	0	0	0	0	0	1	0	0	0	0	1	1	0	0	0
21ur-4153	3	1	7	4	1	3	6	2	2	9	3	1	2	1	2	2	4	3
21ur-5688	1	1	0	0	0	0	2	0	0	0	1	0	0	0	2	1	1	1
21ur-10686	10	16	34	12	21	27	34	7	30	29	31	2	18	4	20	8	19	6
21ur-14175	0	0	0	0	0	0	0	0	0	0	0	0	0	0	0	0	0	0
21ur-5686	0	0	1	0	0	1	4	1	0	1	1	1	1	0	2	0	0	0
21ur-756	6	4	7	5	10	1	4	5	7	12	15	0	8	4	7	2	4	7
21ur-5759	29	23	56	25	29	85	120	28	104	71	95	20	43	14	54	20	66	20
21ur-13131	1	1	9	1	0	3	2	1	5	8	5	0	1	0	4	0	5	1
21ur-14911	1	1	9	1	0	3	2	1	5	8	5	0	1	0	4	0	5	1
21ur-10989	0	0	0	0	0	0	0	0	0	0	0	0	0	0	0	0	1	0
21ur-1302	4	1	2	0	0	2	0	0	1	1	0	0	0	0	2	0	2	1
21ur-152	4	2	7	2	2	4	8	4	4	5	1	2	3	1	5	7	5	2
21ur-3978	17	3	11	7	7	28	49	12	24	18	26	1	18	4	21	15	17	11
21ur-10939	17	3	11	7	7	28	49	12	24	18	26	1	18	4	21	15	17	11
21ur-3048	4	2	3	0	1	0	7	1	3	6	0	0	4	1	0	1	2	1
21ur-13440	1	2	0	0	2	0	0	0	0	0	1	0	0	1	0	0	0	1
21ur-7797	1	2	0	0	2	0	0	0	0	0	1	0	0	1	0	0	0	1
21ur-1929	326	170	494	221	139	383	553	168	362	547	307	30	296	71	244	94	464	106
21ur-13372	0	0	0	0	0	1	1	1	1	2	1	0	1	0	0	0	0	0
21ur-12116	0	0	0	0	0	1	1	1	1	2	1	0	1	0	0	0	0	0
21ur-12228	0	0	0	0	0	0	0	0	0	0	0	0	0	0	0	0	0	0
21ur-9936	13	2	10	6	8	8	7	1	6	14	10	1	7	4	4	8	4	2
21ur-12898	3	2	3	6	1	6	5	3	4	5	7	0	6	1	2	3	3	1
21ur-4175	3	2	3	6	1	6	5	3	4	5	7	0	6	1	2	3	3	1
21ur-8981	0	0	0	0	1	0	0	0	1	0	0	0	0	0	0	0	0	0
21ur-6675	1	1	1	2	4	2	3	0	1	2	6	1	2	0	4	2	1	0
21ur-9737	8	7	13	5	9	19	17	3	28	31	8	2	12	6	13	2	12	11
21ur-13008	0	0	0	0	0	0	0	0	0	0	0	0	0	0	0	1	0	0
21ur-7622	5	6	8	6	7	7	12	1	9	5	6	3	6	2	12	2	3	5
21ur-14417	5	6	8	6	7	7	12	1	9	5	6	3	6	2	12	2	3	5
21ur-13648	0	0	0	0	0	0	0	0	0	0	0	0	0	0	0	0	0	0
21ur-9794	0	2	2	2	0	0	0	0	0	0	3	0	0	1	0	0	0	0
21ur-6550	2	1	0	0	0	2	3	0	2	0	3	0	1	0	3	1	2	0
21ur-11221	2	1	0	0	0	2	3	0	2	0	3	0	1	0	3	1	2	0
21ur-11065	0	2	1	2	1	3	5	2	3	2	6	1	0	1	1	2	0	2
21ur-7016	0	2	1	2	1	3	5	2	3	2	6	1	0	1	1	2	0	2
21ur-13354	0	0	0	0	0	0	0	0	0	0	0	0	0	0	0	0	0	0
21ur-8358	3	2	9	3	2	7	3	2	5	7	2	0	2	0	3	2	5	2
21ur-13790	0	2	1	1	0	1	1	0	3	2	4	0	2	0	2	0	0	2
21ur-10346	0	0	2	1	1	0	0	0	1	2	0	0	1	0	2	1	0	1
21ur-5673	0	0	0	0	0	0	0	0	0	0	0	0	0	0	0	0	0	0
21ur-9158	12	5	15	9	6	21	38	6	21	15	7	2	6	0	13	0	26	3
21ur-9723	0	0	0	0	0	0	1	0	1	1	0	0	0	0	0	0	1	0
21ur-7514	34	27	63	50	50	46	63	13	54	73	84	18	69	32	43	32	36	38
21ur-13487	34	27	63	50	50	46	63	13	54	73	84	18	69	32	43	32	36	38
21ur-7568	1	0	4	0	0	2	5	2	2	6	0	1	2	0	1	0	4	0
21ur-7998	0	0	1	1	1	1	2	0	2	1	1	1	1	0	0	0	0	0
21ur-9261	1	0	0	0	0	0	0	1	0	1	0	1	0	0	0	0	1	0
21ur-5116	2	2	9	2	1	3	6	1	7	8	2	1	1	0	3	2	1	3
21ur-1423	2	0	2	1	2	2	3	1	4	3	1	1	0	0	1	0	1	0
21ur-15672	0	0	0	2	1	0	0	0	0	0	0	0	1	1	0	0	0	0
21ur-15516	0	0	0	0	0	0	0	0	0	0	0	0	0	0	0	0	1	0
21ur-9551	4	3	1	5	4	3	2	0	0	6	5	2	5	1	0	2	0	2
21ur-13794	4	3	1	5	4	3	2	0	0	6	5	2	5	1	0	2	0	2
21ur-14065	14	10	23	19	7	12	12	5	14	29	34	7	17	4	9	4	8	16
21ur-13024	14	10	23	19	7	12	12	5	14	29	34	7	17	4	9	4	8	16
21ur-10900	14	10	23	19	7	12	12	5	14	29	34	7	17	4	9	4	8	16
21ur-14418	14	10	23	19	7	12	12	5	14	29	34	7	17	4	9	4	8	16
21ur-15188	0	1	2	1	0	2	0	0	2	0	0	0	0	0	0	0	0	0
21ur-10347	0	1	2	1	0	2	0	0	2	0	0	0	0	0	0	0	0	0
21ur-8180	0	0	3	0	0	5	8	1	4	6	3	2	3	1	0	1	2	1
21ur-9157	1	1	1	0	0	1	1	0	0	1	4	2	0	1	0	1	1	1
21ur-15133	0	0	0	0	0	1	1	0	0	0	0	0	1	1	1	0	0	0
21ur-8984	87	48	138	59	28	128	236	62	146	197	65	15	88	13	65	37	216	38
21ur-3606	41	34	88	49	57	119	144	37	111	103	99	20	70	14	65	36	96	40
21ur-9517	3	4	6	3	2	12	13	3	11	11	9	1	7	1	2	3	10	1
21ur-7929	3	4	6	3	2	12	13	3	11	11	9	1	7	1	2	3	10	1
21ur-9285	9	3	3	9	4	4	14	5	13	11	8	2	11	3	4	5	10	6
21ur-14494	4	3	19	8	5	11	22	10	10	17	14	2	11	4	10	2	15	1
21ur-9105	0	0	1	0	0	1	0	0	0	0	0	0	0	0	0	0	0	0
21ur-7179	26	12	39	15	11	46	67	14	41	60	25	7	17	4	23	12	63	6
21ur-4542	0	0	0	0	0	2	0	0	0	0	1	0	0	0	0	0	0	0
21ur-9956	29	25	37	34	35	32	32	11	33	47	70	5	38	13	12	25	17	18
21ur-13580	29	25	37	34	35	32	32	11	33	47	70	5	38	13	12	25	17	18
21ur-6625	1	1	0	0	0	0	0	0	0	0	0	0	0	0	0	0	0	0
21ur-10842	27	26	61	40	31	61	60	25	61	81	76	12	39	23	39	24	28	21
21ur-7881	27	26	61	40	31	61	60	25	61	81	76	12	39	23	39	24	28	21
21ur-1824	19	8	27	13	14	10	13	2	11	15	28	4	17	12	14	6	8	12
21ur-13918	19	8	27	13	14	10	13	2	11	15	28	4	17	12	14	6	8	12
21ur-7584	5	2	8	5	3	4	8	1	9	14	13	4	6	2	9	9	3	12
21ur-2441	68	50	133	50	54	201	352	79	213	172	101	27	111	17	74	18	199	45
21ur-12751	0	0	0	0	0	0	1	0	0	1	0	0	0	0	0	0	0	0
21ur-1750	1	0	1	1	0	0	0	0	0	0	5	0	1	0	1	0	0	1
21ur-3882	40	19	58	41	22	26	28	9	31	74	60	5	41	24	41	12	28	21
21ur-357	0	0	0	0	0	0	1	0	0	0	0	0	1	0	0	0	0	0
21ur-5256	9	8	20	9	13	26	16	5	21	27	40	4	20	12	21	13	15	4
21ur-2669	1	0	5	1	0	0	7	0	2	2	0	0	4	0	3	1	6	1
21ur-3295	5	0	5	3	1	7	3	3	7	8	11	1	0	3	13	1	5	0
21ur-11641	0	1	3	0	0	0	0	0	1	1	0	0	1	0	1	0	0	0
21ur-6701	12	5	12	3	11	18	33	4	13	15	10	3	7	0	7	3	16	7
21ur-4237	21	9	26	4	7	22	29	9	30	59	22	3	30	12	29	10	31	6
21ur-14328	21	9	26	4	7	22	29	9	30	59	22	3	30	12	29	10	31	6
21ur-8708	53	32	79	51	22	36	68	25	82	78	35	4	61	8	42	20	68	9
21ur-9398	53	32	79	51	22	36	68	25	82	78	35	4	61	8	42	20	68	9
21ur-10997	53	32	79	51	22	36	68	25	82	78	35	4	61	8	42	20	68	9
21ur-12315	2	1	1	1	4	7	2	0	2	3	5	1	1	1	5	0	2	3
21ur-11434	2	1	1	1	4	7	2	0	2	3	5	1	1	1	5	0	2	3
21ur-4650	2	0	5	1	2	9	8	1	4	4	2	0	3	0	2	1	5	0
21ur-9258	2	0	5	1	2	9	8	1	4	4	2	0	3	0	2	1	5	0
21ur-11853	2	0	5	1	2	9	8	1	4	4	2	0	3	0	2	1	5	0
21ur-12260	2	0	5	1	2	9	8	1	4	4	2	0	3	0	2	1	5	0
21ur-15314	0	0	1	1	0	2	3	0	1	1	0	0	1	0	0	0	2	3
21ur-1931	0	0	1	0	0	0	0	0	0	0	0	0	0	0	0	0	0	0
21ur-9819	0	0	0	0	0	0	0	0	0	0	0	0	0	0	0	0	0	0
21ur-5126	0	3	1	3	1	5	1	0	1	2	1	0	1	2	2	0	0	0
21ur-2020	1	1	0	1	0	1	0	0	3	1	0	0	1	0	0	0	1	0
21ur-11733	1	1	0	1	0	1	0	0	3	1	0	0	1	0	0	0	1	0
21ur-9201	0	0	5	0	1	0	0	1	0	4	0	1	1	0	1	0	2	2
21ur-14036	5	4	7	6	1	10	22	5	6	10	7	2	6	1	2	1	9	0
21ur-10818	0	0	0	0	0	0	0	0	2	0	0	0	0	0	0	0	0	0
21ur-7153	12	8	19	5	7	30	75	6	29	27	19	4	14	3	10	5	21	4
21ur-15404	0	0	0	0	0	0	0	0	0	0	0	0	0	0	0	0	0	0
21ur-13662	0	0	0	0	0	0	0	0	1	1	1	0	0	0	0	1	1	1
21ur-8277	6	1	5	8	2	3	4	4	8	14	11	3	3	1	3	6	4	4
21ur-4975	2	1	5	4	3	1	4	1	5	7	4	0	5	0	2	1	3	2
21ur-3455	7	3	9	11	4	11	4	2	7	19	15	2	8	1	8	4	5	5
21ur-10032	0	1	4	2	0	0	6	0	5	2	4	0	0	0	1	3	2	0
21ur-8756	0	0	2	1	0	0	2	1	0	1	0	1	0	0	2	0	2	1
21ur-12618	1	1	0	0	1	2	0	0	0	0	1	0	1	0	0	0	0	1
21ur-8538	1	2	3	0	1	0	2	2	4	5	0	0	1	0	1	0	0	0
21ur-10362	0	0	0	0	0	0	0	0	0	0	0	0	0	0	0	0	0	0
21ur-7969	1	0	0	0	0	2	0	0	2	0	1	0	2	1	0	1	0	0
21ur-12481	0	0	0	0	0	0	1	0	3	2	0	0	0	0	1	0	0	0
21ur-11202	41	43	46	26	56	82	82	34	94	107	96	30	85	16	75	39	70	23
21ur-8574	0	0	0	0	0	0	0	0	1	0	0	0	3	0	1	0	1	0
21ur-7215	0	1	2	3	1	4	9	1	4	6	3	0	1	0	0	0	1	0
21ur-14794	1	0	1	0	0	2	1	0	0	0	0	0	0	0	0	0	0	0
21ur-8750	13	3	4	7	4	6	2	3	7	10	16	2	8	8	10	6	3	0
21ur-14009	0	0	0	0	0	0	0	0	0	1	1	0	0	0	0	1	0	1
21ur-13077	2	0	1	0	0	0	0	0	0	0	0	0	0	0	0	0	2	0
21ur-5530	90	50	151	74	50	132	136	55	136	190	154	21	96	51	159	42	118	41
21ur-6321	0	1	1	0	1	2	7	1	1	2	0	0	0	0	1	1	0	1
21ur-12245	3	2	7	3	2	4	2	2	2	7	0	0	3	0	3	0	3	0
21ur-10397	1	0	4	5	1	2	2	0	3	6	2	0	4	2	6	0	1	3
21ur-11172	2	0	4	1	1	1	2	0	1	2	2	0	3	0	1	0	0	1
21ur-7903	1	0	1	2	0	5	4	1	1	1	4	0	3	1	1	2	1	0
21ur-12521	1	0	1	0	1	0	1	0	1	1	0	0	0	1	0	0	2	2
21ur-10546	0	0	0	0	0	0	0	1	0	1	0	0	0	0	2	0	0	0
21ur-14740	0	0	0	0	0	0	0	0	0	0	0	0	0	0	0	2	0	0
21ur-10115	4	1	3	3	1	4	4	3	5	7	4	1	5	0	3	4	2	0
21ur-8603	5	0	5	5	1	3	3	0	1	4	7	0	2	2	2	1	3	1
21ur-12147	3	1	6	1	0	2	3	0	0	5	3	1	3	0	2	1	1	0
21ur-13627	3	1	6	1	0	2	3	0	0	5	3	1	3	0	2	1	1	0
21ur-10805	0	0	0	0	0	0	0	0	0	0	0	0	0	0	0	0	0	0
21ur-9528	0	0	0	1	0	2	1	0	0	0	2	0	2	0	0	0	2	2
21ur-6413	1	1	0	0	0	2	10	2	3	8	3	1	0	0	2	1	2	0
21ur-14081	0	0	0	0	0	0	0	0	0	0	0	0	1	0	0	1	0	0
21ur-14897	0	0	0	0	0	0	0	0	0	0	0	0	0	0	0	0	0	0
21ur-12605	6	1	6	1	2	17	26	6	10	11	3	1	2	1	4	0	4	0
21ur-7226	0	2	3	3	3	3	4	1	4	1	5	0	0	0	1	2	2	3
21ur-13671	0	2	3	3	3	3	4	1	4	1	5	0	0	0	1	2	2	3
21ur-9012	0	0	0	0	0	0	0	0	0	0	0	0	0	0	0	0	0	0
21ur-1875	4	12	19	9	14	9	11	8	18	21	23	3	10	6	10	12	7	8
21ur-1140	0	1	2	1	2	0	3	1	2	1	0	0	3	0	1	2	0	0
21ur-14544	7	5	17	6	5	15	33	8	29	20	10	0	10	1	7	3	9	4
21ur-3393	7	5	17	6	5	15	33	8	29	20	10	0	10	1	7	3	9	4
21ur-1192	1	0	1	0	2	0	0	1	0	1	0	0	4	1	1	1	0	1
21ur-7879	4	6	14	9	8	6	4	4	3	13	9	1	4	4	4	4	3	10
21ur-15014	7	3	17	3	4	9	21	8	20	23	7	0	6	0	2	3	7	7
21ur-1427	8	2	21	7	2	12	17	4	9	12	1	2	4	2	7	0	1	1
21ur-13860	8	2	21	7	2	12	17	4	9	12	1	2	4	2	7	0	1	1
21ur-15281	0	0	0	0	0	0	0	0	0	0	0	0	0	0	1	0	1	0
21ur-13993	0	0	1	0	0	1	1	0	1	0	1	0	0	0	0	0	0	0
21ur-7843	0	0	0	0	0	0	1	0	1	0	0	0	0	0	1	1	0	0
21ur-13663	0	0	0	0	0	0	1	0	1	0	0	0	0	0	1	1	0	0
21ur-15180	0	0	0	0	0	0	0	0	0	0	0	0	0	0	0	0	0	0
21ur-2652	15	18	21	13	18	23	27	10	16	22	54	5	27	10	23	8	12	4
21ur-1626	8	3	26	9	5	12	28	9	22	31	6	7	15	1	8	8	35	2
21ur-6548	13	6	18	12	10	22	49	14	27	27	13	8	13	3	7	7	37	6
21ur-11312	0	0	1	1	0	2	1	0	4	4	2	0	0	0	1	0	1	0
21ur-9914	10	9	21	8	5	5	26	4	9	18	13	4	4	0	15	7	22	5
21ur-9855	0	0	0	0	0	0	0	0	0	0	0	0	0	0	0	0	0	0
21ur-9884	0	0	2	0	1	0	2	0	0	1	0	0	1	0	0	0	1	0
21ur-4266	7	11	16	10	19	16	9	9	16	21	35	4	21	1	6	9	11	9
21ur-8287	28	7	23	11	15	92	168	18	51	72	39	6	32	5	21	1	51	14
21ur-13812	0	0	0	0	0	0	0	0	0	0	0	0	0	0	0	0	0	0
21ur-9565	0	0	0	0	1	0	0	0	0	0	1	1	0	0	0	0	0	0
21ur-13233	6	1	3	6	1	11	23	4	12	10	2	1	4	0	3	1	4	5
21ur-6624	6	1	3	6	1	11	23	4	12	10	2	1	4	0	3	1	4	5
21ur-11017	1	0	0	0	0	0	0	0	0	1	1	0	0	1	0	0	0	0
21ur-10797	0	0	0	0	0	0	0	1	0	0	0	0	0	0	0	0	0	0
21ur-10662	0	0	1	0	0	1	2	0	0	0	0	0	0	0	0	0	0	0
21ur-6645	15	12	36	16	6	20	26	7	28	29	13	1	20	1	10	10	15	6
21ur-11022	15	12	36	16	6	20	26	7	28	29	13	1	20	1	10	10	15	6
21ur-8407	3	1	0	1	3	5	4	1	4	2	4	1	3	1	2	5	2	1
21ur-11257	0	0	0	0	0	1	0	0	1	0	0	0	0	0	0	0	0	0
21ur-3113	1	0	0	0	0	0	0	0	0	0	0	0	0	0	0	0	0	0
21ur-6626	207	140	266	152	148	477	850	149	437	373	312	78	254	34	211	72	508	98
21ur-15004	0	0	0	0	0	0	0	0	0	0	0	0	0	0	0	0	0	0
21ur-9036	0	1	1	0	1	3	1	0	0	0	5	0	4	2	3	1	0	0
21ur-7293	0	0	0	0	0	0	0	0	0	0	0	0	0	0	0	0	0	0
21ur-9776	50	24	97	36	18	58	136	19	66	117	59	11	39	9	35	20	88	19
21ur-5282	111	71	166	150	76	108	115	41	135	220	255	16	126	67	136	96	60	58
21ur-11998	111	71	166	150	76	108	115	41	135	220	255	16	126	67	136	96	60	58
21ur-15690	0	0	5	2	2	1	2	1	3	5	4	0	1	0	1	2	2	3
21ur-5816	0	1	1	0	0	2	0	0	0	0	3	0	0	0	0	0	0	0
21ur-13921	0	0	0	0	0	0	0	0	0	0	1	0	0	0	0	0	0	0
21ur-11153	0	0	0	0	1	2	1	1	0	0	1	0	0	0	0	0	0	0
21ur-14819	0	0	0	0	0	0	0	0	0	0	0	0	0	0	0	0	0	0
21ur-1406	9	9	18	22	14	10	21	4	17	26	29	0	10	9	14	3	6	5
21ur-7641	2	2	2	5	2	3	2	0	4	3	0	2	3	0	5	1	2	1
21ur-14696	6	5	18	7	2	8	19	0	18	5	10	0	5	1	8	1	12	6
21ur-1411	0	0	0	0	3	0	1	0	2	3	0	0	0	1	2	0	1	0
21ur-14838	0	0	1	0	0	0	0	0	0	0	0	0	0	0	0	0	0	0
21ur-7167	5	1	8	0	2	8	11	4	3	6	5	1	5	3	3	2	8	1
21ur-8233	64	45	86	76	56	70	79	37	89	154	123	4	84	41	39	35	69	56
21ur-3753	32	19	52	53	39	25	31	11	39	84	71	11	44	27	43	40	32	38
21ur-12417	32	19	52	53	39	25	31	11	39	84	71	11	44	27	43	40	32	38
21ur-11232	171	174	260	226	222	320	355	131	342	346	455	113	351	108	232	128	219	141
21ur-7345	172	174	260	227	222	320	356	131	342	346	457	113	353	108	232	129	220	141
21ur-7133	172	174	260	227	222	320	356	131	342	346	457	113	353	108	232	129	220	141
21ur-4729	11	13	16	15	35	33	52	9	35	34	60	5	28	18	17	18	17	12
21ur-13617	0	0	0	0	0	0	0	0	0	0	0	0	0	0	0	0	0	0
21ur-8386	0	0	0	0	0	0	0	0	0	0	0	0	0	0	0	0	0	0
21ur-5979	12	7	27	11	7	22	23	10	22	35	19	2	10	4	16	11	17	5
21ur-13692	0	0	0	0	0	0	0	0	0	0	0	0	0	0	0	0	0	0
21ur-10651	0	0	0	0	0	0	0	0	0	0	0	0	0	0	0	0	0	0
21ur-2058	59	43	84	73	60	54	43	22	55	85	129	4	59	45	36	54	40	34
21ur-11788	0	0	0	0	0	0	0	0	0	0	0	0	0	0	0	0	0	0
21ur-13153	0	0	0	0	1	0	0	0	0	0	0	0	0	0	0	0	0	0
21ur-4280	18	26	34	23	25	28	27	8	46	56	27	6	25	13	46	19	25	8
21ur-4762	0	0	0	1	0	0	1	0	2	0	1	1	0	0	0	0	1	0
21ur-5783	0	0	0	0	0	0	0	0	0	0	0	0	0	0	0	0	0	0
21ur-9197	5	4	15	4	7	4	7	1	4	18	14	1	8	2	5	2	11	4
21ur-9076	32	13	28	12	7	43	74	9	32	35	15	4	26	4	26	5	40	5
21ur-13854	0	0	5	2	0	5	0	0	2	2	3	0	5	1	0	0	1	4
21ur-506	30	34	48	38	47	47	44	18	50	56	93	14	49	29	23	33	25	28
21ur-15374	30	34	48	38	47	47	44	18	50	56	93	14	49	29	23	33	25	28
21ur-2397	5	3	9	0	0	6	4	3	4	5	5	0	4	2	8	3	2	1
21ur-6198	4	0	5	1	3	3	0	0	10	4	4	0	7	1	0	4	1	1
21ur-2481	38	21	65	24	17	38	32	6	47	58	56	4	42	15	21	24	33	17
21ur-14120	38	21	65	24	17	38	32	6	47	58	56	4	42	15	21	24	33	17
21ur-15620	2	0	2	0	0	0	1	1	0	0	0	0	0	0	2	2	0	0
21ur-778	2	0	2	0	0	0	1	1	0	0	0	0	0	0	2	2	0	0
21ur-15226	2	0	2	4	3	3	6	0	13	1	1	3	1	1	3	0	5	0
21ur-6616	2	0	2	4	3	3	7	0	13	1	1	3	1	1	3	0	5	0
21ur-9336	0	0	0	0	0	0	0	0	0	0	0	0	0	0	0	0	0	0
21ur-2121	11	1	25	7	5	7	13	5	21	16	12	2	8	0	6	1	13	5
21ur-10249	0	1	2	1	0	0	0	1	1	4	1	0	0	0	1	1	2	1
21ur-12091	12	10	25	17	15	16	11	9	22	20	42	2	29	7	13	14	13	11
21ur-10421	12	10	25	17	15	16	11	9	22	20	42	2	29	7	13	14	13	11
21ur-14319	12	10	25	17	15	16	11	9	22	20	42	2	29	7	13	14	13	11
21ur-6694	12	10	25	17	15	16	11	9	22	20	42	2	29	7	13	14	13	11
21ur-7042	25	28	58	20	30	34	26	20	60	77	73	11	40	10	50	27	41	18
21ur-5726	0	1	1	0	0	1	1	0	0	1	2	0	1	0	0	0	0	0
21ur-3444	0	1	1	1	2	5	4	1	6	6	3	2	2	0	4	2	2	2
21ur-5230	45	29	58	42	40	59	74	23	89	106	97	17	72	22	61	43	58	31
21ur-10796	0	0	0	1	1	0	0	0	1	0	4	0	1	0	0	1	1	1
21ur-13307	0	0	0	1	0	0	0	0	0	0	1	0	0	0	0	0	0	0
21ur-4588	0	0	0	0	0	0	0	0	1	0	0	0	0	0	0	0	0	0
21ur-10576	0	0	0	0	0	0	0	0	1	0	0	0	0	0	0	0	0	0
21ur-10399	0	0	0	0	0	0	0	0	0	0	0	0	0	0	0	0	0	0
21ur-9085	0	0	0	0	0	0	0	0	0	0	0	0	0	0	0	0	0	0
21ur-4870	0	0	0	0	0	0	0	0	0	0	0	0	0	0	0	0	0	0
21ur-6379	3	2	7	4	5	11	5	5	17	8	16	3	15	2	9	4	6	5
21ur-116	32	19	33	33	24	33	24	16	30	32	53	6	34	21	25	19	19	15
21ur-11489	0	0	0	0	0	0	0	0	0	0	0	0	0	0	0	0	0	0
21ur-9225	6	7	7	5	10	8	5	7	6	6	16	0	11	3	6	9	8	7
21ur-12	6	7	7	5	10	8	5	7	6	6	16	0	11	3	6	9	8	7
21ur-6371	4	2	3	4	2	7	21	3	6	6	7	1	5	0	4	1	5	3
21ur-950	4	8	1	6	14	8	12	2	7	4	14	2	3	4	3	8	3	3
21ur-13961	0	0	0	0	0	0	0	0	0	0	0	0	0	1	0	0	0	0
21ur-9442	0	0	0	0	0	0	0	0	0	0	0	0	0	0	0	0	0	0
21ur-62	2	1	0	1	0	3	4	1	2	0	5	0	1	0	0	3	1	0
21ur-6396	1	0	3	1	6	1	2	0	5	5	5	1	2	0	2	4	2	1
21ur-5430	13	17	21	14	20	32	26	6	31	30	40	6	27	13	26	17	13	17
21ur-10658	0	0	0	0	0	0	0	0	0	0	1	0	0	0	0	0	0	0
21ur-4622	80	54	119	71	53	196	298	76	205	226	169	45	140	21	109	50	213	56
21ur-10277	80	54	119	71	53	196	298	76	205	226	169	45	140	21	109	50	213	56
21ur-12352	80	54	119	71	53	196	298	76	205	226	169	45	140	21	109	50	213	56
21ur-3953	0	0	1	0	0	1	1	0	1	2	0	0	1	1	0	0	1	0
21ur-12642	1	0	0	0	0	0	0	0	1	1	0	0	0	0	0	0	0	0
21ur-5324	1	0	4	0	0	0	0	0	1	1	3	0	2	0	1	1	0	0
21ur-2943	124	50	282	134	55	191	371	77	171	215	104	14	162	15	66	43	210	64
21ur-11778	0	0	0	0	0	0	0	0	0	1	0	0	0	0	0	0	1	0
21ur-3719	6	4	3	4	3	12	17	5	15	21	4	3	11	1	5	4	10	3
21ur-11743	1	0	3	2	0	1	6	1	2	1	4	1	3	1	0	1	4	0
21ur-3428	0	0	0	0	0	0	1	0	0	0	0	0	0	0	0	0	1	0
21ur-7067	1	3	2	4	1	2	1	1	2	1	6	1	2	2	1	5	0	2
21ur-8385	5	5	3	10	7	22	22	5	15	14	28	1	11	4	11	3	2	6
21ur-8306	0	1	1	0	0	0	1	0	1	1	3	1	0	1	1	1	1	1
21ur-11345	2	0	1	0	1	4	2	3	1	1	4	0	6	0	3	0	1	0
21ur-6891	2	0	1	0	1	4	2	3	1	1	4	0	6	0	3	0	1	0
21ur-6591	106	123	233	162	145	142	155	79	245	273	287	47	177	56	151	87	171	75
21ur-10378	17	6	31	17	6	53	105	13	50	27	11	8	23	2	17	5	42	4
21ur-3769	9	3	18	11	6	4	18	6	13	17	29	2	3	5	3	3	4	2
21ur-3367	9	3	18	11	6	4	18	6	13	17	29	2	3	5	3	3	4	2
21ur-3365	9	3	18	11	6	4	18	6	13	17	29	2	3	5	3	3	4	2
21ur-13117	0	0	0	0	0	0	0	0	0	0	0	0	0	0	0	0	0	0
21ur-11568	2	3	8	0	1	6	8	2	13	12	5	1	7	1	9	2	8	0
21ur-11818	0	0	0	0	0	0	0	0	0	0	1	0	0	0	0	0	0	0
21ur-7123	26	12	36	21	18	43	31	16	40	58	53	7	46	6	36	18	19	12
21ur-10286	26	12	36	21	18	43	31	16	40	58	53	7	46	6	36	18	19	12
21ur-6061	26	12	36	21	18	43	31	16	40	58	53	7	46	6	36	18	19	12
21ur-9153	26	12	36	21	18	43	31	16	40	58	53	7	46	6	36	18	19	12
21ur-10908	1	0	0	0	0	1	0	0	0	0	0	0	0	0	0	0	0	0
21ur-10559	0	0	0	0	1	0	0	0	1	0	2	0	3	1	0	0	1	0
21ur-13901	0	0	0	0	1	0	0	0	1	0	2	0	3	1	0	0	1	0
21ur-15554	0	0	0	0	0	0	1	0	0	0	0	0	0	0	0	0	0	0
21ur-7471	10	7	16	14	13	14	8	4	20	16	28	2	20	5	14	6	18	11
21ur-9368	1	3	2	1	2	3	0	2	4	3	5	1	3	1	1	1	1	1
21ur-7187	0	0	1	0	0	1	1	0	0	1	2	0	0	0	0	0	0	0
21ur-8774	0	0	1	0	0	1	1	0	0	1	2	0	0	0	0	0	0	0
21ur-12498	0	1	0	1	0	3	0	1	3	0	4	0	0	0	0	0	1	0
21ur-8383	0	0	0	0	0	0	0	0	0	0	0	0	0	0	0	0	0	0
21ur-1084	0	0	1	0	0	0	0	0	0	0	0	0	0	0	0	0	0	0
21ur-9238	6	3	22	7	13	17	11	2	12	15	25	4	10	4	10	7	3	8
21ur-6196	0	0	0	2	0	1	0	0	0	1	2	1	0	0	0	1	0	0
21ur-6813	2	1	4	4	0	2	8	1	3	2	3	2	3	0	3	0	2	1
21ur-6908	1	0	1	1	2	3	4	1	3	5	5	0	1	1	0	2	3	2
21ur-7803	0	0	0	0	1	2	0	0	0	1	1	0	0	0	0	0	0	0
21ur-6716	0	1	5	1	2	0	1	1	1	4	1	0	2	1	0	4	1	1
21ur-1688	1	0	5	2	0	6	5	2	5	0	3	1	3	0	2	1	0	0
21ur-2664	29	6	35	33	22	38	39	8	32	65	63	5	32	18	38	19	29	20
21ur-4695	29	6	35	33	22	38	39	8	32	65	63	5	32	18	38	19	29	20
21ur-1052	0	0	4	1	0	2	5	0	4	2	8	1	1	0	2	3	0	1
21ur-11381	0	1	0	2	1	3	3	3	5	5	1	1	0	1	2	0	3	3
21ur-6981	2	4	0	2	5	0	5	2	1	3	3	0	4	0	2	3	1	1
21ur-8151	2	4	0	2	5	0	5	2	1	3	3	0	4	0	2	3	1	1
21ur-12865	2	4	0	2	5	0	5	2	1	3	3	0	4	0	2	3	1	1
21ur-4118	4	3	7	10	3	8	9	3	7	20	6	3	8	2	6	4	3	3
21ur-9616	0	0	0	0	0	2	3	0	0	0	0	0	0	0	1	0	1	0
21ur-2318	0	0	1	1	0	1	1	0	1	0	0	0	0	0	0	0	0	0
21ur-14289	0	0	0	0	1	0	0	0	0	1	0	0	0	0	1	0	0	0
21ur-7462	0	0	1	0	1	1	1	0	1	0	2	0	0	0	0	1	1	0
21ur-2269	0	1	0	0	0	0	0	0	0	0	0	0	0	0	0	0	0	0
21ur-7532	71	82	119	114	151	140	108	67	123	139	280	45	150	82	82	103	81	93
21ur-12303	0	1	3	1	1	4	3	2	4	6	1	1	0	0	2	1	3	0
21ur-8784	0	1	3	1	1	4	3	2	4	6	1	1	0	0	2	1	3	0
21ur-4804	1	1	3	0	2	4	5	3	1	2	5	0	1	1	0	1	2	0
21ur-3853	1	1	0	1	1	1	2	0	1	1	5	0	0	1	0	2	0	0
21ur-13770	1	1	0	1	1	1	2	0	1	1	5	0	0	1	0	2	0	0
21ur-7559	0	0	3	1	0	3	7	2	4	0	1	0	1	0	2	0	4	0
21ur-10994	1	0	2	0	0	1	5	0	1	0	0	0	0	0	0	0	1	0
21ur-5852	34	15	53	28	36	37	32	14	31	87	51	7	26	13	29	26	34	17
21ur-13358	34	15	53	28	36	37	32	14	31	87	51	7	26	13	29	26	34	17
21ur-8507	1	0	0	1	1	2	1	1	2	7	5	0	1	1	0	3	3	2
21ur-4409	0	0	2	4	0	5	8	0	5	0	1	1	2	0	2	0	6	1
21ur-13011	0	0	0	0	0	0	0	0	0	0	0	0	0	0	0	0	0	0
21ur-15344	2	2	1	0	0	0	0	0	2	4	0	1	1	0	0	0	0	1
21ur-3835	1	0	3	1	0	0	3	1	6	3	3	1	1	0	1	0	6	0
21ur-9624	0	1	0	0	1	0	0	0	0	0	1	0	1	1	0	0	1	0
21ur-7327	6	1	3	0	1	5	9	6	7	6	3	1	3	0	8	3	3	3
21ur-12793	6	1	3	0	1	5	9	6	7	6	3	1	3	0	8	3	3	3
21ur-15178	6	1	3	0	1	5	9	6	7	6	3	1	3	0	8	3	3	3
21ur-10611	6	1	3	0	1	5	9	6	7	6	3	1	3	0	8	3	3	3
21ur-3864	8	7	20	11	1	27	37	8	26	29	12	3	9	3	19	4	24	4
21ur-9509	9	4	3	13	8	9	5	1	12	9	21	3	5	4	3	7	6	4
21ur-7010	58	51	83	64	42	211	262	69	159	156	153	38	99	27	69	38	93	46
21ur-14043	0	1	4	2	1	1	1	0	2	3	4	0	1	0	0	0	0	0
21ur-9353	0	1	4	2	1	1	1	0	2	3	4	0	1	0	0	0	0	0
21ur-7898	0	1	4	2	1	1	1	0	2	3	4	0	1	0	0	0	0	0
21ur-11159	0	0	1	2	1	2	0	1	5	3	1	0	3	0	0	0	3	1
21ur-905	0	0	1	2	1	2	0	1	5	3	1	0	3	0	0	0	3	1
21ur-6916	0	0	1	2	1	2	0	1	5	3	1	0	3	0	0	0	3	1
21ur-7649	0	0	0	0	0	0	1	0	2	1	0	0	0	1	0	1	0	0
21ur-6527	0	0	0	2	0	1	0	0	1	1	1	0	0	0	0	3	0	1
21ur-6233	4	5	4	3	4	12	6	2	12	8	12	4	7	2	3	3	7	3
21ur-9366	8	5	5	11	15	22	23	4	23	5	26	4	13	2	13	2	12	4
21ur-12973	0	0	0	0	0	1	0	0	1	0	0	0	0	0	0	0	0	0
21ur-10768	0	0	0	0	0	1	0	0	1	0	0	0	0	0	0	0	0	0
21ur-13578	0	0	0	0	0	0	0	0	0	0	0	0	0	0	0	0	0	0
21ur-7064	0	1	0	0	0	0	1	0	0	0	0	0	0	0	0	1	2	0
21ur-4816	4	0	0	2	0	1	2	0	0	1	2	1	1	0	2	0	2	0
21ur-11328	2	1	3	1	0	2	1	0	1	1	1	0	4	1	1	1	2	0
21ur-15634	0	0	0	0	0	0	0	0	0	0	0	0	0	0	0	0	2	0
21ur-11239	8	6	25	9	6	21	44	10	21	20	8	0	13	4	6	6	21	5
21ur-1146	131	63	196	99	103	121	123	43	108	160	195	12	142	85	98	84	97	78
21ur-14180	131	63	196	99	103	121	123	43	108	160	195	12	142	85	98	84	97	78
21ur-9051	0	0	0	0	0	0	0	0	1	0	0	0	0	0	0	0	0	0
21ur-2878	78	36	94	109	107	136	121	38	80	151	228	25	122	68	65	66	46	58
21ur-3717	92	61	171	124	95	204	292	61	172	196	147	19	140	35	49	52	123	83
21ur-7754	1	2	3	1	3	8	5	1	3	3	3	1	5	0	3	3	1	1
21ur-10727	3	1	5	0	1	1	5	1	1	5	1	0	2	0	0	0	4	2
21ur-14373	3	1	5	0	1	1	5	1	1	5	1	0	2	0	0	0	4	2
21ur-7868	3	3	4	3	1	6	8	2	5	4	9	1	4	1	5	3	4	1
21ur-8067	0	0	1	0	0	0	0	0	1	0	0	0	0	0	0	0	0	0
21ur-11707	6	8	5	8	7	18	17	5	14	13	22	1	12	2	5	4	3	5
21ur-15216	6	8	5	8	7	18	17	5	14	13	22	1	12	2	5	4	3	5
21ur-9241	1	0	2	0	1	3	2	0	6	1	1	0	1	1	1	1	3	0
21ur-4351	7	0	7	5	1	3	5	4	3	5	6	2	3	3	5	4	4	1
21ur-1305	0	0	1	1	0	1	0	0	1	0	1	1	2	0	0	2	1	1
21ur-3831	0	0	0	0	0	0	0	0	0	0	1	1	1	0	0	0	0	0
21ur-1700	1	0	1	0	0	0	2	0	0	0	0	0	0	0	0	0	1	0
21ur-6975	0	1	1	0	0	2	3	0	0	0	0	0	0	1	2	1	0	0
21ur-9926	2	1	2	1	2	2	4	0	2	1	4	0	3	2	2	2	2	2
21ur-1556	14	12	23	19	12	24	31	11	19	31	22	4	13	2	14	4	13	8
21ur-13327	0	0	0	1	0	0	0	0	0	0	1	0	0	0	0	0	0	0
21ur-270	0	0	0	1	0	0	0	0	0	1	0	0	0	0	0	0	0	0
21ur-6661	0	0	0	0	0	0	1	0	0	1	2	0	0	0	1	0	0	0
21ur-14622	0	0	0	0	0	0	0	2	0	0	0	0	1	0	0	0	0	0
21ur-4194	0	0	0	0	0	0	0	2	0	0	0	0	1	0	0	0	0	0
21ur-718	14	5	10	25	20	19	23	4	15	25	27	7	25	6	17	15	13	10
21ur-1167	22	16	22	11	23	26	12	11	19	38	42	8	28	4	22	30	24	12
21ur-15259	0	0	2	0	0	1	3	0	0	1	0	0	1	0	0	1	1	1
21ur-8114	12	3	10	5	7	21	36	7	19	13	11	1	9	1	13	6	22	4
21ur-11453	0	0	0	0	0	0	0	0	0	2	0	0	1	0	2	1	0	0
21ur-7956	0	0	0	0	0	0	0	0	0	0	0	0	0	0	0	0	0	0
21ur-14781	1	0	1	0	1	0	2	0	1	0	0	0	0	0	0	0	0	0
21ur-8656	16	11	29	15	20	68	48	12	48	27	50	17	23	8	23	14	15	8
21ur-11605	0	0	1	1	1	0	0	0	1	1	0	0	0	0	0	0	0	1
21ur-10369	16	9	14	9	7	31	16	2	11	28	32	6	14	6	16	7	16	8
21ur-8128	16	9	14	9	7	31	16	2	11	28	32	6	14	6	16	7	16	8
21ur-2448	2	2	2	0	1	0	2	0	3	4	5	1	3	2	0	2	0	1
21ur-9967	5	3	5	1	5	2	4	1	7	6	9	1	3	2	1	3	3	1
21ur-11876	0	2	0	0	0	2	2	0	1	1	1	1	1	0	0	1	0	0
21ur-11795	3	3	6	2	1	8	6	3	7	7	4	0	1	1	0	0	8	3
21ur-10526	4	3	15	5	9	11	5	3	10	6	20	2	6	3	2	12	6	6
21ur-419	4	3	15	5	9	11	5	3	10	6	20	2	6	3	2	12	6	6
21ur-3211	0	0	0	1	0	2	1	1	1	1	0	0	1	0	0	0	0	0
21ur-12694	4	2	8	2	2	4	8	2	5	4	9	2	5	0	3	3	5	1
21ur-10684	4	5	6	4	2	9	5	3	13	10	4	0	5	2	3	1	1	3
21ur-9344	4	5	6	4	2	9	5	3	13	10	4	0	5	2	3	1	1	3
21ur-2189	1	0	3	0	2	4	5	0	4	7	7	0	4	1	1	3	1	1
21ur-390	0	0	1	0	0	0	0	0	0	0	0	1	0	1	0	0	0	0
21ur-10776	0	1	2	1	1	1	0	0	2	2	1	0	1	0	2	2	4	0
21ur-2798	0	1	2	1	1	1	0	0	2	2	1	0	1	0	2	2	4	0
21ur-14801	0	1	2	1	1	1	0	0	2	2	1	0	1	0	2	2	4	0
21ur-4263	0	0	1	0	0	0	0	0	0	0	0	0	0	0	0	1	1	0
21ur-2673	1	1	3	3	0	0	1	0	3	0	2	0	3	0	0	0	1	0
21ur-12146	0	0	1	0	0	0	0	0	0	0	0	0	0	0	0	0	0	0
21ur-4955	67	32	85	79	75	75	92	15	88	95	109	7	88	55	37	44	52	44
21ur-2081	1	2	4	3	1	3	5	0	2	3	2	1	6	0	5	2	5	0
21ur-11097	2	0	0	1	0	0	2	0	1	2	0	0	0	0	1	0	0	0
21ur-4520	2	0	0	1	0	0	2	0	1	2	0	0	0	0	1	0	0	0
21ur-3507	12	10	16	9	12	22	12	8	16	19	27	6	14	2	18	5	10	7
21ur-7386	4	4	14	4	5	8	7	2	11	12	7	2	5	1	5	6	9	2
21ur-2580	5	1	2	1	6	13	5	4	6	10	16	0	7	3	10	5	1	3
21ur-9901	2	0	2	3	3	4	5	0	5	3	5	3	2	2	2	6	1	2
21ur-3177	0	1	3	0	1	4	3	1	3	2	4	0	2	0	2	1	0	1
21ur-4419	1	1	0	0	0	1	1	0	1	0	4	1	1	0	1	0	0	1
21ur-14805	5	2	5	0	0	2	2	1	4	5	2	0	2	1	5	1	2	1
21ur-1826	5	2	5	0	0	2	2	1	4	5	2	0	2	1	5	1	2	1
21ur-10784	0	0	0	0	0	0	0	0	0	0	0	0	0	0	0	0	0	0
21ur-6508	0	2	2	0	1	2	7	2	2	1	3	0	0	1	1	2	2	1
21ur-5533	1	0	4	2	3	3	4	2	9	3	2	0	4	0	2	2	4	0
21ur-4445	3	8	12	8	9	18	10	7	9	8	20	8	12	3	8	4	3	4
21ur-8920	2	7	5	3	9	17	32	6	14	10	15	1	5	3	5	7	13	3
21ur-4001	2	5	7	9	11	3	10	2	7	10	21	1	7	8	8	8	3	7
21ur-11856	0	0	0	0	1	0	0	0	0	0	0	1	0	0	0	0	0	0
21ur-13589	3	5	3	1	1	3	2	3	2	3	0	2	6	0	1	1	1	1
21ur-3986	3	5	3	1	1	3	2	3	2	3	0	2	6	0	1	1	1	1
21ur-5495	0	0	0	0	0	0	0	0	0	0	0	0	0	0	0	0	0	0
21ur-3808	3	3	4	2	2	3	4	2	8	3	2	0	3	0	1	0	2	1
21ur-13173	3	3	4	2	2	3	4	2	8	3	2	0	3	0	1	0	2	1
21ur-8529	28	20	59	28	19	26	29	12	45	69	68	3	20	17	27	15	20	18
21ur-9304	0	1	1	0	0	1	1	0	1	0	0	1	0	0	1	1	0	0
21ur-11947	3	0	0	0	1	3	1	2	1	1	2	0	2	0	1	1	0	0
21ur-872	3	1	5	1	1	2	1	0	0	4	1	0	1	0	1	2	0	1
21ur-10998	0	0	0	0	0	0	1	0	0	0	0	0	0	0	1	0	0	0
21ur-10677	0	0	0	1	0	1	2	0	2	0	0	0	1	1	1	0	0	0
21ur-8163	0	0	0	1	0	1	1	1	2	0	1	0	0	0	0	2	2	0
21ur-77	0	0	0	0	0	0	0	0	0	0	0	0	0	0	0	0	0	0
21ur-14271	0	0	0	0	0	0	0	0	0	0	0	0	0	0	0	0	0	0
21ur-4432	4	11	12	8	10	12	17	4	27	12	36	2	14	5	6	5	10	15
21ur-15173	24	15	19	21	21	30	31	9	32	27	65	6	34	6	19	21	16	16
21ur-3696	33	22	72	44	36	23	25	15	61	97	100	9	67	16	54	37	23	38
21ur-7839	0	3	0	0	0	0	2	0	1	1	2	0	0	0	2	1	0	3
21ur-13880	0	2	1	1	0	3	1	0	1	0	1	0	0	0	1	1	0	1
21ur-2847	0	0	1	0	1	3	1	0	2	2	0	0	1	1	0	0	1	1
21ur-325	0	0	0	0	0	0	0	0	0	1	0	0	0	0	0	0	0	0
21ur-3626	0	0	0	0	0	0	0	0	0	0	0	0	0	0	0	0	0	0
21ur-14703	0	0	1	0	0	0	0	0	0	0	0	0	0	0	0	0	0	0
21ur-1576	0	1	0	0	1	0	2	0	0	0	1	0	0	0	0	1	3	0
21ur-13018	0	1	0	0	1	0	2	0	0	0	1	0	0	0	0	1	3	0
21ur-1347	1	0	4	2	1	4	3	1	0	6	3	0	0	0	8	0	1	1
21ur-12256	0	0	0	0	0	0	0	0	0	2	1	0	1	0	1	1	0	0
21ur-11530	0	1	0	1	0	3	0	0	1	1	0	0	1	0	2	2	1	1
21ur-12776	0	1	0	1	0	3	0	0	1	1	0	0	1	0	2	2	1	1
21ur-10613	0	1	0	1	0	3	0	0	1	1	0	0	1	0	2	2	1	1
21ur-8861	6	0	4	3	2	1	1	3	3	2	10	1	2	2	1	3	1	2
21ur-14391	8	2	10	3	2	8	10	0	7	12	7	3	8	0	6	6	5	1
21ur-12467	8	2	10	3	2	8	10	0	7	12	7	3	8	0	6	6	5	1
21ur-7478	0	0	0	0	0	0	0	0	0	1	0	0	1	0	0	0	0	0
21ur-13395	0	1	0	0	0	0	0	0	3	1	1	0	0	0	0	1	0	0
21ur-13900	0	1	0	0	1	4	3	0	1	1	0	0	1	0	0	0	1	0
21ur-6927	0	0	0	0	1	0	0	0	1	1	0	0	0	0	0	2	0	1
21ur-8445	26	25	41	30	25	56	44	20	51	54	78	12	49	12	23	35	26	28
21ur-15179	26	25	41	30	25	56	44	20	51	54	78	12	49	12	23	35	26	28
21ur-11509	26	25	41	30	25	56	44	20	51	54	78	12	49	12	23	35	26	28
21ur-14497	21	3	8	5	6	21	22	8	14	28	17	5	13	5	17	7	8	1
21ur-7305	21	3	8	5	6	21	22	8	14	28	17	5	13	5	17	7	8	1
21ur-6779	120	61	163	130	109	106	93	36	105	200	229	8	125	67	66	81	67	71
21ur-7377	0	0	0	1	0	1	1	1	1	2	3	0	0	1	0	0	0	1
21ur-15272	0	0	0	0	0	0	0	0	0	0	0	0	0	0	0	0	0	0
21ur-2996	0	0	1	0	0	0	0	0	0	0	0	0	0	0	0	0	0	0
21ur-9262	5	2	4	6	1	12	8	5	16	12	23	1	6	2	24	3	6	4
21ur-14345	1	1	2	2	3	3	2	1	5	7	5	2	2	0	1	0	1	2
21ur-14716	0	0	4	0	1	0	1	0	1	0	1	0	1	0	1	1	1	1
21ur-8549	6	6	3	4	8	8	7	3	16	7	8	1	5	3	4	3	4	2
21ur-13676	0	0	0	0	0	0	0	0	0	0	0	0	0	0	0	0	0	0
21ur-4486	1	0	0	1	0	0	0	0	0	0	0	0	0	0	0	0	0	0
21ur-10656	0	0	0	1	0	0	0	0	0	5	1	1	0	0	2	3	2	0
21ur-4832	29	29	38	44	37	51	30	14	40	38	65	9	42	24	35	32	21	19
21ur-6810	2	3	7	5	0	9	9	3	6	4	3	0	2	1	4	1	4	2
21ur-12108	0	0	0	0	0	0	0	1	0	0	0	0	0	0	0	0	0	0
21ur-11759	1	0	0	0	0	0	0	0	0	0	0	0	1	0	0	0	0	0
21ur-8488	4	0	8	2	2	0	5	3	7	3	5	3	6	2	0	2	3	2
21ur-10009	1	3	3	3	1	7	5	2	5	5	1	1	1	3	3	1	5	2
21ur-4025	1	3	3	3	1	7	5	2	5	5	1	1	1	3	3	1	5	2
21ur-10235	1	3	3	3	1	7	5	2	5	5	1	1	1	3	4	1	5	2
21ur-14090	0	0	0	0	0	0	0	1	2	2	0	0	0	0	0	0	2	0
21ur-200	0	0	1	1	1	0	0	0	1	0	1	0	1	0	0	0	0	0
21ur-13697	0	0	0	0	0	0	0	0	0	1	0	0	0	0	0	0	1	0
21ur-2585	0	0	2	0	0	0	0	0	0	2	0	0	0	0	0	0	0	0
21ur-14617	0	0	2	1	3	0	2	0	3	2	5	0	0	1	1	0	1	0
21ur-2425	0	0	2	1	3	0	2	0	3	2	5	0	0	1	1	0	1	0
21ur-5352	4	4	8	0	1	11	21	1	9	7	9	3	3	1	5	6	10	1
21ur-7558	1	1	1	3	1	7	6	2	7	4	0	0	2	2	1	1	0	2
21ur-9938	0	0	0	0	0	0	0	0	0	0	0	0	0	0	0	0	0	0
21ur-689	30	17	78	31	28	30	48	13	48	56	51	4	23	8	35	16	37	20
21ur-676	30	17	78	31	28	30	48	13	48	56	51	4	23	8	35	16	37	20
21ur-662	21	9	32	12	8	15	22	5	17	24	25	1	19	7	2	6	12	10
21ur-13968	21	9	32	12	8	15	22	5	17	24	25	1	19	7	2	6	12	10
21ur-12645	1	0	0	1	0	3	1	1	1	2	4	0	0	1	7	1	1	2
21ur-5123	4	4	19	5	3	27	21	6	16	20	9	5	7	1	9	0	15	3
21ur-10189	1	0	0	2	0	2	1	0	0	0	0	0	2	0	1	0	1	0
21ur-1597	78	71	153	94	92	113	97	56	191	168	288	41	159	31	105	73	75	67
21ur-13631	0	0	0	0	0	2	1	1	3	0	0	0	1	1	0	0	0	0
21ur-6090	10	5	23	8	1	18	26	5	20	17	8	3	12	2	8	6	22	2
21ur-10105	2	5	1	3	4	2	3	1	7	3	13	3	5	2	8	3	0	1
21ur-6283	0	0	2	0	0	0	1	0	0	0	0	0	0	0	0	0	0	1
21ur-14515	0	0	0	0	0	0	0	0	0	0	0	0	0	0	0	0	0	0
21ur-10756	6	3	1	3	5	6	5	1	5	6	7	1	6	5	4	4	12	2
21ur-15218	0	1	0	1	0	0	0	0	0	1	1	1	0	0	0	0	0	0
21ur-13282	1	1	1	2	0	5	4	5	6	3	4	0	2	0	0	2	6	0
21ur-9992	5	2	5	1	2	5	8	0	5	4	3	1	3	1	3	2	1	2
21ur-5843	5	2	5	1	2	5	8	0	5	4	3	1	3	1	3	2	1	2
21ur-8976	10	4	13	3	3	15	15	6	13	14	6	1	5	6	5	3	9	2
21ur-7860	6	2	4	7	6	5	4	4	4	7	17	2	9	1	4	5	0	7
21ur-11490	0	0	0	0	0	0	0	0	0	0	0	0	0	0	0	0	0	1
21ur-14405	4	5	7	2	4	6	6	0	5	5	8	1	4	1	4	3	5	1
21ur-7882	4	5	7	2	4	6	6	0	5	5	8	1	4	1	4	3	5	1
21ur-13826	2	0	3	1	2	1	0	0	4	1	1	1	5	0	0	1	0	0
21ur-3603	0	1	1	0	0	0	0	0	0	0	1	0	0	1	0	1	1	0
21ur-10722	6	4	13	4	8	3	4	1	10	20	20	1	12	5	7	7	1	0
21ur-12959	3	1	2	0	3	4	3	0	1	1	4	0	3	5	0	0	1	0
21ur-6961	3	0	2	1	1	5	3	0	3	1	2	0	4	0	2	1	2	0
21ur-1035	1	3	1	1	2	6	5	2	5	8	5	0	1	0	4	4	4	2
21ur-8085	0	0	1	0	0	1	0	0	1	3	0	0	0	0	1	0	2	0
21ur-13563	2	1	3	3	2	7	9	2	11	9	3	1	6	1	2	2	6	3
21ur-15507	0	0	0	0	0	0	0	0	0	0	1	0	0	0	0	0	0	0
21ur-8597	2	3	7	4	2	3	4	0	5	2	9	0	1	0	3	2	3	2
21ur-6122	0	0	2	0	0	0	0	0	0	0	1	0	0	0	0	0	0	0
21ur-1022	14	5	9	6	5	14	47	5	17	22	8	4	13	0	9	1	19	5
21ur-347	0	0	0	0	0	1	0	0	0	0	0	0	0	0	0	0	1	0
21ur-8908	0	0	0	0	0	0	0	0	0	1	0	0	0	0	0	0	0	0
21ur-15497	0	0	0	0	0	1	0	0	0	0	0	0	0	0	0	0	0	0
21ur-10863	0	0	0	0	0	1	0	0	1	0	1	0	0	0	0	0	0	0
21ur-15156	0	0	0	0	0	1	0	0	1	0	1	0	0	0	0	0	0	0
21ur-8044	0	0	1	0	0	0	0	2	0	1	0	0	0	0	3	0	0	1
21ur-13094	12	9	20	19	21	23	34	9	27	33	53	7	26	20	14	15	15	17
21ur-12801	12	9	20	19	21	23	34	9	27	33	53	7	26	20	14	15	15	17
21ur-10372	191	98	249	144	85	406	724	140	416	396	205	74	278	36	130	45	399	91
21ur-2158	0	0	0	0	0	0	0	1	0	0	0	0	0	0	0	0	0	0
21ur-5302	0	0	0	0	0	0	0	0	0	0	0	0	0	0	0	0	0	0
21ur-12728	0	0	0	0	0	0	0	0	0	0	0	0	0	0	0	0	0	0
21ur-10263	2	0	8	2	0	2	7	1	9	8	4	1	8	1	2	2	7	2
21ur-731	2	0	8	2	0	2	7	1	9	8	4	1	8	1	2	2	7	2
21ur-11508	2	1	7	1	0	2	4	1	6	6	4	1	7	1	1	2	6	2
21ur-10871	0	0	0	0	0	1	0	1	0	0	0	0	0	0	0	0	0	0
21ur-14782	0	0	2	0	0	1	5	1	0	0	0	0	0	3	0	1	0	0
21ur-15457	0	0	2	0	0	1	5	1	0	0	0	0	0	3	0	1	0	0
21ur-3622	94	70	217	142	105	139	133	54	187	171	196	21	132	63	76	58	97	93
21ur-1272	156	69	239	93	57	152	251	57	189	273	95	28	132	28	90	51	255	54
21ur-6843	0	0	1	0	0	0	1	0	0	0	1	0	2	0	1	0	3	1
21ur-8858	0	0	1	0	0	0	1	0	0	0	1	0	2	0	1	0	3	1
21ur-11699	0	0	1	0	0	0	1	0	0	0	1	0	2	0	1	0	3	1
21ur-12610	1	2	3	0	0	7	2	0	7	2	2	1	4	1	2	0	1	0
21ur-13202	5	3	5	3	4	12	7	3	10	10	20	0	8	8	10	5	4	3
21ur-6489	5	3	5	3	4	12	7	3	10	10	20	0	8	8	10	5	4	3
21ur-5279	293	170	369	288	263	632	1063	200	483	520	431	71	348	140	177	134	376	171
21ur-2888	59	46	92	58	81	84	70	24	106	132	153	29	75	46	86	57	81	51
21ur-4673	2	0	1	2	0	1	5	0	3	2	0	1	0	0	0	2	1	1
21ur-10801	4	3	6	5	8	26	12	3	14	17	14	3	14	4	12	5	8	6
21ur-8589	4	3	6	5	8	26	12	3	14	17	14	3	14	4	12	5	8	6
21ur-10412	0	1	1	0	1	1	3	0	1	1	1	0	1	0	1	0	4	0
21ur-14176	0	1	1	0	1	1	3	0	1	1	1	0	1	0	1	0	4	0
21ur-9140	0	1	1	2	1	1	3	0	1	1	1	0	1	0	1	0	4	0
21ur-12200	98	54	137	75	71	122	258	46	134	187	139	28	89	47	107	41	129	48
21ur-4186	98	54	137	75	71	122	258	46	134	187	139	28	89	47	107	41	129	48
21ur-10481	1	0	0	0	0	2	2	0	1	0	0	0	0	0	0	1	2	1
21ur-9063	0	0	0	0	0	1	2	0	1	2	0	0	0	1	0	0	0	0
21ur-12773	8	4	10	3	2	3	19	2	5	14	8	1	6	1	3	0	8	5
21ur-7094	4	5	12	2	3	7	6	3	9	7	18	1	8	3	5	8	8	6
21ur-13817	0	0	0	0	0	0	0	0	0	0	0	0	0	0	0	0	0	0
21ur-1662	27	24	31	12	24	65	35	16	61	74	50	17	43	8	63	30	44	18
21ur-11639	0	0	1	0	0	0	2	0	1	1	0	0	0	0	0	0	1	0
21ur-7346	104	98	143	110	103	139	122	55	189	222	304	32	176	65	106	98	113	66
21ur-7871	109	108	148	117	109	153	127	60	201	248	326	36	188	70	122	105	120	74
21ur-6102	51	40	91	115	77	113	98	39	121	118	194	16	89	35	59	42	48	63
21ur-5561	1	0	0	0	1	0	0	0	0	0	0	0	0	0	0	0	0	2
21ur-4904	46	30	43	57	77	65	55	33	103	94	167	25	78	33	58	32	36	30
21ur-10466	0	0	1	0	0	1	2	0	1	0	1	0	0	1	0	0	0	0
21ur-4915	3	0	2	1	1	1	0	3	2	1	4	1	1	1	2	0	1	1
21ur-10864	1	0	1	2	1	5	6	1	5	7	6	0	4	0	2	0	5	0
21ur-15599	6	6	17	6	3	8	5	5	8	20	15	1	5	3	6	5	10	4
21ur-5649	6	6	17	6	3	8	5	5	8	20	15	1	5	3	6	5	10	4
21ur-5375	47	42	79	39	38	29	30	19	57	80	111	9	68	21	57	50	38	21
21ur-8015	12	9	15	5	10	20	31	14	21	19	44	4	22	8	17	7	16	15
21ur-12033	0	0	0	0	0	0	0	0	0	1	0	0	0	0	0	1	0	0
21ur-5057	0	0	2	0	0	0	1	0	1	2	1	0	1	0	0	0	1	0
21ur-5786	5	5	14	5	4	13	20	6	19	11	9	1	5	1	5	3	17	2
21ur-15128	4	5	14	5	4	13	20	6	19	11	9	1	5	1	5	3	17	2
21ur-6552	0	0	0	0	0	0	0	0	0	0	0	0	0	0	0	0	0	0
21ur-8088	0	0	1	0	0	0	0	0	2	0	0	0	1	0	0	0	0	0
21ur-6642	0	0	1	0	0	0	0	0	2	0	0	0	1	0	0	0	0	0
21ur-4002	0	0	0	0	0	0	0	0	2	0	0	0	0	0	1	0	1	0
21ur-13767	0	0	0	0	0	0	0	0	2	0	0	0	0	0	1	0	1	0
21ur-10056	0	0	0	0	1	1	2	0	1	0	1	1	0	0	0	0	1	1
21ur-15321	0	1	0	1	2	0	0	0	0	0	1	1	0	2	0	0	0	1
21ur-1014	108	76	126	107	111	176	189	49	258	216	175	36	149	68	108	71	56	92
21ur-1963	1	2	3	5	3	8	2	0	4	2	5	0	3	0	2	4	0	1
21ur-8528	0	0	0	0	0	0	1	0	1	0	2	0	0	0	2	0	0	0
21ur-7206	2	0	1	1	0	0	1	0	1	3	1	0	1	0	2	2	0	0
21ur-8879	2	0	0	2	4	3	4	2	0	3	5	1	3	2	3	1	1	0
21ur-7864	2	2	2	0	0	3	4	0	4	3	5	0	3	1	0	3	3	1
21ur-9715	7	0	8	3	1	7	5	2	2	3	5	0	2	0	3	3	2	3
21ur-5967	136	107	246	136	115	143	198	46	153	228	241	18	233	104	129	110	124	123
21ur-9710	0	0	0	0	0	0	0	0	0	0	0	0	0	0	1	1	0	1
21ur-11261	0	0	0	0	1	0	0	0	0	0	0	0	0	0	0	0	0	0
21ur-8571	0	1	1	1	0	0	1	0	1	0	0	0	0	0	1	0	0	0
21ur-12455	15	8	34	9	6	30	43	10	28	26	28	4	17	2	17	6	45	5
21ur-6614	15	8	34	9	6	30	43	10	28	26	28	4	17	2	17	6	45	5
21ur-5959	15	8	34	9	6	30	43	10	28	26	28	4	17	2	17	6	45	5
21ur-11505	13	5	8	9	10	13	5	5	18	25	27	4	16	1	12	5	6	8
21ur-7502	13	5	8	9	10	13	5	5	18	25	27	4	16	1	12	5	6	8
21ur-7851	9	10	15	5	7	25	20	3	26	24	29	4	16	6	21	8	22	7
21ur-13654	0	0	0	1	1	0	0	0	0	1	0	1	1	0	0	0	3	0
21ur-14146	0	0	0	1	1	0	0	0	0	1	0	1	1	0	0	0	3	0
21ur-6957	0	0	0	0	0	0	1	0	0	0	0	0	0	0	0	0	0	0
21ur-11841	1	1	2	11	8	4	3	1	3	2	8	1	6	0	1	2	1	2
21ur-14946	0	0	1	0	1	0	1	0	1	2	4	0	1	0	0	0	0	1
21ur-9599	36	14	72	40	6	51	99	30	124	98	54	4	54	2	36	22	63	39
21ur-10367	0	0	0	0	0	0	0	0	0	0	0	0	0	0	0	0	0	0
21ur-9334	19	28	41	47	27	37	26	6	42	56	51	3	38	23	15	16	12	26
21ur-12984	0	0	0	0	0	0	0	0	0	0	0	0	0	0	0	0	0	0
21ur-8039	343	259	491	396	376	463	583	134	455	597	711	59	490	256	257	247	261	281
21ur-8696	0	1	1	2	0	0	2	0	0	3	2	0	1	0	1	1	1	0
21ur-8126	0	1	0	0	0	0	0	0	1	1	2	0	0	0	0	0	0	0
21ur-14029	2	5	5	8	6	5	3	0	2	15	21	1	6	5	6	10	5	5
21ur-8422	1	2	4	1	3	1	2	0	4	4	4	0	1	2	0	0	1	0
21ur-11141	0	1	0	0	0	0	0	2	0	0	0	0	0	1	0	1	1	0
21ur-13883	1	0	3	0	1	2	3	1	1	1	1	0	1	0	0	0	2	1
21ur-15341	5	2	4	2	1	3	2	6	4	8	2	0	3	0	3	4	1	3
21ur-8448	5	2	4	2	1	3	2	6	4	8	2	0	3	0	3	4	1	3
21ur-5073	2	5	3	5	2	3	12	2	10	5	5	0	3	0	3	2	5	0
21ur-11196	0	0	0	0	0	0	0	0	1	0	0	0	0	0	0	0	0	0
21ur-2571	4	4	6	2	3	10	12	0	6	16	13	1	3	1	6	5	4	2
21ur-6244	8	2	3	5	2	4	2	1	4	4	12	2	6	1	6	4	2	2
21ur-5505	0	0	2	0	0	2	3	0	0	1	0	0	1	0	0	0	1	0
21ur-7092	6	5	18	9	5	14	35	5	14	15	7	1	15	2	13	2	28	6
21ur-7978	6	5	18	9	5	14	35	5	14	15	7	1	15	2	13	2	28	6
21ur-11588	28	21	26	22	36	44	42	16	44	58	56	17	44	22	29	15	30	20
21ur-6536	28	21	26	22	36	44	42	16	44	58	56	17	44	22	29	15	30	20
21ur-11230	1	0	0	1	0	0	0	0	0	0	0	0	0	1	1	0	0	0
21ur-14434	0	0	0	0	1	0	0	0	0	0	0	0	0	0	0	0	0	0
21ur-11217	0	3	4	2	4	0	5	1	3	3	6	0	0	2	0	0	1	1
21ur-7961	6	1	7	0	3	1	15	2	4	4	12	0	1	0	0	6	5	3
21ur-8548	2	0	1	0	2	1	1	2	1	1	0	0	0	0	2	0	2	0
21ur-9761	1	3	4	4	2	4	7	3	2	3	5	1	3	0	3	3	4	2
21ur-4141	1	4	3	2	7	9	0	3	7	11	11	0	7	5	3	7	3	5
21ur-9684	1	0	0	0	2	0	0	0	1	0	0	0	0	1	0	0	0	0
21ur-13587	0	0	0	0	0	0	0	0	0	0	0	0	0	0	0	0	0	0
21ur-15644	0	0	0	0	0	0	0	0	0	0	0	0	0	0	0	0	0	0
21ur-14686	5	2	5	4	1	9	12	5	2	6	4	0	3	1	3	2	11	2
21ur-4181	17	5	19	14	5	35	76	13	28	39	11	5	16	3	18	5	35	7
21ur-13300	2	2	0	0	0	0	1	1	2	2	0	0	1	0	1	0	0	0
21ur-4253	73	44	142	87	50	113	212	47	128	148	102	17	70	19	40	35	94	38
21ur-4965	62	35	54	31	36	76	60	23	85	117	105	22	77	18	60	34	63	25
21ur-9084	0	0	0	0	0	0	2	0	1	0	0	0	0	0	0	0	0	0
21ur-5855	1	2	4	4	6	2	5	0	3	6	7	1	6	4	1	5	3	1
21ur-3297	43	21	84	30	14	79	140	40	90	69	38	7	58	3	40	16	93	31
21ur-9786	0	2	8	6	10	6	7	3	8	8	11	3	5	6	8	8	1	1
21ur-6983	144	59	195	89	70	169	288	56	186	284	128	26	132	32	130	57	141	55
21ur-3597	144	59	195	89	70	169	288	56	186	284	128	26	132	32	130	57	141	55
21ur-13558	144	59	195	89	70	169	288	56	186	284	128	26	132	32	130	57	141	55
21ur-1191	32	21	19	23	22	43	43	14	54	69	56	6	39	7	48	19	29	14
21ur-12497	0	0	1	0	0	4	1	0	0	2	2	1	1	0	0	0	0	0
21ur-665	0	1	0	0	0	1	1	0	0	0	0	0	0	0	0	0	2	0
21ur-8951	33	44	13	19	39	144	91	16	70	57	77	21	43	11	30	24	31	30
21ur-15310	0	1	1	0	0	0	1	0	0	0	2	0	0	0	1	2	0	0
21ur-7466	8	6	11	13	5	5	16	3	1	15	14	1	16	0	9	8	11	10
21ur-1274	6	4	13	9	5	13	12	5	10	11	12	4	6	1	10	4	16	1
21ur-6816	29	26	50	56	42	24	30	10	90	91	62	6	67	17	37	56	20	28
21ur-10446	0	0	1	0	1	0	1	1	0	1	0	0	0	0	0	0	0	0
21ur-15250	9	3	25	7	6	9	10	3	9	9	13	3	9	2	10	8	5	6
21ur-5737	9	3	25	7	6	9	10	3	9	9	13	3	9	2	10	8	5	6
21ur-10389	3	0	3	0	1	0	1	0	0	7	3	1	1	0	1	0	1	1
21ur-6680	16	12	61	19	8	27	51	15	26	36	9	2	24	0	10	9	42	11
21ur-15607	16	12	61	19	8	27	51	15	26	36	9	2	24	0	10	9	42	11
21ur-7004	4	2	0	2	3	8	1	0	4	4	0	2	2	0	1	3	2	2
21ur-3799	0	0	0	0	0	0	0	0	0	0	1	0	0	0	0	0	0	0
21ur-5098	3	0	4	5	1	7	4	5	12	6	11	1	4	0	7	5	2	0
21ur-13414	0	0	0	0	0	0	0	0	0	0	0	0	0	0	0	0	0	0
21ur-12896	0	0	2	1	0	1	2	0	0	1	2	0	0	0	2	0	0	0
21ur-1307	0	0	2	1	0	1	2	0	0	1	2	0	0	0	2	0	0	0
21ur-3607	2	0	4	0	1	0	1	0	4	3	1	0	0	0	0	2	1	0
21ur-10120	0	0	0	0	0	0	0	0	0	0	0	0	0	0	0	0	0	0
21ur-9770	0	0	1	1	0	1	2	0	0	1	0	1	0	0	0	0	1	1
21ur-7242	4	1	2	0	4	7	3	0	6	4	5	1	2	0	7	6	3	0
21ur-5678	0	0	0	1	0	2	0	0	0	0	0	0	0	0	0	0	0	0
21ur-580	6	5	16	6	7	13	11	3	16	20	20	0	12	3	14	10	6	8
21ur-11929	6	5	16	6	7	13	11	3	16	20	20	0	12	3	14	10	6	8
21ur-13116	4	5	2	0	3	5	3	4	4	5	6	2	5	0	2	1	4	0
21ur-1678	55	27	88	37	23	74	146	35	77	84	51	6	46	11	47	25	92	23
21ur-4756	1	0	1	0	0	0	1	0	1	0	0	0	0	0	1	0	2	0
21ur-7321	1	0	1	0	0	0	1	0	1	0	0	0	0	0	1	0	2	0
21ur-15601	0	0	0	0	0	1	0	0	0	0	0	0	0	0	0	0	0	0
21ur-8727	1	3	7	4	5	6	5	2	4	4	7	2	6	1	1	5	1	2
21ur-2136	0	0	0	1	0	0	1	0	1	2	0	0	0	0	0	0	0	0
21ur-6118	41	28	78	41	35	39	47	24	59	74	98	2	55	26	49	37	33	24
21ur-14955	1	0	0	0	1	0	0	0	0	0	1	0	0	0	0	0	0	0
21ur-9807	0	0	0	0	0	0	0	0	0	0	0	0	0	0	0	0	0	0
21ur-12663	0	0	0	0	1	0	0	1	1	2	3	0	0	0	0	0	0	0
21ur-954	10	7	15	10	7	37	49	4	21	30	6	4	12	2	10	4	23	5
21ur-4386	18	14	22	32	23	25	22	12	15	23	59	1	26	11	20	6	5	10
21ur-8428	7	9	11	5	9	11	9	2	17	10	14	2	8	2	7	4	14	7
21ur-14681	7	9	11	5	9	11	9	2	17	10	14	2	8	2	7	4	14	7
21ur-1392	202	206	288	254	224	391	421	100	298	314	466	23	304	116	151	94	183	153
21ur-12561	2	0	1	0	0	1	4	2	1	0	0	1	0	0	0	0	1	0
21ur-7147	15	2	16	15	13	18	12	4	10	33	27	5	25	8	9	6	10	1
21ur-12738	15	2	16	15	13	18	12	4	10	33	27	5	25	8	9	6	10	1
21ur-2968	1	1	0	1	0	4	5	0	2	2	0	1	2	0	1	1	1	0
21ur-8730	2	0	4	1	1	2	1	0	0	4	1	0	2	0	5	0	5	1
21ur-4908	1	0	4	0	0	0	3	0	2	1	0	0	0	0	1	0	2	0
21ur-9176	0	0	0	0	0	0	0	0	0	0	1	0	0	0	0	0	0	0
21ur-495	47	45	136	66	52	132	275	68	230	148	103	22	97	17	73	34	149	38
21ur-1841	0	1	1	0	0	0	0	0	1	2	2	0	2	1	1	0	0	0
21ur-7207	2	2	4	3	1	8	8	2	5	5	2	0	3	0	3	0	7	1
21ur-8930	11	12	13	6	7	21	35	7	7	17	23	5	10	5	5	9	14	7
21ur-11218	0	0	1	2	0	0	2	1	4	2	0	0	0	0	0	0	2	0
21ur-14480	0	0	0	0	0	1	0	0	0	2	0	0	0	0	0	0	0	0
21ur-1230	1	2	6	0	0	1	5	2	1	3	2	0	0	0	1	1	2	0
21ur-6844	7	2	12	9	7	9	7	3	9	8	26	1	11	7	4	9	3	7
21ur-6847	8	15	49	15	15	18	13	2	18	20	28	0	16	7	12	12	30	7
21ur-10368	0	0	0	0	0	0	0	0	0	0	0	0	0	0	0	0	0	0
21ur-14664	0	0	0	0	0	0	3	0	0	0	0	0	0	0	0	0	0	0
21ur-5482	2	4	2	4	1	1	2	3	4	8	3	0	6	2	2	3	1	3
21ur-12168	2	3	1	2	1	6	4	1	7	6	1	0	2	0	1	1	2	1
21ur-5421	2	3	1	2	1	6	4	1	7	6	1	0	2	0	1	1	2	1
21ur-11717	0	1	0	2	1	0	2	1	0	0	1	0	1	0	0	1	1	1
21ur-7900	1	0	4	1	1	3	5	2	5	1	1	0	1	0	2	0	1	1
21ur-5885	1	0	4	1	1	3	5	2	5	1	1	0	1	0	2	0	1	1
21ur-12679	0	0	0	1	0	0	0	0	0	0	1	0	0	0	1	1	1	0
21ur-8059	40	14	43	16	20	31	70	15	37	55	35	1	33	8	24	12	50	13
21ur-10544	0	0	3	0	1	0	1	1	2	2	0	0	0	0	0	1	4	0
21ur-9389	0	0	1	0	0	0	0	0	1	0	0	0	0	0	0	0	0	0
21ur-7218	0	0	0	0	0	0	2	0	0	0	0	0	1	0	0	0	0	0
21ur-7491	0	0	1	2	0	0	0	0	1	0	0	0	1	0	0	0	1	0
21ur-11659	0	0	1	2	0	0	0	0	1	0	0	0	1	0	0	0	1	0
21ur-9446	0	0	0	0	0	0	1	0	1	0	0	0	0	0	0	0	0	0
21ur-11647	0	1	0	0	0	2	0	0	1	1	4	0	1	2	2	1	1	0
21ur-9495	0	1	0	0	0	2	0	0	1	1	4	0	1	2	2	1	1	0
21ur-5540	3	0	3	1	0	2	9	1	6	4	1	0	3	0	0	1	0	0
21ur-7011	40	48	77	55	70	69	58	24	88	119	172	15	100	34	87	66	75	38
21ur-7008	3	1	3	2	4	7	3	3	3	8	10	0	2	0	6	2	3	1
21ur-14639	0	0	0	0	0	0	0	0	0	0	0	0	0	0	0	0	0	0
21ur-15555	1	2	1	0	3	5	4	3	5	4	8	1	4	2	4	2	4	1
21ur-369	1	1	2	1	1	2	1	0	0	1	0	2	1	0	0	0	0	0
21ur-10606	0	0	0	0	0	0	4	0	0	0	0	0	0	1	0	0	2	0
21ur-1993	0	1	0	0	0	0	0	0	1	0	3	0	0	0	0	3	1	0
21ur-3771	0	1	0	0	1	0	2	0	0	4	2	0	2	0	1	1	1	0
21ur-8002	15	8	9	9	14	27	22	6	27	19	37	9	18	10	8	13	14	8
21ur-10111	0	0	0	0	0	0	0	0	0	0	0	0	0	0	0	0	0	0
21ur-5240	26	29	43	56	60	88	69	25	83	69	157	16	63	31	33	26	23	44
21ur-14481	26	29	43	56	60	88	69	25	83	69	157	16	63	31	33	26	23	44
21ur-11669	0	0	0	0	0	0	0	0	0	0	0	0	0	0	0	0	0	0
21ur-12014	19	6	17	7	5	16	41	8	18	35	5	2	11	4	6	8	23	6
21ur-2650	19	6	17	7	5	16	41	8	18	35	5	2	11	4	6	8	23	6
21ur-3591	19	6	17	7	5	16	41	8	18	35	5	2	11	4	6	8	23	6
21ur-13592	0	0	0	0	0	0	0	0	0	0	1	0	0	0	0	0	0	0
21ur-14228	216	180	273	187	260	637	659	170	489	438	670	98	428	114	258	171	282	211
21ur-3767	216	180	273	187	260	637	659	170	489	438	670	98	428	114	258	171	282	211
21ur-13158	0	2	5	4	1	1	4	3	5	3	3	2	1	1	1	3	0	0
21ur-4213	0	2	3	4	2	2	0	1	3	0	5	1	1	0	3	2	0	0
21ur-11507	180	99	351	320	227	210	263	59	206	345	506	42	234	116	123	123	142	170
21ur-5402	180	99	351	320	227	210	263	59	206	345	506	42	234	116	123	123	142	170
21ur-13165	0	0	0	2	1	0	0	0	0	1	0	0	0	0	0	0	0	0
21ur-5385	113	55	157	82	53	102	158	32	127	172	115	18	94	33	105	46	99	41
21ur-1163	0	1	2	1	0	2	0	1	0	3	5	1	0	0	1	1	0	0
21ur-10959	0	0	0	0	0	0	1	0	0	1	1	0	0	0	0	0	1	0
21ur-6375	0	0	0	0	0	0	1	0	0	1	1	0	0	0	0	0	1	0
21ur-9685	6	5	6	3	6	7	8	0	2	10	5	6	5	1	7	2	7	2
21ur-11104	0	1	0	0	1	2	2	2	0	0	2	0	3	1	2	0	0	1
21ur-12233	1	0	1	0	0	1	0	0	5	1	0	0	0	1	1	0	2	0
21ur-12646	0	0	0	1	0	0	1	0	0	0	2	0	2	0	0	1	1	0
21ur-2258	0	0	0	0	0	0	0	0	0	0	0	0	0	0	0	0	0	0
21ur-14134	1	1	3	1	3	1	4	0	1	4	0	1	1	0	1	2	0	0
21ur-883	0	0	1	0	0	0	0	0	0	2	0	0	0	0	0	0	0	0
21ur-10359	0	0	1	2	0	0	2	1	0	3	1	0	0	0	1	0	0	1
21ur-12437	1	2	1	2	0	3	1	1	0	6	1	1	1	0	2	2	2	1
21ur-9596	78	38	87	73	80	89	114	20	77	100	186	18	82	47	57	55	46	41
21ur-13995	78	38	87	73	80	89	114	20	77	100	186	18	82	47	57	55	46	41
21ur-15046	1	1	1	6	2	5	1	0	2	1	3	0	5	0	0	1	0	1
21ur-4921	4	2	4	6	1	5	3	0	3	4	4	2	3	1	4	2	1	3
21ur-13005	116	55	210	124	89	166	272	77	152	240	186	25	123	53	118	68	170	79
21ur-5477	116	55	210	124	89	166	272	77	152	240	186	25	123	53	118	68	170	79
21ur-11786	0	0	1	0	0	0	0	0	0	0	2	0	0	0	0	0	1	0
21ur-67	3	0	1	7	0	1	1	0	0	5	2	0	5	0	2	0	1	0
21ur-12164	1	2	2	1	0	5	4	3	0	0	4	1	5	0	0	1	2	1
21ur-11945	1	2	2	1	0	5	4	3	0	0	4	1	5	0	0	1	2	1
21ur-5924	1	2	2	1	0	5	4	3	0	0	4	1	5	0	0	1	2	1
21ur-971	2	2	2	3	1	0	0	0	0	0	0	0	0	0	0	0	0	0
21ur-9060	6	1	7	3	2	7	7	1	2	7	12	1	2	2	3	5	2	3
21ur-11798	32	19	42	34	38	61	42	17	53	65	100	6	58	19	34	29	45	32
21ur-4907	32	19	42	34	38	61	42	17	53	65	100	6	58	19	34	29	45	32
21ur-4254	176	122	185	108	153	226	273	73	245	392	325	36	186	110	190	113	198	109
21ur-13076	176	122	185	108	153	226	273	73	245	392	325	36	186	110	190	113	198	109
21ur-15223	176	122	185	108	153	226	273	73	245	392	325	36	186	110	190	113	198	109
21ur-11950	4	4	6	4	3	6	8	1	4	3	13	2	7	1	7	5	4	3
21ur-9552	4	4	6	4	3	6	8	1	4	3	13	2	7	1	7	5	4	3
21ur-14633	0	0	0	0	0	0	0	0	0	1	0	0	0	0	0	0	0	0
21ur-6139	0	3	0	2	1	1	2	1	2	0	4	0	1	0	0	0	0	0
21ur-7824	87	51	133	180	113	169	163	48	172	183	364	15	121	85	82	84	51	86
21ur-13086	22	9	34	31	23	26	36	16	23	43	63	9	23	16	14	21	18	16
21ur-1256	22	9	34	31	23	26	36	16	23	43	63	9	23	16	14	21	18	16
21ur-12829	19	11	13	9	16	12	9	7	15	25	30	6	16	3	10	9	9	11
21ur-1966	1	4	7	7	8	6	7	2	7	4	15	4	6	2	4	6	8	9
21ur-10540	1	4	7	7	8	6	7	2	7	4	15	4	6	2	4	6	8	9
21ur-6820	5	10	29	6	3	28	39	9	18	38	10	2	10	1	9	6	29	10
21ur-10504	5	10	29	6	3	28	39	9	18	38	10	2	10	1	9	6	29	10
21ur-2114	1	0	0	2	1	2	3	1	4	3	5	2	2	2	2	2	1	1
21ur-7494	2	1	0	0	0	0	1	0	0	3	0	0	2	2	1	1	1	2
21ur-525	13	7	18	18	12	38	39	16	24	45	43	4	22	15	27	16	14	12
21ur-9747	61	35	27	28	27	99	95	16	77	105	63	7	63	29	50	22	45	25
21ur-1677	1	0	1	0	1	2	5	0	1	1	2	0	2	0	0	0	1	1
21ur-9893	3	2	1	3	4	5	1	1	1	0	13	0	3	1	0	2	1	0
21ur-7041	0	0	0	0	0	0	0	0	0	0	0	0	0	0	0	0	0	0
21ur-12388	17	10	62	48	30	32	30	8	57	66	118	7	43	11	21	26	23	33
21ur-293	0	0	0	0	0	0	0	0	1	0	0	0	0	0	1	0	0	0
21ur-11752	0	0	0	0	0	0	0	0	2	0	0	0	0	0	0	0	0	0
21ur-4170	4	5	16	9	3	11	4	8	11	20	13	3	12	4	17	8	9	3
21ur-13225	4	5	16	9	3	11	4	8	11	20	13	3	12	4	17	8	9	3
21ur-13505	0	0	1	0	0	0	0	1	0	0	0	0	0	0	0	0	0	1
21ur-9621	1	2	2	5	4	10	7	2	6	12	12	0	6	2	8	0	7	2
21ur-9135	0	0	2	1	0	2	3	2	2	2	2	0	1	1	0	2	2	0
21ur-3310	442	197	535	305	240	614	1309	325	626	785	446	101	602	121	284	158	837	243
21ur-886	442	197	535	305	240	614	1309	325	626	785	446	101	602	121	284	158	837	243
21ur-8682	2	2	4	3	2	5	9	0	2	7	16	1	6	2	8	3	3	3
21ur-13699	0	0	4	4	0	0	3	0	4	3	0	0	4	3	1	1	2	0
21ur-5966	0	5	3	1	6	1	2	2	4	7	8	0	2	4	5	0	3	2
21ur-1156	19	9	27	19	19	26	58	12	35	61	23	4	13	6	23	9	33	7
21ur-3197	107	66	206	96	67	157	260	56	206	272	143	19	149	23	104	52	230	59
21ur-2682	107	66	206	96	67	157	260	56	206	272	143	19	149	23	104	52	230	59
21ur-8181	0	0	0	0	0	0	0	0	0	0	0	0	0	0	1	0	0	0
21ur-2196	9	0	12	8	4	8	19	3	17	10	6	2	7	2	5	1	4	1
21ur-5892	5	9	17	20	17	26	27	5	28	16	30	3	18	9	10	8	12	10
21ur-11919	5	9	17	20	17	26	27	5	28	16	30	3	18	9	10	8	12	10
21ur-13714	2	1	0	1	0	2	1	1	1	0	1	0	1	0	0	0	1	0
21ur-1410	0	0	1	0	1	0	1	0	0	0	0	0	0	0	0	0	1	0
21ur-8518	15	9	24	13	13	24	30	9	37	34	22	3	19	10	33	9	32	5
21ur-2735	0	0	0	1	0	0	1	0	0	1	1	0	0	0	1	0	0	1
21ur-3011	1	1	0	1	1	1	1	0	1	1	2	0	0	0	0	0	0	0
21ur-22	1	5	1	2	0	6	4	0	2	4	2	2	1	0	4	2	4	0
21ur-13280	1	0	1	0	0	1	1	1	1	5	0	0	0	0	3	0	2	1
21ur-9867	0	0	0	1	1	0	1	0	1	4	0	1	0	0	1	0	0	0
21ur-11394	1	1	5	3	3	3	1	0	1	2	11	0	1	1	2	0	2	0
21ur-7458	2	1	2	3	3	1	2	0	2	5	3	0	0	0	3	2	3	0
21ur-10123	2	1	2	3	3	1	2	0	2	5	3	0	0	0	3	2	3	0
21ur-11662	0	0	0	0	0	0	0	0	0	0	0	0	0	0	0	0	0	0
21ur-7223	35	27	45	30	46	82	82	19	74	81	119	11	51	22	45	25	33	27
21ur-13386	35	27	45	30	46	82	82	19	74	81	119	11	51	22	45	25	33	27
21ur-4687	7	3	6	5	13	11	6	3	6	15	19	2	6	2	4	7	2	6
21ur-9804	1	0	4	1	2	1	0	0	4	2	3	0	0	0	0	0	0	0
21ur-15285	0	0	1	2	0	1	2	0	0	0	2	0	1	3	1	0	0	0
21ur-10398	17	9	23	10	8	28	27	6	26	41	10	0	11	2	6	8	24	8
21ur-6505	0	0	0	0	0	0	0	0	0	0	0	0	0	0	0	0	0	0
21ur-6547	60	49	99	64	37	88	164	33	81	106	82	11	77	15	41	26	120	30
21ur-2426	13	3	14	13	10	20	22	1	21	16	30	4	10	7	11	9	6	13
21ur-6652	185	120	291	233	211	171	174	75	265	341	446	42	253	116	144	143	145	110
21ur-11401	185	120	291	233	211	171	174	75	265	341	446	42	253	116	144	143	145	110
21ur-6040	1	0	0	0	0	0	0	1	0	0	1	0	0	0	1	0	0	0
21ur-8298	0	0	0	0	0	0	0	0	0	0	0	0	0	0	0	0	0	0
21ur-9035	0	0	0	0	0	0	0	0	0	0	1	0	0	0	0	0	0	0
21ur-8157	73	39	65	32	42	89	100	28	92	119	98	16	58	31	42	38	67	34
21ur-9469	1	1	3	3	1	0	0	0	4	2	6	0	0	1	1	0	0	2
21ur-10587	3	1	0	0	1	0	2	1	2	2	0	0	0	0	0	0	1	0
21ur-13568	5	4	12	6	1	9	8	1	11	14	11	2	3	0	8	2	7	2
21ur-8371	5	4	12	6	1	9	8	1	11	14	11	2	3	0	8	2	7	2
21ur-11970	5	4	12	6	1	9	8	1	11	14	11	2	3	0	8	2	7	2
21ur-6389	51	29	106	39	27	105	157	43	122	169	81	26	69	10	65	22	131	32
21ur-8284	51	29	106	39	27	105	157	43	122	169	81	26	69	10	65	22	131	32
21ur-8480	5	2	4	4	3	6	6	4	7	7	13	4	2	5	5	5	7	2
21ur-6393	4	3	2	3	2	6	4	1	4	6	10	1	5	2	0	4	4	3
21ur-7715	16	10	11	9	10	18	11	4	27	24	26	1	16	7	7	6	9	8
21ur-14469	16	10	11	9	10	18	11	4	27	24	26	1	16	7	7	6	9	8
21ur-6570	1	2	4	1	1	3	1	3	2	4	0	2	7	0	2	1	2	1
21ur-14593	1	2	4	1	1	3	1	3	2	4	0	2	7	0	2	1	2	1
21ur-7762	3	0	3	2	0	3	3	1	2	3	3	0	7	1	2	0	3	1
21ur-13850	0	0	1	1	1	3	0	1	0	2	0	0	0	0	0	0	2	0
21ur-8439	1	3	1	0	1	1	1	1	2	1	3	0	3	0	4	1	0	2
21ur-15032	1	3	1	0	1	1	1	1	2	1	3	0	3	0	4	1	0	2
21ur-3255	0	0	0	0	0	0	0	0	0	0	0	0	1	0	0	1	0	0
21ur-7586	0	0	0	0	0	0	0	0	0	0	0	0	0	0	0	0	0	0
21ur-9498	0	0	0	0	0	0	0	0	0	0	0	0	0	0	1	0	0	0
21ur-9840	0	0	2	2	0	2	0	1	0	4	3	0	0	0	2	0	2	4
21ur-6620	53	42	119	49	25	55	126	34	91	112	68	13	56	16	55	28	115	17
21ur-8162	177	68	157	87	87	174	182	48	162	320	207	39	164	60	241	93	144	67
21ur-11442	177	68	157	87	87	174	182	48	162	320	207	39	164	60	241	93	144	67
21ur-7222	2	1	1	5	2	1	4	1	2	9	6	3	3	0	3	0	2	0
21ur-11124	2	1	1	5	2	1	4	1	2	9	6	3	3	0	3	0	2	0
21ur-4199	3	1	4	0	2	4	5	0	2	6	2	1	3	0	1	1	3	0
21ur-9709	0	0	2	2	0	3	3	0	3	3	0	1	1	1	0	0	5	1
21ur-4713	4	4	1	7	4	4	3	0	7	5	6	2	1	1	4	2	1	3
21ur-3329	0	2	3	1	0	1	4	1	5	3	0	0	0	0	0	0	0	1
21ur-1860	133	100	143	80	111	188	156	62	164	204	223	50	184	69	130	104	110	88
21ur-14665	0	0	0	0	0	0	0	0	0	0	0	0	0	0	0	0	0	0
21ur-8478	2	1	6	1	1	6	2	1	6	9	9	1	5	1	6	1	5	1
21ur-1430	2081	2498	3088	3260	3376	5812	6441	2666	3762	2751	3247	444	3755	5494	1411	4043	2759	3282
21ur-12768	0	0	0	0	0	0	0	0	0	0	0	0	0	0	0	0	0	0
21ur-13041	0	0	0	0	0	1	1	0	0	1	1	0	0	0	1	0	0	1
21ur-7122	0	0	0	0	0	1	1	0	0	1	1	0	0	0	1	0	0	1
21ur-3581	10	17	17	22	18	31	26	17	40	26	58	11	13	8	13	11	24	5
21ur-838	5	3	7	6	1	8	11	3	13	19	8	4	9	1	16	5	8	2
21ur-13051	0	0	0	0	1	0	0	0	1	0	1	0	0	0	0	0	0	0
21ur-1994	82	70	142	140	109	118	105	41	117	155	271	10	116	74	72	102	66	86
21ur-8173	1	1	1	0	1	3	2	0	5	5	1	0	1	0	1	0	1	5
21ur-6931	1	1	2	2	2	2	4	1	1	3	6	1	2	2	2	0	0	0
21ur-10424	1	1	2	2	2	2	4	1	1	3	6	1	2	2	2	0	0	0
21ur-3837	16	15	37	13	6	22	56	8	42	49	18	0	21	0	28	7	41	5
21ur-2804	6	4	10	12	13	7	9	2	8	11	24	2	12	5	8	11	6	4
21ur-8072	1	4	4	0	3	0	0	0	5	3	1	0	1	1	2	0	1	0
21ur-11534	1	4	4	0	3	0	0	0	5	3	1	0	1	1	2	0	1	0
21ur-3848	15	12	25	24	8	32	59	7	28	29	21	0	17	2	15	13	38	9
21ur-7571	1	0	0	1	0	0	1	0	4	0	1	0	0	1	0	0	0	2
21ur-1351	0	0	0	0	0	0	0	0	0	0	0	0	0	0	0	0	0	0
21ur-13733	0	0	0	0	0	1	1	0	0	0	0	0	1	0	0	0	0	0
21ur-9044	0	0	0	1	0	0	2	0	3	3	3	1	2	0	2	2	0	1
21ur-15559	0	0	0	1	0	0	2	0	3	3	3	1	2	0	2	2	0	1
21ur-6012	42	48	83	39	47	54	35	26	57	89	77	7	77	34	45	49	47	30
21ur-3482	0	0	0	0	1	0	0	0	0	0	0	0	0	0	0	0	0	0
21ur-6185	0	0	0	0	1	0	0	0	0	0	0	0	0	0	0	0	0	0
21ur-12725	0	0	0	0	0	0	1	0	0	1	2	0	2	0	0	0	0	0
21ur-12770	0	0	0	0	0	0	0	0	0	0	0	0	0	0	0	0	0	0
21ur-3868	1	6	3	3	0	3	11	3	7	10	6	0	5	1	8	2	7	1
21ur-6658	42	19	51	22	19	52	122	19	68	81	59	11	49	8	34	17	77	16
21ur-3426	4	4	15	3	2	5	22	4	12	11	4	0	5	0	8	4	17	2
21ur-14386	4	4	15	3	2	5	22	4	12	11	4	0	5	0	8	4	17	2
21ur-11543	35	25	38	41	28	55	39	15	63	70	96	9	51	24	31	32	26	30
21ur-6078	35	25	38	41	28	55	39	15	63	70	96	9	51	24	31	32	26	30
21ur-8837	10	3	8	2	4	7	20	5	8	8	6	3	6	1	4	4	8	1
21ur-13163	1	0	0	0	1	0	0	0	0	0	2	0	0	0	0	0	0	0
21ur-9548	0	0	3	0	0	2	3	0	7	6	0	0	1	2	3	0	0	2
21ur-4563	17	8	12	13	12	37	25	8	31	31	41	4	27	15	28	12	11	9
21ur-7201	58	26	74	26	22	101	167	35	97	143	56	14	45	7	67	23	114	16
21ur-13112	58	26	74	26	22	101	167	35	97	143	56	14	45	7	67	23	114	16
21ur-1865	58	26	74	26	22	101	167	35	97	143	56	14	45	7	67	23	114	16
21ur-11828	0	0	0	0	2	3	0	3	0	3	1	0	1	0	0	0	2	0
21ur-5035	27	22	39	21	22	77	87	16	69	78	86	10	47	8	43	34	52	17
21ur-12740	27	22	39	21	22	77	87	16	69	78	86	10	47	8	43	34	52	17
21ur-3446	26	18	38	38	41	41	44	17	48	77	68	9	47	21	44	26	25	23
21ur-14540	26	18	38	38	41	41	44	17	48	77	68	9	47	21	44	26	25	23
21ur-4006	1	0	1	0	0	0	0	1	0	1	0	1	0	0	0	3	0	0
21ur-9220	2	0	2	2	0	5	5	3	2	4	2	0	2	0	5	1	3	0
21ur-4144	6	2	8	2	2	1	4	1	5	14	9	0	2	5	5	6	2	1
21ur-934	1	1	6	1	2	5	11	4	4	2	3	0	2	0	2	2	3	0
21ur-5253	1	1	6	1	2	5	11	4	4	2	3	0	2	0	2	2	3	0
21ur-10155	2	1	4	1	1	2	1	2	1	1	4	0	0	1	10	1	4	1
21ur-15149	0	0	1	0	0	0	0	0	0	0	0	0	0	0	0	0	0	0
21ur-6774	0	0	1	0	0	0	0	0	0	0	0	0	0	0	0	0	0	0
21ur-15060	0	0	0	0	0	0	0	0	0	0	0	0	0	0	0	0	0	0
21ur-735	101	70	150	133	148	84	82	33	127	188	282	14	125	79	81	100	71	58
21ur-7504	0	0	0	1	1	4	2	2	2	0	5	1	2	0	2	3	1	0
21ur-14200	0	0	0	1	1	4	2	2	2	0	5	1	2	0	2	3	1	0
21ur-9930	0	0	0	0	0	1	1	0	0	1	3	0	1	1	1	0	0	0
21ur-2239	0	0	1	2	0	1	3	1	2	3	1	0	1	0	2	0	1	0
21ur-8200	0	0	0	0	0	0	1	0	1	0	0	0	2	0	1	1	0	0
21ur-14129	6	3	4	9	10	7	10	2	9	9	10	1	6	1	3	3	8	4
21ur-2236	3	1	5	3	1	4	6	1	8	6	1	0	4	0	4	0	4	3
21ur-11955	0	0	0	0	0	1	0	0	0	0	0	0	0	0	0	0	0	0
21ur-7967	1	0	0	0	0	2	1	0	0	0	1	0	0	0	0	1	0	1
21ur-14021	1	0	0	0	0	0	1	0	0	3	0	0	0	0	0	0	3	0
21ur-7508	5	3	6	2	3	10	7	1	9	8	13	0	9	7	12	7	5	5
21ur-8766	8	11	10	6	4	6	4	3	12	9	18	2	8	1	5	12	3	4
21ur-11244	0	0	0	0	0	0	0	0	0	0	0	0	0	0	0	0	0	0
21ur-4736	14	3	14	8	13	29	14	5	19	23	23	5	6	8	12	4	4	3
21ur-15513	2	2	4	2	4	3	6	1	5	1	5	0	2	0	5	0	0	0
21ur-11510	2	2	4	2	4	3	6	1	5	1	5	0	2	0	5	0	0	0
21ur-7239	1	0	3	0	1	0	0	0	0	1	1	0	0	1	3	1	2	0
21ur-7186	29	25	73	40	35	41	33	13	59	73	68	6	60	21	46	35	50	23
21ur-8986	29	25	73	40	35	41	33	13	59	73	68	6	60	21	46	35	50	23
21ur-6647	0	0	0	0	0	0	0	0	0	0	0	0	0	0	0	0	0	0
21ur-9458	1	1	4	3	2	4	7	4	7	4	11	0	5	3	4	2	3	3
21ur-11341	32	32	40	24	25	36	58	21	38	71	42	6	34	4	31	26	37	23
21ur-7995	32	32	40	24	25	36	58	21	38	71	42	6	34	4	31	26	37	23
21ur-5992	76	55	116	79	85	80	83	35	118	173	195	18	90	48	100	55	43	41
21ur-10612	0	0	0	2	0	0	2	0	0	0	0	0	0	1	3	1	0	0
21ur-13665	0	0	0	2	0	0	2	0	0	0	0	0	0	1	3	1	0	0
21ur-7639	39	29	53	31	43	59	40	16	75	82	90	8	54	19	79	20	41	23
21ur-14910	0	0	0	0	0	0	0	0	0	0	0	0	0	0	0	0	0	0
21ur-15231	0	0	0	0	0	0	0	0	0	0	0	0	0	0	0	0	0	0
21ur-9999	0	0	0	0	1	0	1	3	0	2	0	0	1	0	1	0	2	0
21ur-6499	0	0	1	0	0	1	1	0	1	0	0	0	0	2	2	2	1	0
21ur-9639	4	1	3	3	1	14	15	8	12	4	2	4	9	3	6	0	8	4
21ur-11063	5	8	22	4	13	49	73	27	30	32	17	2	16	6	12	10	31	8
21ur-5484	3	3	4	2	4	3	5	0	7	3	6	1	3	1	0	3	2	1
21ur-8922	3	3	4	2	4	3	5	0	7	3	6	1	3	1	0	3	2	1
21ur-4099	11	5	19	14	5	20	30	8	31	31	18	4	19	3	11	5	22	4
21ur-7216	11	5	19	14	5	20	30	8	31	31	18	4	19	3	11	5	22	4
21ur-15064	11	5	19	14	5	20	30	8	31	31	18	4	19	3	11	5	22	4
21ur-4721	11	6	12	8	4	33	64	10	22	29	7	3	9	7	8	9	29	8
21ur-7646	11	6	12	8	4	33	64	10	22	29	7	3	9	7	8	9	29	8
21ur-2427	11	6	12	8	4	33	64	10	22	28	7	3	9	7	8	9	29	8
21ur-7725	3	8	8	7	0	7	2	1	5	12	8	0	6	3	5	3	5	4
21ur-5149	0	0	1	2	0	0	0	0	0	0	2	0	1	1	0	2	0	0
21ur-8348	141	74	244	146	55	383	796	183	250	315	125	40	149	20	106	56	305	87
21ur-15423	0	1	0	0	2	0	0	0	0	1	0	0	0	0	0	0	0	0
21ur-8220	63	27	63	54	46	66	86	30	61	79	105	8	51	19	34	45	55	31
21ur-3065	63	27	63	54	46	66	87	30	62	79	105	8	51	19	34	45	55	31
21ur-15028	95	48	152	146	94	131	150	45	160	216	243	29	112	45	77	62	107	71
21ur-6692	95	48	152	146	94	131	150	45	160	216	243	29	112	45	77	62	107	71
21ur-3962	0	1	2	3	0	0	3	0	0	1	0	0	0	0	0	0	1	1
21ur-10524	2	3	1	1	5	3	6	2	3	6	7	0	0	5	5	2	3	1
21ur-13885	11	4	7	6	12	22	21	0	14	18	5	1	19	5	7	10	14	5
21ur-6602	0	0	0	0	0	1	1	0	0	2	0	0	0	1	0	0	2	0
21ur-1357	5	3	13	3	4	2	5	2	19	17	10	3	6	3	14	2	7	2
21ur-3341	7	1	7	4	1	8	7	0	8	7	3	1	3	0	1	2	3	0
21ur-10734	7	1	7	4	1	8	7	0	8	7	3	1	3	0	1	2	3	0
21ur-1663	0	0	0	0	0	1	0	2	1	0	0	0	0	0	0	0	1	0
21ur-7114	9	2	12	11	2	7	18	3	10	17	6	2	8	2	6	2	13	1
21ur-6715	6	1	0	2	7	1	1	2	8	7	8	1	4	1	0	3	0	2
21ur-10079	0	0	1	0	0	0	0	0	0	0	0	0	0	0	0	0	0	0
21ur-8481	2	0	0	0	0	0	1	0	0	0	3	0	2	1	0	0	1	1
21ur-3187	13	7	47	32	25	25	24	10	47	38	54	5	22	12	25	17	15	12
21ur-4009	30	19	24	21	30	69	56	16	51	68	60	10	31	18	27	28	25	33
21ur-7375	1	2	0	2	1	3	1	2	5	2	6	1	1	0	2	0	3	1
21ur-1635	38	17	44	32	20	45	36	10	36	74	49	11	35	12	26	18	24	21
21ur-4758	11	8	25	12	15	22	15	3	19	32	26	6	23	9	12	14	7	5
21ur-14155	11	8	25	12	15	22	15	3	19	32	26	6	23	9	12	14	7	5
21ur-4114	2	0	3	1	4	1	4	3	6	4	7	0	1	3	3	2	1	1
21ur-12460	0	0	0	0	0	0	0	0	0	0	0	0	0	0	0	0	0	0
21ur-11121	0	0	0	0	0	1	0	1	0	0	0	0	0	0	0	0	0	0
21ur-10579	0	0	0	0	0	1	0	1	0	0	0	0	0	0	0	0	0	0
21ur-8099	1	3	9	5	5	10	8	3	9	6	6	3	4	2	8	5	4	5
21ur-5354	0	0	1	0	0	1	0	0	0	0	0	1	2	0	0	0	0	0
21ur-12452	0	0	0	0	0	0	0	0	0	0	0	0	0	0	0	0	0	0
21ur-3796	1	1	0	0	1	0	1	0	1	1	0	0	1	1	0	0	0	0
21ur-6751	196	51	220	93	52	205	296	79	190	308	96	20	129	18	72	31	203	71
21ur-15452	110	43	176	108	64	126	197	72	148	250	169	23	103	40	83	36	112	50
21ur-1242	110	43	176	108	64	126	197	72	148	250	169	23	103	40	83	36	112	50
21ur-874	20	5	30	14	7	20	54	17	27	46	28	4	22	5	15	7	35	6
21ur-1064	0	1	2	2	1	0	3	1	0	1	1	0	0	0	3	1	0	0
21ur-6506	26	5	27	18	11	47	76	15	41	54	36	10	24	5	16	11	23	7
21ur-9133	26	5	27	18	11	47	76	15	41	54	36	10	24	5	16	11	23	7
21ur-9654	0	0	0	0	0	0	1	0	0	2	0	0	0	0	0	1	0	1
21ur-6211	0	1	2	1	1	2	2	0	8	1	1	1	1	0	2	1	3	0
21ur-14525	0	0	0	0	0	0	1	0	0	0	0	0	0	0	0	0	0	0
21ur-13171	10	6	11	6	15	5	8	1	9	13	16	1	8	9	9	8	3	8
21ur-237	10	6	11	6	15	5	8	1	9	13	16	1	8	9	9	8	3	8
21ur-13517	2	3	5	3	2	9	12	4	10	16	6	4	8	1	4	1	4	0
21ur-8283	2	3	5	3	2	9	12	4	10	16	6	4	8	1	4	1	4	0
21ur-4161	3	3	10	5	5	7	4	3	4	9	8	0	12	4	4	6	3	6
21ur-9670	0	0	1	0	4	1	0	0	2	2	2	0	1	2	1	1	0	0
21ur-3638	0	0	0	0	0	0	1	0	1	1	0	0	0	0	0	2	0	0
21ur-10704	0	0	0	0	0	0	0	0	0	0	0	0	0	0	0	0	0	0
21ur-746	8	6	8	12	7	4	6	1	12	5	21	1	4	5	4	8	3	0
21ur-10682	0	0	0	0	0	2	0	0	0	0	3	0	1	0	0	0	0	0
21ur-7051	0	0	2	1	2	2	0	2	2	1	3	0	1	2	0	2	0	1
21ur-14232	0	0	2	1	2	2	0	2	2	1	3	0	1	2	0	2	0	1
21ur-11814	3	5	11	3	3	18	8	2	16	9	5	3	7	3	1	3	11	3
21ur-13584	0	0	0	0	0	0	0	0	0	0	0	0	0	0	0	0	0	0
21ur-4818	14	6	10	4	8	14	15	7	13	13	13	2	8	4	8	6	8	3
21ur-9942	0	1	2	0	0	3	3	4	2	2	1	0	0	0	2	0	0	0
21ur-2612	2	1	4	0	1	3	13	2	6	7	3	0	4	0	5	2	3	0
21ur-8365	2	1	3	4	1	4	5	3	7	8	2	0	2	0	0	0	5	2
21ur-11742	3	0	1	1	2	8	2	1	2	1	2	2	3	1	2	0	2	1
21ur-4856	11	1	16	1	4	17	30	10	22	26	12	0	12	1	8	3	16	4
21ur-5927	73	32	100	44	17	92	141	36	106	116	61	2	79	12	46	27	128	24
21ur-12895	73	32	100	44	17	92	141	36	106	116	61	2	79	12	46	27	128	24
21ur-9043	73	32	100	44	17	92	141	36	106	116	61	2	79	12	46	27	128	24
21ur-13602	12	11	16	16	12	25	33	6	25	42	30	2	20	13	12	15	8	8
21ur-12145	1	0	1	0	0	0	0	0	0	0	0	0	0	0	0	0	0	0
21ur-10114	1	1	1	0	3	2	1	0	1	2	2	1	1	1	2	0	1	3
21ur-7982	0	0	0	0	0	0	0	0	1	3	2	0	1	0	1	0	0	0
21ur-6512	62	52	129	108	125	168	112	35	151	165	315	28	115	38	78	72	68	44
21ur-11664	62	52	129	108	125	168	112	35	151	165	315	28	115	38	78	72	68	44
21ur-5589	0	0	0	0	0	0	0	0	0	0	0	0	0	0	0	0	0	0
21ur-8295	5	3	10	4	0	6	11	3	8	12	1	0	7	0	1	2	11	0
21ur-10915	0	0	0	0	0	0	0	0	0	0	0	0	0	0	0	0	0	0
21ur-7706	11	6	10	14	15	9	9	7	21	25	42	1	20	3	16	10	17	12
21ur-8466	0	0	0	0	0	0	0	0	0	0	0	0	0	0	1	0	0	0
21ur-10479	1	0	1	1	0	0	3	0	2	1	4	0	0	0	1	3	0	2
21ur-8207	0	0	0	0	0	0	0	0	0	1	0	0	0	0	0	1	0	0
21ur-15390	0	0	0	0	0	0	0	0	0	1	0	0	0	0	0	1	0	0
21ur-12440	1	1	0	0	0	1	2	0	1	0	0	1	0	0	0	0	1	0
21ur-13620	1	1	0	0	0	1	2	0	1	0	0	1	0	0	0	0	1	0
21ur-12221	0	0	0	0	0	1	0	0	0	0	0	0	0	0	0	0	0	0
21ur-8353	0	0	0	0	0	0	0	0	3	0	0	0	0	0	0	0	0	0
21ur-7819	0	2	0	1	0	1	5	0	1	5	1	0	1	0	0	1	2	0
21ur-11060	0	0	1	0	3	3	0	0	0	4	2	0	1	0	1	0	0	1
21ur-10777	0	0	1	0	3	3	0	0	0	4	2	0	1	0	1	0	0	1
21ur-6134	10	4	14	3	4	5	5	0	13	18	13	2	12	2	7	4	12	2
21ur-13184	10	4	14	3	4	5	5	0	13	18	13	2	12	2	7	4	12	2
21ur-14076	1	0	0	0	0	0	0	0	1	0	0	0	0	0	0	0	0	0
21ur-8998	5	3	2	1	2	3	5	1	7	8	18	1	4	2	2	3	3	4
21ur-5823	2	10	27	13	15	13	19	5	35	24	32	1	13	8	14	5	11	9
21ur-7258	79	43	41	58	77	110	130	56	135	120	204	48	141	54	92	54	73	70
21ur-14198	79	43	41	58	77	110	130	56	135	120	204	48	141	54	92	54	73	70
21ur-15185	79	43	41	58	77	110	130	56	135	120	204	48	141	54	92	54	73	70
21ur-9023	0	0	2	0	1	0	0	0	1	0	1	0	0	0	1	1	0	0
21ur-7079	0	0	0	0	0	0	0	0	1	0	1	0	0	0	0	1	0	0
21ur-13031	0	0	0	0	0	0	0	0	1	0	1	0	0	0	0	1	0	0
21ur-5996	27	15	42	18	8	25	52	7	40	54	16	1	24	5	15	6	33	11
21ur-12134	0	0	1	1	0	1	1	0	0	2	2	0	0	0	0	2	0	0
21ur-11610	0	0	1	1	0	1	1	0	0	2	2	0	0	0	0	2	0	0
21ur-13207	0	0	5	3	0	0	0	0	2	3	1	0	1	1	1	0	0	1
21ur-10031	0	0	0	0	0	0	0	0	0	0	0	0	0	0	0	0	0	0
21ur-12173	0	0	0	0	0	0	2	0	0	0	1	0	0	1	0	0	0	0
21ur-10290	21	13	30	22	25	31	23	9	28	40	69	3	22	16	16	23	13	14
21ur-8027	0	0	0	1	0	1	0	0	0	0	0	0	0	0	1	0	0	0
21ur-15615	0	0	0	1	0	0	0	0	0	0	0	0	0	0	0	1	0	0
21ur-10127	0	0	2	1	1	2	2	0	0	1	4	0	2	2	0	2	0	2
21ur-13743	0	0	2	1	1	2	2	0	0	1	4	0	2	2	0	2	0	2
21ur-15174	2	0	1	1	0	2	1	0	1	1	0	1	2	0	0	0	0	0
21ur-12138	38	47	178	125	62	114	119	47	127	132	204	17	113	35	78	57	102	58
21ur-7722	38	47	178	125	62	114	119	47	127	132	204	17	113	35	78	57	102	58
21ur-11078	5	8	8	12	8	15	22	8	27	9	18	3	10	4	10	9	6	7
21ur-11263	24	10	16	24	20	46	38	15	25	25	46	5	31	18	16	11	15	19
21ur-10371	40	12	26	30	38	30	37	5	30	34	87	1	26	20	17	13	13	24
21ur-9870	0	0	0	0	0	0	0	0	0	0	0	0	0	0	0	0	0	0
21ur-11931	0	0	0	0	0	0	0	0	0	0	0	0	0	0	0	0	0	0
21ur-8345	8	2	6	9	7	9	11	2	8	18	18	0	5	4	6	5	8	1
21ur-6129	11	12	10	15	14	23	16	4	11	14	26	0	17	8	11	6	6	9
21ur-11840	11	12	10	15	14	23	16	4	11	14	26	0	17	8	11	6	6	9
21ur-11182	27	16	47	32	36	38	31	19	37	45	99	8	35	22	35	23	26	19
21ur-8560	27	16	47	32	36	38	31	19	37	45	99	8	35	22	35	23	26	19
21ur-10161	0	0	0	0	0	1	0	0	3	0	5	0	1	0	1	1	2	0
21ur-14461	0	0	0	0	0	1	0	0	3	0	5	0	1	0	1	1	2	0
21ur-7103	0	0	2	0	1	3	3	0	0	2	2	0	0	0	0	1	1	1
21ur-7837	0	0	2	0	0	2	0	0	2	0	1	1	0	0	0	0	1	1
21ur-10528	13	11	12	17	12	18	18	8	14	26	28	3	18	4	14	11	15	10
21ur-10223	0	0	0	0	0	0	0	0	0	0	0	0	0	0	0	0	0	0
21ur-9257	0	0	0	0	0	0	0	0	0	0	0	0	0	0	0	0	0	0
21ur-9642	155	137	235	181	103	180	191	61	227	350	353	53	258	64	146	92	190	101
21ur-14298	155	137	235	181	103	180	191	61	227	350	353	53	258	64	146	92	190	101
21ur-9935	1	0	0	1	0	0	0	1	2	5	2	1	1	0	0	1	0	0
21ur-6773	0	0	1	0	0	2	0	1	2	1	3	0	0	0	1	0	0	0
21ur-7208	33	20	56	31	21	28	32	14	39	47	72	7	46	15	30	25	20	25
21ur-3660	33	20	56	31	21	28	32	14	39	47	72	7	46	15	30	25	20	25
21ur-6015	24	24	45	44	32	23	24	9	34	62	78	3	34	23	16	17	16	23
21ur-1247	102	64	148	76	58	85	128	45	115	157	116	8	137	27	84	43	147	63
21ur-1722	54	54	144	76	44	76	109	27	96	163	125	13	83	32	63	39	87	37
21ur-5660	9	3	17	5	2	15	28	8	19	16	15	3	10	2	11	1	9	4
21ur-11528	9	3	17	5	2	15	28	8	19	16	15	3	10	2	11	1	9	4
21ur-14184	9	3	17	5	2	15	28	8	19	16	15	3	10	2	11	1	9	4
21ur-13285	0	1	0	0	0	0	1	0	1	1	1	0	0	0	0	0	1	1
21ur-10354	0	1	0	0	0	0	1	0	1	1	1	0	0	0	0	0	1	1
21ur-1539	0	0	1	0	0	0	1	0	1	2	1	0	0	0	0	0	1	0
21ur-14383	0	0	1	0	0	0	1	0	1	2	1	0	0	0	0	0	1	0
21ur-5851	0	0	1	0	0	0	1	0	1	2	1	0	0	0	0	0	1	0
21ur-8278	0	1	0	0	1	0	0	0	0	1	4	0	0	2	2	2	0	2
21ur-8045	0	0	0	0	0	0	0	1	1	0	0	0	0	0	0	0	1	0
21ur-10931	3	1	2	3	0	7	8	2	5	12	4	0	4	0	0	1	3	2
21ur-7392	0	1	0	0	0	1	1	1	4	9	5	0	2	1	2	0	3	0
21ur-8388	2	1	1	0	2	3	2	0	1	5	4	0	1	1	2	0	0	0
21ur-6590	2	4	6	13	9	4	13	4	12	1	20	5	11	2	11	13	3	9
21ur-14501	2	4	6	13	9	4	13	4	12	1	20	5	11	2	11	13	3	9
21ur-4087	0	2	0	0	0	2	0	0	1	3	3	0	3	2	4	1	1	0
21ur-14899	0	0	0	0	0	0	0	0	0	0	0	0	0	0	0	0	0	0
21ur-4664	0	1	2	2	0	0	0	0	1	0	3	0	3	1	0	1	1	0
21ur-8921	7	6	15	5	3	27	29	5	20	20	12	1	10	0	9	2	16	2
21ur-10358	0	0	3	1	0	1	0	2	1	2	2	0	0	0	1	0	0	1
21ur-6337	21	12	36	21	16	12	23	6	7	35	53	0	19	6	18	15	12	14
21ur-7116	0	0	2	1	1	2	5	1	2	0	1	0	0	0	1	0	1	0
21ur-1479	5	0	2	5	8	6	5	0	2	8	13	1	6	8	7	3	1	1
21ur-2404	29	13	55	13	11	53	77	20	49	93	47	11	32	6	33	20	58	7
21ur-14860	0	0	1	0	2	0	0	1	0	0	5	1	0	0	1	3	0	1
21ur-1596	59	46	91	69	68	88	54	34	65	135	182	19	66	48	96	50	58	44
21ur-8256	59	46	91	69	68	88	54	34	65	135	182	19	66	48	96	50	58	44
21ur-15464	3	5	9	6	9	7	3	2	3	9	11	0	11	8	2	11	3	3
21ur-7131	3	5	9	6	9	7	3	2	3	9	11	0	11	8	2	11	3	3
21ur-8954	0	0	0	0	0	0	0	0	0	0	0	0	0	0	0	0	0	0
21ur-3128	172	75	224	121	77	197	513	85	219	265	169	30	142	29	140	66	227	100
21ur-2966	172	75	224	121	77	197	513	85	219	265	169	30	142	29	140	66	227	100
21ur-2781	161	70	164	150	109	121	163	40	142	289	300	46	144	70	117	75	81	69
21ur-1012	0	3	2	3	1	7	8	0	2	6	8	0	4	2	3	4	4	3
21ur-385	0	3	2	3	1	7	8	0	2	6	8	0	4	2	3	4	4	3
21ur-3069	0	3	2	3	1	7	8	0	2	6	8	0	4	2	3	4	4	3
21ur-13960	0	3	2	3	1	7	8	0	2	6	8	0	4	2	3	4	4	3
21ur-7617	188	100	255	112	96	270	389	74	264	312	257	44	171	69	135	81	247	97
21ur-1232	188	100	255	112	96	270	389	74	264	312	257	44	171	69	135	81	247	97
21ur-12345	33	28	42	40	36	64	66	14	77	75	82	20	51	18	52	36	73	22
21ur-3947	33	28	42	40	36	64	66	14	77	75	82	20	51	18	52	36	73	22
21ur-9275	33	28	42	40	36	64	66	14	77	75	82	20	51	18	52	36	73	22
21ur-1890	11	7	9	8	12	32	25	6	32	26	37	10	33	2	29	17	10	9
21ur-2972	60	36	78	60	58	76	89	30	69	104	123	17	91	28	69	44	44	47
21ur-10862	0	0	0	0	0	0	0	0	0	0	0	0	1	0	0	0	0	0
21ur-2999	628	567	733	676	811	1432	1381	461	1050	1203	1639	228	1089	442	556	638	628	517
21ur-3326	628	567	733	676	811	1432	1381	461	1050	1203	1639	228	1089	442	556	638	628	517
21ur-11156	0	0	0	0	0	0	0	0	1	0	0	0	0	0	0	0	0	0
21ur-7250	0	0	0	1	0	0	2	0	2	0	1	0	0	0	0	0	0	0
21ur-281	0	2	0	0	0	0	1	0	0	0	0	0	0	0	0	0	1	0
21ur-12780	16	24	30	36	24	21	21	4	35	38	76	4	29	10	20	18	18	23
21ur-6239	16	24	30	36	24	21	21	4	35	38	76	4	29	10	20	18	18	23
21ur-7434	0	0	0	0	1	2	0	0	0	0	0	0	0	0	0	3	1	1
21ur-5153	21	11	48	18	14	30	12	5	17	48	53	3	20	11	38	8	16	5
21ur-4645	1	0	4	0	1	1	2	2	6	5	4	2	3	1	3	1	3	2
21ur-12970	1	0	4	0	1	1	2	2	6	5	4	2	3	1	3	1	3	2
21ur-7917	61	29	94	54	54	64	56	13	85	126	96	14	69	35	75	46	33	39
21ur-1735	0	0	0	1	0	1	2	0	0	0	0	1	0	0	0	0	0	0
21ur-10085	0	0	0	1	0	1	2	0	0	0	0	1	0	0	0	0	0	0
21ur-11939	1	0	3	3	0	7	6	1	5	7	5	1	2	1	3	1	2	0
21ur-13810	0	0	0	0	0	0	0	0	0	0	0	0	0	0	0	1	0	0
21ur-13083	1	0	1	1	1	0	4	0	0	1	1	0	0	0	1	0	1	0
21ur-14158	15	9	7	18	20	13	7	9	14	22	48	3	20	2	12	15	5	4
21ur-11657	15	9	7	18	20	13	7	9	14	22	48	3	20	2	12	15	5	4
21ur-9805	15	9	7	18	20	13	7	9	14	22	48	3	20	2	12	15	5	4
21ur-8526	1	0	1	0	0	2	2	0	1	1	2	0	1	1	0	0	1	1
21ur-5205	9	3	9	6	4	6	6	3	7	9	17	1	6	5	7	4	4	5
21ur-6586	2	1	5	2	1	0	5	1	7	9	8	0	5	1	3	2	5	4
21ur-1015	18	8	14	10	12	52	24	10	16	22	40	2	13	5	16	4	13	8
21ur-8753	0	0	0	1	0	0	0	0	1	0	0	0	0	1	2	1	0	1
21ur-4106	0	0	3	0	0	4	1	1	1	2	1	1	2	0	2	0	3	0
21ur-10089	0	0	0	0	0	0	0	0	0	0	0	0	0	0	0	0	0	0
21ur-7513	21	6	17	11	16	29	51	9	25	27	34	3	20	15	11	8	15	7
21ur-11469	5	2	4	2	2	5	6	0	3	4	13	0	7	5	3	4	5	0
21ur-9419	0	0	0	0	0	0	0	0	0	0	0	0	1	0	0	0	0	0
21ur-10521	4	4	14	1	2	4	10	5	7	7	7	1	3	0	9	1	11	1
21ur-8918	2	1	2	2	0	6	6	1	2	3	0	1	1	0	0	0	6	3
21ur-2958	13	19	27	11	11	16	26	6	33	65	48	10	16	4	37	16	19	6
21ur-3340	4	1	4	1	1	1	7	4	7	3	2	3	3	0	6	0	2	0
21ur-14799	4	1	4	1	1	1	7	4	7	3	2	3	3	0	6	0	2	0
21ur-5094	30	13	65	60	50	35	29	16	56	83	80	6	70	34	46	32	21	39
21ur-4132	14	19	26	7	11	21	10	9	22	22	27	3	26	8	20	13	10	7
21ur-6210	33	30	58	44	36	50	54	7	56	82	60	5	55	20	45	24	40	22
21ur-11351	33	30	58	44	36	50	54	7	56	82	60	5	55	20	45	24	40	22
21ur-9953	0	0	0	3	0	8	5	1	4	3	4	0	3	1	1	1	2	1
21ur-9127	4	2	2	1	4	7	6	1	2	3	4	0	7	1	1	6	0	1
21ur-7363	49	27	57	40	31	89	76	19	102	121	63	21	45	21	43	28	36	24
21ur-8460	1	0	1	1	1	0	0	0	1	2	0	0	0	1	0	0	0	0
21ur-13314	1	0	3	2	0	1	1	0	0	0	0	0	0	0	0	1	2	0
21ur-1991	3	3	8	5	9	4	3	1	7	8	10	1	7	4	6	2	6	4
21ur-11074	0	0	0	0	1	1	0	0	0	0	0	0	0	0	0	1	0	0
21ur-7539	0	0	0	0	0	0	0	0	0	0	0	0	0	0	0	0	0	0
21ur-11197	5	2	3	1	5	14	10	4	6	7	14	2	5	0	4	5	5	3
21ur-2984	22	13	31	15	28	25	15	9	18	44	47	2	29	11	24	11	12	14
21ur-3725	55	37	67	22	13	72	118	32	93	126	47	5	45	1	44	26	70	18
21ur-7901	0	0	0	0	0	0	0	0	1	0	0	0	0	0	0	0	1	0
21ur-11193	29	12	32	20	15	33	23	10	46	52	48	7	35	20	35	24	27	14
21ur-9519	29	12	32	20	15	33	23	10	46	52	48	7	35	20	35	24	27	14
21ur-3089	7	5	15	14	3	8	13	4	19	17	21	1	10	2	10	9	7	8
21ur-11077	0	1	3	1	1	0	1	0	4	4	0	0	0	0	1	1	2	0
21ur-5146	1	1	4	1	1	1	4	0	6	4	2	0	0	0	1	1	2	1
21ur-6494	1	0	1	1	1	2	3	0	2	3	2	0	0	0	0	1	0	1
21ur-13656	0	0	0	0	0	0	0	0	0	0	0	0	0	0	0	0	0	0
21ur-10812	12	13	27	17	12	30	19	8	24	45	51	2	15	4	38	11	19	8
21ur-1601	12	13	27	17	12	30	19	8	24	45	51	2	15	4	38	11	19	8
21ur-7685	12	13	27	17	12	30	19	8	24	45	51	2	15	4	38	11	19	8
21ur-6607	0	0	0	0	0	1	1	0	0	0	3	0	1	0	0	0	0	1
21ur-10289	13	8	16	17	12	10	17	8	17	36	32	1	18	5	15	6	6	6
21ur-8792	1	1	0	1	0	1	0	1	1	2	1	0	0	0	0	1	3	0
21ur-11773	0	0	0	0	0	1	0	0	0	0	0	0	0	0	0	0	0	0
21ur-8899	2	3	3	2	4	0	2	1	3	3	7	0	3	0	0	1	3	1
21ur-13379	2	3	3	2	4	0	2	1	3	3	7	0	3	0	0	1	3	1
21ur-15608	4	0	4	4	5	6	4	1	4	3	7	1	2	1	4	1	2	3
21ur-5296	4	0	4	4	5	6	4	1	4	3	7	1	2	1	4	1	2	3
21ur-10510	0	0	0	1	0	0	1	0	2	1	0	0	0	0	0	0	0	0
21ur-11465	0	0	0	0	0	0	0	0	0	0	0	0	2	0	1	0	0	0
21ur-1048	0	0	1	0	0	0	0	0	0	0	0	0	0	0	0	0	1	0
21ur-7428	23	22	39	28	15	38	18	13	38	71	57	6	32	12	30	19	27	11
21ur-7437	143	153	226	178	203	244	238	102	326	245	428	54	227	95	146	116	166	109
21ur-14836	0	0	0	0	0	0	0	0	0	0	0	0	0	0	0	0	0	0
21ur-3280	27	16	33	11	12	34	28	17	45	46	34	7	12	9	22	7	32	5
21ur-5498	0	0	0	0	0	0	0	0	0	0	0	0	0	0	0	0	0	0
21ur-13214	0	0	0	0	0	0	0	0	0	0	0	0	0	0	0	0	0	0
21ur-6302	20	20	36	34	32	44	36	17	49	56	95	6	45	19	27	25	22	23
21ur-3433	40	25	74	51	51	37	48	19	62	65	105	9	43	25	39	30	25	33
21ur-5538	2	2	1	0	4	6	3	1	4	1	11	1	4	0	2	0	0	0
21ur-14265	2	2	1	0	4	6	3	1	4	1	11	1	4	0	2	0	0	0
21ur-2138	0	2	2	2	3	3	0	0	3	5	4	2	1	1	1	4	3	1
21ur-11559	1	0	1	0	0	0	0	0	0	0	0	0	0	0	0	1	0	0
21ur-10622	0	0	0	0	0	2	0	0	0	1	1	0	0	0	0	0	1	0
21ur-12668	5	4	9	0	9	12	11	3	7	16	9	0	4	6	8	10	7	1
21ur-8869	3	2	6	1	0	4	3	0	6	4	4	1	2	1	6	2	6	1
21ur-3510	1	2	1	1	5	5	2	3	3	3	1	1	2	0	2	3	3	1
21ur-11152	1	2	1	1	5	5	2	3	3	3	1	1	2	0	2	3	3	1
21ur-11799	4	1	6	3	0	5	1	1	1	6	5	0	10	0	3	3	2	0
21ur-9472	4	1	6	3	0	5	1	1	1	6	5	0	10	0	3	3	2	0
21ur-14557	1	0	0	0	0	1	1	0	0	0	1	0	0	0	1	0	0	0
21ur-15062	8	6	12	4	4	6	16	0	11	10	26	1	6	5	8	2	4	2
21ur-3828	2	2	3	2	3	9	2	0	6	1	7	0	3	0	3	4	1	1
21ur-11417	2	2	3	2	3	9	2	0	6	1	7	0	3	0	3	4	1	1
21ur-6335	14	13	33	28	29	45	26	13	27	28	58	12	20	13	11	19	14	13
21ur-11018	14	13	33	28	29	45	26	13	27	28	58	12	20	13	11	19	14	13
21ur-15642	27	19	69	40	26	27	35	18	33	100	62	2	31	19	18	15	42	23
21ur-535	27	19	69	40	26	27	35	18	33	100	62	2	31	19	18	15	42	23
21ur-8958	27	19	69	40	26	27	35	18	33	100	62	2	31	19	18	15	42	23
21ur-2899	1	0	5	0	1	4	2	0	7	6	4	0	3	4	4	5	1	3
21ur-1802	3	0	4	2	2	6	8	2	5	6	2	0	1	0	0	3	9	0
21ur-7286	48	53	121	69	46	69	87	25	102	117	144	22	91	31	36	43	46	40
21ur-11670	0	0	0	0	0	0	0	0	0	0	0	0	0	0	0	0	0	0
21ur-14832	0	0	0	0	0	0	0	0	0	1	0	0	0	0	0	0	0	0
21ur-1257	18	9	20	11	7	25	34	12	32	50	18	3	27	8	26	11	18	6
21ur-4454	0	0	0	0	0	0	0	0	0	0	0	0	1	0	1	0	0	0
21ur-3131	0	1	1	0	0	1	0	0	0	0	2	0	0	1	0	1	0	0
21ur-618	16	4	16	7	8	58	67	7	28	24	32	2	20	1	13	1	35	15
21ur-12265	16	4	16	7	8	58	67	7	28	24	32	2	20	1	13	1	35	15
21ur-10462	8	4	3	1	2	7	6	3	4	11	8	2	3	0	4	1	3	2
21ur-5074	0	0	0	0	0	0	0	0	3	0	0	0	0	0	0	0	1	0
21ur-14215	14	4	23	4	3	7	26	11	20	20	9	2	6	0	15	1	18	1
21ur-882	14	4	23	4	3	7	26	11	20	20	9	2	6	0	15	1	18	1
21ur-299	4	2	0	1	0	1	4	2	4	5	6	0	3	1	3	4	0	1
21ur-10807	284	120	270	208	248	347	348	88	356	512	618	72	355	134	199	133	160	156
21ur-4327	284	120	270	208	248	347	348	88	356	512	618	72	355	134	199	133	160	156
21ur-9008	0	0	0	0	0	0	0	0	0	0	0	0	0	0	0	0	0	0
21ur-3411	6	1	2	2	0	7	12	3	9	8	10	1	4	0	5	1	10	2
21ur-14584	6	1	2	2	0	7	12	3	9	8	10	1	4	0	5	1	10	2
21ur-10145	6	1	2	2	0	7	12	3	9	8	10	1	4	0	5	1	10	2
21ur-6235	9	2	8	3	7	20	11	5	18	18	18	3	7	1	7	3	8	4
21ur-9159	9	2	8	3	7	20	11	5	18	18	18	3	7	1	7	3	8	4
21ur-6898	24	11	72	21	12	41	57	16	60	64	30	7	26	2	29	8	51	10
21ur-206	13	9	18	9	12	19	12	4	24	28	29	1	21	5	19	9	19	3
21ur-7318	11	5	21	6	6	11	26	6	31	25	14	9	9	2	9	3	23	2
21ur-7810	1	0	1	1	0	3	1	1	6	6	1	0	2	0	1	0	3	0
21ur-11474	1	1	0	0	1	0	2	0	3	0	0	0	2	0	2	0	0	1
21ur-9730	0	0	0	2	0	0	0	0	3	2	2	0	0	0	0	0	1	0
21ur-7228	0	2	0	0	1	3	2	1	4	8	1	0	5	0	3	1	4	2
21ur-5736	0	0	0	0	0	0	0	0	0	0	0	0	0	0	0	0	0	0
21ur-6130	74	65	83	91	119	173	81	48	80	111	196	19	124	74	66	57	42	64
21ur-10650	74	65	83	91	119	173	81	48	80	111	196	19	124	74	66	57	42	64
21ur-7660	6	6	9	8	7	16	9	2	10	18	21	0	11	3	5	4	4	7
21ur-3108	42	36	83	63	58	64	70	13	54	86	98	3	72	21	29	19	60	46
21ur-79	120	61	177	112	102	105	160	35	144	209	151	14	161	67	87	67	99	72
21ur-11235	0	0	0	0	0	0	1	0	0	1	1	1	0	0	1	0	0	0
21ur-11206	1	0	1	1	1	3	9	1	1	2	0	0	2	0	1	0	0	1
21ur-6341	1	0	1	1	1	3	9	1	1	1	0	0	2	0	1	0	0	1
21ur-265	2	0	3	1	1	2	8	3	3	5	2	0	2	0	3	3	4	0
21ur-86	1	0	0	0	0	0	1	0	0	1	3	0	0	0	0	0	0	0
21ur-900	1	0	5	2	1	3	8	1	8	9	4	1	2	2	10	2	10	2
21ur-13701	1	0	5	2	1	3	8	1	8	9	4	1	2	2	10	2	10	2
21ur-5771	19	6	20	14	18	24	63	15	32	44	39	6	7	4	11	5	24	11
21ur-11019	19	6	20	14	18	24	63	15	32	44	39	6	7	4	11	5	24	11
21ur-10719	3	1	5	1	2	2	2	1	6	5	2	0	2	0	2	1	6	0
21ur-8154	0	0	1	2	0	1	3	0	0	0	1	0	1	0	2	0	1	1
21ur-7118	6	4	5	4	1	7	16	5	13	8	10	2	10	2	11	2	10	1
21ur-4847	0	0	2	1	1	1	1	0	0	3	0	0	0	0	2	0	0	0
21ur-9750	1	3	1	1	1	3	5	1	8	8	13	1	2	1	3	2	2	4
21ur-13373	0	0	0	0	0	0	0	0	0	0	0	0	0	0	0	0	0	0
21ur-4156	0	0	0	1	1	0	0	0	0	0	0	0	0	0	0	1	0	0
21ur-14220	0	0	0	0	0	0	0	0	0	0	0	0	0	0	0	0	0	0
21ur-10596	1	0	2	1	0	8	4	1	8	3	4	0	2	1	1	0	1	0
21ur-12857	0	0	3	0	0	1	3	0	0	0	3	0	1	0	1	0	1	1
21ur-8877	2	3	16	5	1	16	31	0	12	14	11	1	9	0	4	6	20	4
21ur-1047	4	3	11	2	8	5	15	3	18	8	4	2	5	1	5	3	6	2
21ur-3026	29	6	42	19	10	37	67	24	54	67	32	9	14	1	34	10	48	7
21ur-2938	0	0	0	2	0	0	0	0	2	1	0	0	0	0	2	0	3	0
21ur-11690	0	0	0	2	0	0	0	0	2	1	0	0	0	0	2	0	3	0
21ur-2076	17	6	13	11	8	12	22	4	11	18	17	2	15	2	10	7	11	5
21ur-8676	17	6	13	11	8	12	22	4	11	18	17	2	15	2	10	7	11	5
21ur-9454	6	1	6	0	2	3	11	1	4	4	12	0	3	4	2	7	1	5
21ur-14041	2	3	0	2	1	3	0	1	5	3	4	1	2	0	1	5	2	0
21ur-7149	2	3	0	2	1	3	0	1	5	3	4	1	2	0	1	5	2	0
21ur-8742	0	0	0	0	0	0	0	0	0	0	1	0	0	0	0	0	0	0
21ur-6076	0	0	0	0	0	0	0	0	0	0	0	0	0	0	0	0	0	0
21ur-2036	2	2	5	3	1	3	12	4	5	7	2	1	5	0	2	2	1	0
21ur-6835	0	0	0	0	1	3	0	0	1	0	1	0	0	1	1	0	0	0
21ur-273	3	1	4	1	3	1	4	1	6	14	5	0	5	2	2	1	4	2
21ur-14425	3	1	4	1	3	1	4	1	6	14	5	0	5	2	2	1	4	2
21ur-15202	3	1	4	1	3	1	4	1	6	14	5	0	5	2	2	1	4	2
21ur-7729	72	24	79	43	22	105	216	42	94	107	66	16	51	5	48	26	95	23
21ur-9282	72	24	79	43	22	105	216	42	94	107	66	16	51	5	48	26	95	23
21ur-8327	0	0	1	0	0	5	3	1	5	0	0	0	3	0	1	2	1	0
21ur-2417	0	0	1	0	0	5	3	1	5	0	0	0	3	0	1	2	1	0
21ur-4549	0	0	0	0	0	0	0	0	0	0	0	0	0	1	0	0	0	0
21ur-11549	0	0	0	0	0	0	0	0	0	0	0	0	0	0	0	0	0	0
21ur-10131	0	0	0	0	0	0	0	0	0	1	0	0	0	0	2	0	2	0
21ur-4081	0	0	0	0	0	0	0	0	0	1	0	0	0	0	2	0	2	0
21ur-4276	11	9	21	34	22	47	27	10	35	26	49	4	15	6	19	20	18	13
21ur-9408	1	0	1	1	2	1	0	0	0	1	4	0	1	1	1	1	1	0
21ur-9319	11	15	17	17	25	29	33	7	33	33	42	7	39	13	21	27	23	19
21ur-8830	14	8	21	14	15	42	22	12	37	33	29	6	19	5	20	12	25	5
21ur-2073	14	8	21	14	15	42	22	12	37	33	29	6	19	5	20	12	25	5
21ur-9601	1	1	0	0	0	0	2	0	2	0	2	0	1	1	0	0	0	0
21ur-8491	0	0	1	0	0	0	0	0	0	2	0	0	0	0	0	0	0	0
21ur-2402	3	0	0	1	0	0	2	1	0	3	0	0	2	0	0	1	0	1
21ur-8421	25	8	17	6	5	49	49	9	30	35	18	2	17	3	21	6	44	11
21ur-12772	0	0	0	0	0	0	0	0	0	0	0	0	0	0	0	0	0	0
21ur-11315	28	14	11	16	49	82	38	16	21	23	75	9	28	21	14	19	18	21
21ur-11825	0	0	0	0	0	0	1	0	0	2	1	0	0	0	3	0	0	0
21ur-11527	0	0	0	0	0	0	0	0	0	0	0	1	0	0	0	0	0	0
21ur-8618	0	0	0	0	0	0	0	0	0	0	0	1	0	0	0	0	0	0
21ur-7255	81	44	68	44	72	194	255	44	137	135	151	18	95	28	83	49	101	38
21ur-14096	81	44	69	44	72	194	255	44	137	135	151	18	95	28	83	49	101	38
21ur-5028	106	48	116	93	73	69	62	43	84	182	234	11	120	62	78	81	57	64
21ur-2982	0	0	0	0	1	0	0	0	0	0	1	0	0	0	0	2	0	0
21ur-3416	15	24	53	20	36	39	35	23	46	63	83	11	45	13	53	32	39	10
21ur-12275	1	2	1	0	0	1	3	4	1	4	2	0	3	0	1	3	1	0
21ur-9899	1	2	1	0	0	1	3	4	1	4	2	0	3	0	1	3	1	0
21ur-398	1	2	1	0	0	1	3	4	1	4	2	0	3	0	1	3	1	0
21ur-13044	0	0	1	0	0	0	0	0	0	0	0	0	0	0	0	0	0	0
21ur-8997	2	1	5	1	1	6	9	0	4	3	2	1	2	0	3	1	4	0
21ur-187	2	1	5	1	1	6	9	0	4	3	2	1	2	0	3	1	4	0
21ur-13594	0	0	0	0	0	0	0	0	0	0	0	0	0	0	0	0	0	0
21ur-1908	0	0	0	0	0	1	0	0	1	0	0	0	0	0	0	0	1	0
21ur-4977	2	5	9	5	2	12	18	1	9	10	9	0	6	0	3	2	6	2
21ur-15008	0	0	0	0	0	0	0	0	0	0	0	0	0	0	0	0	0	0
21ur-1359	10	8	14	11	6	24	26	8	22	20	32	3	14	11	10	10	7	9
21ur-13946	2	0	0	1	0	0	0	0	0	1	2	0	0	1	0	0	0	0
21ur-878	23	16	34	37	37	40	27	18	66	56	89	10	46	10	23	29	24	25
21ur-6077	0	0	4	1	2	2	0	0	1	3	6	1	0	2	2	3	1	0
21ur-10845	1	0	2	1	0	1	4	2	1	1	0	0	1	0	0	0	3	1
21ur-9055	0	1	2	0	1	2	2	0	1	1	1	0	0	0	1	0	1	1
21ur-4525	47	37	78	46	44	65	72	21	82	83	91	16	67	25	65	19	49	28
21ur-8075	47	37	78	46	44	65	72	21	82	83	91	16	67	25	65	19	49	28
21ur-441	3	1	2	2	4	4	7	4	5	6	9	2	5	2	5	6	1	1
21ur-14677	3	1	2	2	4	4	7	4	5	6	9	2	5	2	5	6	1	1
21ur-8764	15	14	21	29	28	35	19	8	25	34	40	3	18	19	11	18	17	13
21ur-15428	85	44	74	60	80	116	118	30	103	150	173	27	81	49	63	61	45	62
21ur-4010	85	44	74	60	80	116	118	30	103	150	173	27	81	49	63	61	45	62
21ur-3912	12	2	8	3	6	12	4	3	3	11	9	1	6	5	8	3	7	3
21ur-9311	0	0	0	0	0	0	0	0	0	0	0	0	0	0	0	0	0	0
21ur-594	6	8	8	2	6	14	22	7	14	34	17	1	14	4	10	4	19	2
21ur-8307	0	0	0	0	0	0	0	0	0	0	0	0	0	0	0	0	0	0
21ur-14959	22	19	38	21	18	18	16	11	34	37	38	7	22	11	26	13	26	11
21ur-987	22	19	38	21	18	18	16	11	34	37	38	7	22	11	26	13	26	11
21ur-1819	2	0	1	1	0	3	3	1	1	1	1	1	0	0	0	0	1	0
21ur-3616	0	1	0	0	0	0	0	0	0	0	0	0	0	0	0	0	0	0
21ur-11523	0	1	2	0	0	4	1	0	1	1	2	1	2	0	0	0	0	2
21ur-4658	47	21	78	29	38	66	80	20	65	84	80	19	56	14	42	25	61	24
21ur-776	268	126	246	158	174	387	552	112	298	560	340	52	244	98	255	109	234	124
21ur-12847	268	126	246	158	174	387	552	112	298	560	340	52	244	98	255	109	234	124
21ur-14400	0	0	0	0	0	0	0	0	0	0	0	0	0	0	0	0	0	0
21ur-48	2	1	1	1	2	1	3	1	2	3	3	0	0	0	2	0	3	0
21ur-2619	1	2	1	0	1	0	0	1	5	3	4	5	1	0	0	1	3	2
21ur-6377	129	40	138	103	82	126	128	45	145	218	179	27	104	59	132	79	86	70
21ur-10865	129	40	138	103	82	126	128	45	145	218	179	27	104	59	132	79	86	70
21ur-15165	129	40	138	103	82	126	128	45	145	218	179	27	104	59	132	79	86	70
21ur-13286	0	0	0	0	0	0	0	0	0	0	0	0	0	0	0	0	0	0
21ur-11398	35	25	63	34	26	54	84	27	61	109	75	14	51	17	51	32	84	23
21ur-1180	35	25	63	34	26	54	84	27	61	109	75	14	51	17	51	32	84	23
21ur-11311	2	2	8	2	2	1	3	0	6	10	6	2	6	3	2	0	2	0
21ur-14604	252	172	339	472	434	513	365	191	421	599	1233	48	384	195	173	222	226	287
21ur-6819	252	172	339	472	434	513	365	191	421	599	1233	48	384	195	173	222	226	287
21ur-12326	252	172	339	472	434	513	365	191	421	599	1233	48	384	195	173	222	226	287
21ur-5433	21	28	43	21	22	23	23	9	30	62	51	5	37	10	25	27	26	19
21ur-13493	1	0	0	1	0	0	0	0	1	2	2	0	1	1	1	1	0	0
21ur-6402	33	17	39	22	16	50	42	13	46	80	62	5	28	11	47	23	39	23
21ur-6897	9	10	13	9	13	32	41	11	24	17	40	5	17	14	11	16	12	7
21ur-11120	0	0	0	0	1	0	0	0	0	0	0	0	0	0	0	0	0	0
21ur-4550	0	0	0	0	0	0	0	0	0	0	0	0	0	0	0	0	0	0
21ur-2199	47	26	90	23	17	75	151	32	143	115	38	18	52	6	55	27	85	23
21ur-4178	47	26	90	23	16	75	151	32	143	115	38	18	52	6	55	27	85	23
21ur-13934	0	0	0	0	0	0	0	0	0	0	0	0	0	0	0	1	0	0
21ur-3003	50	14	61	30	20	66	103	21	74	93	50	18	44	11	35	19	69	20
21ur-5141	35	16	48	24	24	53	43	28	74	101	68	12	30	12	55	19	53	11
21ur-2176	3	2	3	5	4	8	6	1	6	4	6	1	5	3	3	2	4	0
21ur-1042	4	5	10	6	6	7	15	6	10	7	11	1	8	6	9	2	6	2
21ur-10992	0	0	0	0	0	0	0	0	0	0	2	0	1	0	0	0	0	0
21ur-6441	0	0	0	1	0	1	3	1	1	0	0	0	0	0	0	0	1	0
21ur-6293	0	0	0	1	0	1	3	1	1	0	0	0	0	0	0	0	1	0
21ur-2174	33	30	54	21	33	28	25	11	34	74	51	3	56	22	27	34	36	32
21ur-9348	0	1	0	0	1	0	1	0	2	1	0	0	1	0	2	0	1	0
21ur-2162	0	0	3	0	0	0	0	1	1	0	2	1	1	1	0	1	2	0
21ur-6886	0	0	1	2	1	0	0	0	0	0	1	0	0	0	1	1	1	0
21ur-4042	14	4	39	19	11	26	58	12	30	41	19	3	13	2	25	4	25	6
21ur-2869	0	0	0	0	0	0	0	0	0	0	0	0	0	0	0	0	0	0
21ur-4352	63	37	95	92	47	92	98	32	96	123	116	15	64	29	73	32	66	41
21ur-12875	63	37	95	92	47	92	98	32	96	123	116	15	64	29	73	32	66	41
21ur-178	63	37	95	92	47	92	98	32	96	123	116	15	64	29	73	32	66	41
21ur-9278	0	0	1	1	0	1	0	0	0	2	0	0	2	0	0	2	0	1
21ur-15098	0	0	0	0	0	1	0	0	0	1	1	0	0	0	0	0	0	0
21ur-8734	0	0	0	0	0	0	0	0	0	0	0	0	0	0	0	0	0	0
21ur-3600	11	12	42	32	23	17	23	5	32	46	37	5	32	12	21	14	22	14
21ur-14896	11	12	42	32	23	17	23	5	32	46	37	5	32	12	21	14	22	14
21ur-3476	1	2	2	2	2	1	4	2	5	3	9	0	5	0	5	2	2	2
21ur-13128	6	6	1	2	3	7	10	1	11	7	14	1	7	2	9	2	1	3
21ur-2895	1	0	5	1	4	4	5	1	4	5	9	0	3	1	0	3	2	4
21ur-12578	0	0	0	0	0	0	1	0	0	1	1	0	1	0	0	0	0	0
21ur-5196	0	1	1	1	0	0	0	1	1	1	3	0	1	0	2	0	3	0
21ur-11675	0	0	0	0	0	0	2	0	0	1	1	0	0	0	0	0	0	0
21ur-13250	0	0	0	0	0	1	0	0	3	0	0	0	0	0	2	1	1	0
21ur-14739	2	0	0	0	1	0	1	0	1	3	1	0	1	0	0	0	0	1
21ur-9266	7	11	6	7	12	29	19	2	12	10	20	7	12	8	8	6	6	6
21ur-11622	6	5	9	6	8	2	9	3	3	9	8	0	6	2	5	8	4	5
21ur-321	2	1	0	1	1	3	0	0	1	0	2	1	0	1	0	0	0	1
21ur-432	0	0	1	0	1	0	0	0	0	0	0	0	0	0	0	0	1	0
21ur-1106	3	2	4	6	4	7	3	0	5	11	10	2	8	1	4	8	3	2
21ur-11900	0	0	0	0	1	0	0	0	0	1	0	0	1	0	0	0	0	0
21ur-1779	11	4	12	10	6	18	28	3	15	25	12	3	5	0	9	6	9	1
21ur-5016	1	2	8	3	2	12	8	3	6	8	8	0	3	0	5	2	7	3
21ur-5221	0	0	0	0	1	0	1	0	0	0	1	0	0	0	1	0	0	0
21ur-7702	3	4	12	6	1	7	13	5	11	13	8	1	5	2	4	1	6	1
21ur-995	2	5	3	6	6	6	5	3	4	5	13	1	3	11	5	8	1	2
21ur-5745	270	186	488	441	355	427	476	142	355	432	671	87	373	252	231	196	223	209
21ur-14868	3	1	2	0	0	1	2	1	0	2	2	0	0	0	1	0	0	0
21ur-6725	3	1	2	0	0	1	2	1	0	2	2	0	0	0	1	0	0	0
21ur-8914	8	8	6	10	4	8	10	4	14	9	15	5	10	3	6	5	4	4
21ur-4374	18	9	15	7	7	43	43	13	28	34	25	3	15	5	15	11	44	4
21ur-15652	18	9	15	7	7	43	43	13	28	34	25	3	15	5	15	11	44	4
21ur-3467	14	8	17	17	15	22	28	7	13	40	47	3	28	14	20	9	7	13
21ur-5290	29	22	23	28	30	54	44	10	44	72	89	6	33	22	35	23	21	21
21ur-2191	197	135	358	172	106	281	626	152	369	429	258	61	267	32	151	59	433	129
21ur-224	8	2	6	14	3	4	13	5	8	15	15	3	8	4	3	10	7	3
21ur-5187	0	2	0	0	0	0	1	0	2	0	3	1	5	0	2	1	2	1
21ur-14844	17	15	34	9	7	22	38	12	31	31	23	3	21	2	23	7	40	5
21ur-7743	17	15	34	9	7	22	38	12	31	31	23	3	21	2	23	7	40	5
21ur-855	6	5	11	5	5	1	2	6	10	8	10	1	5	1	10	1	6	0
21ur-71	3	4	3	0	5	1	0	0	6	1	6	0	2	1	3	2	1	0
21ur-10875	3	4	3	0	5	1	0	0	6	1	6	0	2	1	3	2	1	0
21ur-3996	9	6	20	2	2	15	31	7	16	15	10	3	9	0	10	2	11	4
21ur-11343	9	6	20	2	2	15	31	7	16	15	10	3	9	0	10	2	11	4
21ur-7315	0	1	0	0	0	0	0	0	1	0	1	0	0	0	0	0	1	0
21ur-6921	3	4	1	3	1	9	5	1	7	9	5	0	5	1	1	3	1	3
21ur-11944	3	4	1	3	1	9	5	1	7	9	5	0	5	1	1	3	1	3
21ur-1948	0	1	1	1	1	3	3	1	4	2	2	0	2	0	3	0	0	0
21ur-3585	34	19	53	23	19	43	48	9	59	88	88	6	49	12	35	23	35	18
21ur-1205	4	2	4	6	1	5	9	4	6	9	3	0	7	0	4	3	6	3
21ur-6340	2	2	2	1	0	5	4	1	4	1	6	1	0	0	2	1	12	0
21ur-15533	2	0	0	0	2	1	0	0	0	0	1	0	0	0	2	0	2	1
21ur-8145	0	0	0	0	0	0	1	0	0	1	0	0	0	0	0	0	0	0
21ur-1203	0	0	3	0	0	4	2	0	4	3	0	0	2	0	0	0	1	2
21ur-13890	0	0	0	0	0	0	0	0	0	0	0	0	0	0	0	0	0	0
21ur-9065	0	0	1	0	0	0	0	0	0	0	2	0	0	0	0	1	0	0
21ur-11361	1	0	1	0	0	0	2	0	1	1	0	0	0	0	1	0	0	0
21ur-906	0	0	0	0	0	0	1	0	0	0	1	0	0	0	1	0	0	0
21ur-15606	7	3	4	13	6	12	12	2	10	8	8	2	16	1	2	4	4	8
21ur-4270	0	0	0	0	0	1	0	0	0	0	0	0	0	0	0	0	0	0
21ur-8410	76	44	190	74	48	148	376	86	127	151	70	11	94	23	50	21	125	42
21ur-4460	2	1	4	4	1	6	8	3	9	6	2	2	4	0	5	1	4	2
21ur-12435	0	0	0	0	0	0	0	0	2	0	0	0	0	0	0	0	0	0
21ur-12094	0	0	0	0	1	1	2	0	0	0	1	0	0	0	3	0	2	1
21ur-15389	0	0	0	0	0	0	0	0	1	0	0	0	0	1	0	0	0	0
21ur-6477	1	1	1	1	4	2	1	2	2	2	2	0	3	1	1	3	1	0
21ur-9588	6	1	6	4	3	8	10	9	6	10	4	0	6	1	0	0	9	2
21ur-3567	0	0	0	1	0	0	0	0	0	0	0	0	1	0	0	0	1	0
21ur-13930	0	0	0	1	0	0	0	0	0	0	0	0	1	0	0	0	1	0
21ur-12712	0	1	0	1	0	0	1	1	0	4	0	0	0	1	0	1	0	0
21ur-9409	0	1	0	1	0	0	1	1	0	4	0	0	0	1	0	1	0	0
21ur-14977	0	0	0	0	0	0	0	0	0	0	0	0	0	0	0	0	0	0
21ur-8839	23	11	20	20	9	19	16	12	28	59	26	3	11	13	19	7	11	13
21ur-7880	23	11	20	20	9	19	16	12	28	59	26	3	11	13	19	7	11	13
21ur-12541	0	2	1	1	4	2	2	1	1	0	3	1	0	1	2	2	2	0
21ur-14368	23	12	34	19	27	22	27	7	25	42	75	10	22	13	26	16	14	15
21ur-14234	0	0	1	0	1	0	1	0	0	0	0	0	0	0	0	0	0	0
21ur-14847	0	0	1	0	1	0	1	0	0	0	0	0	0	0	0	0	0	0
21ur-12897	0	0	1	0	1	0	1	0	0	0	0	0	0	0	0	0	0	0
21ur-11186	0	0	0	0	0	0	0	0	0	0	0	0	0	0	0	0	0	0
21ur-5976	3	0	2	0	3	7	14	3	5	2	3	1	3	0	2	0	6	2
[truncated: 13,364 more rows]
