# Supplementary material for: Dysregulation of MicroRNAs and PIWI-Interacting RNAs in a Caenorhabditis elegans Parkinson’s Disease Model Overexpressing Human α-Synuclein and Influence of tdp-1
Source: Front Neurosci. 2021 Mar 8;15:600462. doi: 10.3389/fnins.2021.600462 (PMC7982545; doi:10.3389/fnins.2021.600462)
Supplement: Supplementary file 4 [file Table_4.XLSX]

## Sheet: description of comparisons
name	description
Comparison 1	HASNA53T OX vs Wild type
Comparison 2	HASNWT OX vs Wild type
Comparison 3	Tdp-1 KO vs Wild type
Comparison 4	HASNA53T OX +tdp-1 KO vs HASNA53T OX
Comparison 5	HASNWT OX +tdp-1 KO vs HASNWT OX
Comparison 6	HASNA53T OX +tdp-1 KO vs Wild type
Comparison 7	HASNWT OX +tdp-1 KO vs Wild type
Comparison 8	HASNA53T OX vs HASNWT OX
Comparison 9	HASNA53T OX +tdp-1 KO vs HASNWT OX +tdp-1 KO
Comparison 10	HASNA53T OX vs Tdp-1 KO
Comparison 11	HASNWT OX vs Tdp-1 KO
Comparison 12	HASNA53T OX +tdp-1 KO vs Tdp-1 KO
Comparison 13	HASNWT OX +tdp-1 KO vs Tdp-1 KO

## Sheet: comparison 1
miRNA	logFC	logCPM	PValue	FDR
cel-miR-239b-5p	2.61935	2.85676	9.08543e-05	0.00285136
cel-miR-35-5p	2.44991	2.98962	2.79946e-06	0.000219291
cel-miR-41-3p	2.41705	4.14727	6.16925e-08	1.44977e-05
cel-miR-40-5p	2.25179	6.74601	0.000116651	0.0030459
cel-miR-39-5p	2.19369	6.31567	0.000175107	0.00411502
cel-miR-41-5p	1.9791	8.0045	0.000324287	0.00544338
cel-miR-37-5p	1.85924	3.55746	0.000217912	0.00465539
cel-miR-39-3p	1.85316	11.2628	2.2354e-05	0.000927925
cel-miR-36-3p	1.84953	10.4177	1.71475e-06	0.000201483
cel-miR-35-3p	1.80161	12.9946	1.50654e-05	0.000885093
cel-miR-38-3p	1.79411	6.05413	0.000272898	0.00534425
cel-miR-37-3p	1.69373	12.948	2.36917e-05	0.000927925
cel-miR-38-5p	1.58626	0.848947	0.0315516	0.211847
cel-miR-355-5p	1.56366	9.35927	9.70676e-05	0.00285136
cel-miR-4807	1.5465	2.32613	0.000535545	0.00662384
cel-miR-40-3p	1.54074	9.64735	0.00030324	0.00544338
cel-miR-44-5p	1.46473	7.45672	0.000375876	0.00583821
cel-miR-2217b-3p	1.45805	1.43246	0.0170747	0.129438
cel-miR-239b-3p	1.4402	0.801642	0.0417068	0.23289
cel-miR-56-5p	1.42712	2.81325	0.000892835	0.0104908
cel-miR-36-5p	1.35812	4.1534	0.0067304	0.0643033
cel-miR-74-5p	1.30019	7.1534	0.00270705	0.0289162
cel-miR-45-5p	1.25661	8.93302	0.000397495	0.00583821
cel-miR-1018	1.25019	1.76102	0.034351	0.219527
cel-miR-239a-3p	1.00794	6.61292	0.0118712	0.0961974
cel-miR-5553-3p	-1.03132	1.11775	0.042614	0.23289
cel-miR-799	-1.11604	3.36127	0.00870629	0.0786914
cel-miR-8196b-3p	-1.20945	4.44044	0.00642862	0.0643033
cel-miR-58c	-1.22033	4.51198	0.00102831	0.0115073
cel-miR-789-2-5p	-1.27384	6.87912	0.0102812	0.0894846
cel-miR-1829a-5p	-1.36078	6.38429	0.000508716	0.00662384
cel-miR-1829c-5p	-1.43316	5.4942	0.000466001	0.00644178

## Sheet: comparison 2
miRNA	logFC	logCPM	PValue	FDR
cel-miR-2217b-3p	2.21682	1.92833	0.000150251	0.0360602
cel-miR-797-5p	1.25212	4.24111	0.0278905	1
cel-miR-44-5p	1.23612	7.2239	0.00499982	0.599978
cel-miR-230-3p	1.20834	9.5818	0.0129112	0.774672
cel-miR-788-5p	1.0838	8.69387	0.04594	1
cel-miR-85-3p	-1.0094	13.0168	0.0099736	0.774672
cel-miR-4937	-1.03528	2.61095	0.0386669	1
cel-miR-124-5p	-1.23545	0.717877	0.0396619	1

## Sheet: comparison 3
miRNA	logFC	logCPM	PValue	FDR
cel-miR-239b-3p	2.36836	1.39874	0.0023328	0.529117
cel-miR-41-3p	1.80265	3.62051	0.00448404	0.529117
cel-miR-2217b-3p	1.29239	1.3033	0.0267941	1
cel-miR-40-5p	1.27507	5.9853	0.0161651	1
cel-miR-39-5p	1.14832	5.51666	0.0240859	1

## Sheet: comparison 4
miRNA	logFC	logCPM	PValue	FDR
cel-miR-354-5p	5.17681	3.18051	0.000221815	0.0265069
cel-miR-800-3p	1.26988	4.03025	0.0053448	0.319352
cel-miR-5553-3p	1.20533	1.28253	0.0214837	0.600445
cel-miR-8186-5p	1.17026	2.38889	0.02317	0.600445
cel-miR-1829a-5p	1.16691	6.28008	0.00904396	0.432301
cel-miR-8189-3p	1.14907	1.62592	0.0310297	0.67419
cel-miR-1829a-3p	1.02136	6.51923	0.0251232	0.600445
cel-miR-4807	-1.00239	2.45285	0.0423597	0.753114
cel-miR-57-3p	-1.09025	5.80767	0.0389262	0.753114
cel-miR-355-5p	-1.55275	9.38426	0.000463936	0.0369602
cel-miR-1022-3p	-1.61203	0.339343	0.0200863	0.600445
cel-miR-239b-5p	-2.47168	2.82579	0.000120329	0.0265069

## Sheet: comparison 5
miRNA	logFC	logCPM	PValue	FDR
cel-miR-8186-5p	1.12617	2.74445	0.0170726	1

## Sheet: comparison 6
miRNA	logFC	logCPM	PValue	FDR
cel-miR-354-5p	6.52563	3.12721	2.21459e-05	0.00529287
cel-miR-239b-3p	2.33799	1.326	0.00819863	0.709059
cel-miR-41-3p	2.00811	3.73364	0.0110479	0.709059
cel-miR-37-3p	1.776	12.9713	0.0137058	0.709059
cel-miR-35-3p	1.6856	12.8648	0.0150011	0.709059
cel-miR-2217b-3p	1.77744	1.56968	0.0178006	0.709059
cel-miR-38-3p	1.56568	5.83818	0.0223744	0.763925
cel-miR-39-3p	1.60921	11.0366	0.0302112	0.902559
cel-miR-36-3p	1.43259	10.0595	0.038357	0.9608
cel-miR-41-5p	1.59557	7.66548	0.0402009	0.9608
cel-miR-789-2-5p	-1.18135	6.86224	0.0463211	1

## Sheet: comparison 7
miRNA	logFC	logCPM	PValue	FDR
cel-miR-44-5p	1.59095	7.53162	0.0213963	1
cel-miR-8189-3p	1.19973	2.02183	0.0304848	1
cel-miR-2217b-3p	1.33655	1.26367	0.0314259	1
cel-miR-797-5p	1.32911	4.37678	0.0399609	1

## Sheet: comparison 8
miRNA	logFC	logCPM	PValue	FDR
cel-miR-35-5p	3.23105	2.86385	4.64e-10	1.11e-07
cel-miR-239b-5p	2.52865	2.80884	1.77e-06	0.000212061
cel-miR-41-3p	2.06538	4.19163	1.55e-05	0.00123268
cel-miR-36-3p	1.74493	10.4477	8.28e-05	0.00494641
cel-miR-38-3p	1.61307	6.09454	0.000299973	0.0143387
cel-miR-58c	-1.24282	4.53685	0.000676288	0.0269388
cel-miR-4929	-1.33737	1.99212	0.000909073	0.0310383
cel-miR-39-5p	2.05835	6.34668	0.00115917	0.0314006
cel-miR-1829a-5p	-1.25465	6.31218	0.00118245	0.0314006
cel-miR-41-5p	1.82217	8.04369	0.00145237	0.0347115
cel-miR-4922	-1.15088	3.40259	0.00183973	0.0399723
cel-miR-5553-3p	-1.37981	1.34854	0.00204194	0.0406687
cel-miR-239a-3p	1.21287	6.54541	0.00248336	0.0456556
cel-miR-239a-5p	1.25553	5.48685	0.00310966	0.0530864
cel-miR-37-5p	1.74574	3.57155	0.00367274	0.0585189
cel-miR-1829c-5p	-1.08114	5.25955	0.00431725	0.0644889
cel-miR-1819-3p	-1.05536	5.04927	0.00519505	0.0672824
cel-miR-39-3p	1.44119	11.3697	0.00534265	0.0672824
cel-miR-1829a-3p	-1.16957	6.59118	0.00534881	0.0672824
cel-miR-35-3p	1.2782	13.136	0.00754875	0.0871278
cel-miR-4807	1.00097	2.43826	0.00885828	0.0962331
cel-miR-788-5p	-1.35097	8.63145	0.00953469	0.0990778
cel-miR-40-5p	1.77389	6.84757	0.0104501	0.103067
cel-miR-40-3p	1.25686	9.73211	0.0107811	0.103067
cel-miR-788-3p	-1.01479	7.76031	0.0126013	0.115835
cel-miR-789-2-5p	-1.02772	6.71522	0.0139203	0.123221
cel-miR-37-3p	1.18036	13.0934	0.0144976	0.123748
cel-miR-790-3p	1.06065	4.63766	0.019616	0.151233
cel-miR-36-5p	1.22875	4.18626	0.020585	0.153744
cel-miR-2219-5p	-1.45631	0.0970594	0.0264613	0.186007
cel-miR-247-3p	-1.01659	8.00025	0.0493467	0.268042

## Sheet: comparison 9
miRNA	logFC	logCPM	PValue	FDR
cel-miR-38-3p	1.42919	5.89421	0.0437622	1

[truncated: 4 more sheets: comparison 10, comparison 11, comparison 12, comparison 13]
