# Supplementary material for: Dysregulation of MicroRNAs and PIWI-Interacting RNAs in a Caenorhabditis elegans Parkinson’s Disease Model Overexpressing Human α-Synuclein and Influence of tdp-1
Source: Front Neurosci. 2021 Mar 8;15:600462. doi: 10.3389/fnins.2021.600462 (PMC7982545; doi:10.3389/fnins.2021.600462)
Supplement: Supplementary file 5 [file Table_5.XLSX]

## Sheet: description of comparisons
name	description
Comparison 1	HASNA53T OX vs Wild type
Comparison 2	HASNWT OX vs Wild type
Comparison 3	Tdp-1 KO vs Wild type
Comparison 4	HASNA53T OX +tdp-1 KO vs HASNA53T OX
Comparison 5	HASNWT OX +tdp-1 KO vs HASNWT OX
Comparison 6	HASNA53T OX +tdp-1 KO vs Wild type
Comparison 7	HASNWT OX +tdp-1 KO vs Wild type
Comparison 8	HASNA53T OX vs HASNWT OX
Comparison 9	HASNA53T OX +tdp-1 KO vs HASNWT OX +tdp-1 KO
Comparison 10	HASNA53T OX vs Tdp-1 KO
Comparison 11	HASNWT OX vs Tdp-1 KO
Comparison 12	HASNA53T OX +tdp-1 KO vs Tdp-1 KO
Comparison 13	HASNWT OX +tdp-1 KO vs Tdp-1 KO

## Sheet: comparison 1
piRNA	logFC	logCPM	PValue	FDR	fc_sem_basedOnpseudo.counts	chr	startPos	endPos	strand	ID	Targets	Clash Supported Targets
21ur-6712	-2.01486	4.59768	6.33393e-07	0.00705727	0.239878606574416 ± 0.031678564538457	IV	6544393	6544413	-	21ur-6712	srh-92;oac-20;ugt-57;Y73B6A.1
21ur-5271	2.1492	4.84639	1.52027e-06	0.00846941	4.64614056847986 ± 0.503221714680973	IV	16103522	16103542	+	21ur-5271	dhp-1;set-2;srg-51;unc-70;mct-2;srbc-2;srbc-1;mct-1
21ur-4918	-1.34912	9.42782	2.65869e-06	0.00970046	0.393050240662855 ± 0.0224435334222763	IV	15764649	15764669	-	21ur-4918	Y22D7AR.2;cex-1;Y60A3A.25
21ur-8188	1.85454	5.30185	3.85727e-06	0.00970046	3.55993657939187 ± 0.208751662698139	IV	4875304	4875324	-	21ur-8188	acr-6;hap-1;nhr-2;nos-3;svh-5;tsn-1;aptf-4;T13H5.1;F58F9.4;T12E12.3
21ur-6628	1.70348	5.94642	6.10018e-06	0.00970046	3.27674159753379 ± 0.456357663929007	IV	15616640	15616660	-	21ur-6628	arf-3;him-6;lin-26;srx-3;dgk-4;unc-2;C06H2.7;kcnl-2;F30A10.12;chil-25;Y55D9A.2;B0218.5;C06G3.5;fbxc-18;fbxc-39;T01D1.4;T28C12.2;Y61A9LA.3;acp-6;sdz-34;ZK1127.3;H05L14.3
21ur-3897	1.70348	5.94642	6.10956e-06	0.00970046	3.27674159753379 ± 0.456357663929007	IV	15616639	15616659	-	21ur-3897	fmi-1;unc-2;kcnl-2;chil-25;fbxc-18;F48D6.4;fbxa-71;acp-6;sdz-34
21ur-2467	1.47819	7.30506	6.95369e-06	0.00970046	2.7633092476271 ± 0.167544211204359	IV	15829422	15829442	+	21ur-2467	ceh-31;dhs-23;gcy-8;gon-2;tank-1;ptr-1;sra-36;srb-1;srd-2;srh-147;srh-203;srj-42;vav-1;ant-1.2;C01G10.1;C01G12.5;C34B4.3;D2030.11;F17C11.12;F26C11.3;F57B1.6;T04F3.1;T24D1.3;Y38H6C.23;Y69H2.10;C18B10.6;C30A5.10;F26A1.7;irld-38;K02E10.7;M02D8.3;R05D8.9;R09A1.3;R11E3.2;T07A9.10;Y69F12A.1;C26D10.7;F23F12.13;C15B12.9	M02D8.3
21ur-8217	1.47818	7.30506	6.96497e-06	0.00970046	2.7633092476271 ± 0.167544211204359	IV	15829425	15829445	+	21ur-8217	cdh-4;dnj-1;dsl-2;ears-2;fat-4;lrp-2;mua-3;unc-68;C25F9.5;C34B4.3;D1054.9;F17H10.4;F56F3.4;hpo-13;C01B10.8;C01G5.9;mcp-1;F07F6.1;clec-7;F21D12.3;ets-4;cla-1;lin-42;ccpp-1;M03E7.3;T10H10.2;Y48G1C.6;mrpl-45;Y75B8A.39;Y20F4.8;F11A5.17
21ur-2511	-1.53089	5.81447	9.41076e-06	0.0111283	0.338996361231182 ± 0.0230943199591246	IV	6181237	6181257	-	21ur-2511	gta-1;nhx-8;ocr-1;mdt-30;F28H6.6;fbxb-8;F28C10.3;egg-5;R119.5;egg-4;cdh-12;Y41E3.18
21ur-434	1.44569	7.21356	9.98771e-06	0.0111283	2.68133185857685 ± 0.222314142190821	IV	15384654	15384674	-	21ur-434	K10G9.2;cht-3;acr-23;dnj-12;mec-4;mdt-17;D1081.6;F26F2.1;fdps-1;glb-29;gad-3;F15E6.6;che-10;thoc-1;T20B12.3;T27A10.6;fbxa-66	dnj-12
21ur-12093	-1.85526	4.76983	1.30601e-05	0.0115811	0.288407623637861 ± 0.0509836534472956	IV	4848466	4848486	-	21ur-12093	adt-2;daf-10;nlp-25;pde-3;F22D6.9;lgc-18;F56D6.12
21ur-11367	-1.85525	4.76983	1.30754e-05	0.0115811	0.288407623637861 ± 0.0509836534472956	IV	4848467	4848487	-	21ur-11367	ckb-1;pyr-1;ttn-1;pde-3;F47G4.5;T21B10.3;ZC443.2
21ur-4951	2.00184	4.25839	1.45236e-05	0.0115811	4.90907542211329 ± 0.374187515678178	IV	13828642	13828662	+	21ur-4951	cut-6;nlg-1;ppm-1;pnk-4;clec-225;C34B7.1;F35E12.6;fbxa-118;T01D3.1;C06E4.6;C48E7.6;nep-6;clec-90	clec-90
21ur-6141	-1.50823	5.85242	1.45518e-05	0.0115811	0.337344689449366 ± 0.053937731248616	IV	6083113	6083133	+	21ur-6141	gbh-1;klp-6;mec-4;nsy-1;twk-2;F31C3.3;R07D5.2;T14G8.3;Y70G10A.2;ttr-35;sulp-3;T05E7.4
21ur-10275	1.51117	6.8422	1.76961e-05	0.0116113	2.82722155889743 ± 0.455330584283653	IV	17048491	17048511	-	21ur-10275	srd-50;vha-7;nkcc-1;clec-52;C44E4.5;fbxc-19
21ur-7482	1.51117	6.8422	1.77061e-05	0.0116113	2.82722155889743 ± 0.455330584283653	IV	17048494	17048514	-	21ur-7482	che-6;egl-2;emb-9;sqv-5;lmtr-3;tbc-8;uggt-2;C15F1.2;F15E6.5;F20A1.10;sdz-24
21ur-1517	1.51117	6.8422	1.7716e-05	0.0116113	2.82722155889743 ± 0.455330584283653	IV	17048495	17048515	-	21ur-1517	sqv-5;dkf-2
21ur-10963	2.11043	5.70515	2.12989e-05	0.0125126	4.01855407864788 ± 0.7551125365558	IV	14311877	14311897	-	21ur-10963	gop-1;unc-112;fbxa-185;Y32F6A.5;spin-4;C15C7.7;F48C1.6;K10C2.7;ZC308.4;pdhk-2;sre-46
21ur-4854	2.11039	5.70515	2.13373e-05	0.0125126	4.01855407864788 ± 0.7551125365558	IV	14311876	14311896	-	21ur-4854	gop-1;rps-2;srh-2;str-10;F31C3.3;F55D12.5;Y32F6A.5;erp-44.2;lonp-1;D1014.6;F48C1.6;F53A10.2;K10C2.7;srz-69;sre-46
21ur-3483	1.68841	5.32919	2.70962e-05	0.013899	3.23148899447334 ± 0.480826841214604	IV	16581998	16582018	-	21ur-3483	fkh-3;fli-1;gfi-1;AC3.5;glna-2;F33H1.4;F44E5.4;F44E5.5;T08A11.1;slc-17.4;sre-47;gcn-2;B0511.12;C06G3.8;C28H8.7;C35E7.6;lst-6;E02D9.1;fbxb-6;F25E5.1;F35H12.6;F57F4.4
21ur-10848	2.01952	5.44631	2.72625e-05	0.013899	4.15002293308283 ± 1.18049238869454	IV	16014934	16014954	-	21ur-10848	bbs-2;cdh-4;cft-1;flp-19;gcy-11;grl-1;grl-3;isw-1;lem-3;let-268;let-526;lrp-1;mom-4;pek-1;pik-1;pld-1;ptr-4;rps-23;sax-2;skr-7;skr-10;sma-2;sra-12;srh-48;sue-1;dgk-4;twk-32;unc-76;C01G10.9;C05D12.2;C15C6.4;C23H4.6;C25G4.7;csa-1;F19C6.4;F21G4.6;F33H1.4;oac-19;F39B2.8;F40G12.11;F44F1.4;hecw-1;fbxa-134;F49C12.9;F53B6.7;F56D5.9;rde-12;set-14;T28C6.7;T28D6.5;W02B8.2;dkf-1;Y6D1A.2;nmy-3;fbxa-107;Y38H6C…
21ur-3753	-1.56808	5.39935	3.16921e-05	0.013899	0.341144087719155 ± 0.0193852162704591	IV	5053075	5053095	+	21ur-3753	acy-1;atl-1;cyp-13A7;chs-2;cpi-1;col-167;dnj-8;fkb-7;hum-7;ida-1;inx-1;kin-15;kup-1;lim-4;lpd-3;mog-5;nas-16;dcap-2;nhr-43;nhr-115;nlr-1;nmy-2;npp-6;pan-1;plc-1;ptrn-1;pqn-41;prp-21;swsn-1;ptr-13;ptr-23;rde-1;rol-3;rrf-2;sma-9;srh-7;srh-118;srh-120;sru-11;sru-36;srw-85;srx-129;sym-1;trt-1;twk-13;unc-31;unc-82;xtr-2;B0198.2;C01G6.5;lmtr-3;set-3;C09G1.2;C11H1.5;C13C4.6;C14C10.2;C14C10.5;nrx-1;C34F6…
21ur-12417	-1.56808	5.39935	3.16955e-05	0.013899	0.341144087719155 ± 0.0193852162704591	IV	5053078	5053098	+	21ur-12417	W02B12.12;F31F7.1
21ur-11806	1.53277	5.94752	3.23384e-05	0.013899	2.85317636262923 ± 0.336294787685117	IV	16098295	16098315	-	21ur-11806	atl-1;atm-1;ect-2;pgp-1;zipt-13;C31E10.5;C31H5.6;cfp-1;aakb-1;K03A11.1;R90.1;vps-39;sld-5;ZC376.6;cpna-2;C14A11.5;C36B7.2;akap-1;cutl-29;F46F11.1;F48E3.2;K04A8.1;K11D12.6;nekl-1
21ur-295	1.53277	5.94752	3.23621e-05	0.013899	2.85317636262923 ± 0.336294787685117	IV	16098296	16098316	-	21ur-295	bbs-2;dsl-1;ggr-2;grd-9;xpo-3;pgp-1;C50H2.4;srz-18;F54F7.3;cpna-2;C53A3.1;insc-1;K11D12.6;nekl-1;Y20F4.8
21ur-11763	1.53277	5.94752	3.24335e-05	0.013899	2.85317636262923 ± 0.336294787685117	IV	16098299	16098319	-	21ur-11763	abt-4;bli-3;daf-18;nhx-8;sra-37;tln-1;D1053.4;srt-55;B0041.5;F11G11.5;ugt-42;fbxb-83;nekl-1;gbb-2
21ur-5965	1.56726	9.02269	3.61367e-05	0.0143893	2.94177296327777 ± 0.571933220393731	IV	16319306	16319326	+	21ur-5965	clc-5;dpy-11;fmo-5;rpl-18;srh-11;tsp-7;srt-7;lron-15;Y34F4.4;madf-9
21ur-6236	1.56726	9.02269	3.61605e-05	0.0143893	2.94177296327777 ± 0.571933220393731	IV	16319309	16319329	+	21ur-6236	gei-3;mask-1;F55A12.2;K07H8.5;syx-16
21ur-1682	3.82732	3.02549	3.88963e-05	0.0149442	23.6953041535777 ± 3.44609356855776	IV	15613706	15613726	-	21ur-1682	cyk-3;srh-24;mltn-13;mps-2;K01A2.9;T24C4.3;K01A2.12;sgn-1;T24B1.1;Y66D12A.9
21ur-12509	1.3577	10.5446	4.54998e-05	0.016021	2.55845017651518 ± 0.587579458189742	IV	14647011	14647031	-	21ur-12509	eat-3;eif-3.E;let-92;srh-85;srw-41;str-118;F14D7.6;T27F6.8;C04E7.4;C05D10.4;H20J04.7;K12H6.12;srbc-67;Y71H2B.2;cpsf-1;T06E4.14;F17C8.9;C53A5.17
21ur-4411	1.3577	10.5446	4.56028e-05	0.016021	2.55845017651518 ± 0.587579458189742	IV	14647014	14647034	-	21ur-4411	csq-1;grl-15;let-502;ptd-2;spp-18;srh-174;C06B8.3;folt-1;F02A9.4;F26A3.4;F43G6.8;T07G12.2;T07G12.4;T16G12.3;Y106G6G.2;F41C3.8;F58F6.6;nep-2;ZC196.9;F38G1.3
21ur-11063	1.75614	5.11332	4.60126e-05	0.016021	3.60229077822548 ± 0.411949040142241	IV	5600018	5600038	-	21ur-11063	C12D12.3;Y48G8AL.10
21ur-1412	1.86318	4.56952	6.80725e-05	0.0223628	3.57735912181714 ± 0.282578265059074	IV	15122730	15122750	-	21ur-1412	adt-2;alh-4;apd-3;apb-3;atf-2;bar-1;ceh-44;chd-3;clp-3;col-142;col-150;cyk-3;cyn-15;dnj-12;dop-2;dpy-27;egl-45;eif-3.G;evl-14;fli-1;gei-14;hcp-6;hlh-14;hpr-9;ida-1;ina-1;lam-1;let-716;lin-3;lin-59;mdt-6;mel-11;mut-16;nas-6;nca-2;odr-4;pqn-15;swsn-4;ptr-6;ran-2;rbd-1;rde-1;ref-1;ret-1;sax-3;srh-203;sri-74;sup-17;taf-8;tag-4;itsn-1;lim-9;nlg-1;ttn-1;tag-131;tag-153;unc-84;vab-8;xnp-1;zyg-1;utp-20;B…
21ur-12697	1.86316	4.56952	6.82404e-05	0.0223628	3.57735912181714 ± 0.282578265059074	IV	15122727	15122747	-	21ur-12697	unc-89;B0462.4;C27C12.3;C56A3.5;H21P03.2;miz-1;T09B9.5;dct-16;ztf-22;C01B10.3;C18H2.1;C50F7.5;F07C3.3;attf-5;T14B4.1;flp-28
21ur-6108	1.47482	5.69474	7.2741e-05	0.022915	2.7455111453671 ± 0.281883497995339	IV	16583375	16583395	-	21ur-6108	cul-4;hyl-1;mrp-2;pqn-15;tre-2;pals-4;F46B3.15;R05H5.4;Y57G11C.9;C09E7.8;M03D4.4
21ur-32	1.29586	8.032	7.40388e-05	0.022915	2.4694351829839 ± 0.432339411485673	IV	14734214	14734234	+	21ur-32	srv-15;srx-4;trp-1;prx-10;T10G3.4;Y39B6A.30;srxa-15;Y53C12B.1;Y71A12B.12;C05D11.1;stn-2;cht-1;nhr-90;nhr-134;syd-2;wrt-1;btb-14;B0207.1;clec-175
21ur-4574	-1.97119	3.84437	7.75213e-05	0.0233444	0.26015586078191 ± 0.0294731245951564	IV	14604654	14604674	+	21ur-4574	dml-1
21ur-8287	1.81093	5.76305	8.88313e-05	0.0257574	3.41775490564742 ± 0.929268958104314	IV	5039652	5039672	-	21ur-8287	str-14;nduo-4;F36A4.5
21ur-7086	-1.19025	8.53751	9.01578e-05	0.0257574	0.438383333462087 ± 0.0325821935018446	IV	6561489	6561509	+	21ur-7086	gcy-25;nhr-133;F09C6.10;nhr-185;F56D2.5;ZK370.4
21ur-3696	-1.5967	5.42181	0.000105357	0.0293473	0.350081419978149 ± 0.0785935568202434	IV	5212725	5212745	+	21ur-3696	ceh-40;clp-4;fkb-8;gln-1;gln-5;lin-49;rde-1;alg-4;xnp-1;tag-325;C47F8.3;F14H8.4;ash-2;Y38E10A.3;afmd-2;Y116F11A.1;efr-3;F22H10.1;hmbx-1;F59B1.10;fbxc-24;Y110A2AL.1;set-18;bus-18;folt-3;hch-1;rme-6;ufd-3;R05D11.9;clec-29;irld-56;ZC376.6;ZK849.6;sgca-1;fpn-1.2;lfi-1;ZK6.8;tag-241
21ur-2584	1.34012	11.0224	0.000124749	0.0339014	2.5268968113659 ± 0.529358762454826	IV	13762282	13762302	-	21ur-2584	R09E10.5;folt-3
21ur-6009	1.44566	8.05459	0.000129709	0.03441	2.6868746681629 ± 0.478643306283812	IV	14667793	14667813	+	21ur-6009	div-1;gcy-15;gcy-18;gcy-21;let-805;mrp-1;pcp-1;pgl-1;pqn-41;spo-11;sra-21;srj-21;unc-44;trpp-9;scl-24;F53F8.3;capg-2;chd-1;fbxa-197;T23G7.3;T28C6.8;lron-10;Y39B6A.30;Y43F8B.12;sinh-1;scrm-3;tsg-101;flh-2;C50D2.5;C56C10.9;C56C10.11;bath-27;irld-29;dip-2;F28F9.2;hda-6;clec-78;aagr-4;F59E12.3;H10E21.4;irld-40;K08F11.1;Y50D4A.4;ZK688.5;cpsf-4;ZC21.10;W03D8.11;T27F7.4;che-3;ckk-1;dyf-1;fut-8;gck-1;gst…	C50F4.6;Y51H7C.7
21ur-3600	-1.56711	4.80246	0.000151999	0.0384996	0.338976401933638 ± 0.0295417128798313	IV	5838088	5838108	+	21ur-3600	clr-1;fog-2;lev-1;ssq-2;cpna-1;unc-32;W04E12.5;F15E6.9;fbxc-27;Y50D4B.1;slc-17.1;K08D9.9;eif-3.B;srh-287;srx-96;C11H1.3;K08H2.5;W02B12.1
21ur-14896	-1.56711	4.80246	0.000152036	0.0384996	0.338976401933638 ± 0.0295417128798313	IV	5838089	5838109	+	21ur-14896	bre-2;eif-3.B;srg-9;srh-287;B0432.1;Y46D2A.2
21ur-15588	-1.77654	6.24128	0.000200819	0.04962	0.29397397382415 ± 0.0318230668661558	IV	2388245	2388265	+	21ur-15588	bar-1;mca-3;str-135;C47E12.12;usp-48;pole-1;chd-1;sipa-1;Y46G5A.8;C29H12.2;F18E9.3;F44A2.3;wdr-12;Y38F2AR.9
21ur-12388	-1.46902	5.3564	0.000204857	0.04962	0.365489878819617 ± 0.0450528924205632	IV	5515917	5515937	-	21ur-12388	dur-1;kin-16;let-381;tre-5;Y49A3A.3;thoc-2;D2096.7;F14D2.8
21ur-8010	3.03099	3.0938	0.000222785	0.0508429	10.4786800374503 ± 1.77522308565364	IV	16013979	16013999	-	21ur-8010	col-20;sid-1;srh-95;str-94;unc-89;ugt-44;pfas-1;ain-1;F39C12.1;sdz-18;tag-234;K05F6.4;aagr-2;T23B12.5;ZK380.4;F23D12.10;C09B9.85
21ur-12421	3.03098	3.0938	0.000222834	0.0508429	10.4786800374503 ± 1.77522308565364	IV	16013978	16013998	-	21ur-12421	col-20;gex-3;parg-1;sid-1;smf-2;srh-95;str-94;unc-40;wdfy-3;srbc-82;C47E12.3;pfas-1;C39D10.7;F41G3.6;tag-234;K05F6.4;ZK1248.15;C09B9.85
21ur-6250	1.91708	4.90285	0.000227816	0.0508429	3.4511143834035 ± 0.464818422114269	IV	15605264	15605284	+	21ur-6250	col-84;let-363;nlp-11;ppt-1;srg-16;sul-2;twk-22;scav-6;ctf-4;F21D5.6;R01H10.7;T26E4.4;W08G11.1;Y39B6A.10;sup-35;Y53F4B.20;Y54G9A.7;C06A5.3;C24A1.3;C49A9.3;dip-2;F41C3.6;cct-3;irld-42;glb-25;sftb-2;Y4C6B.3;set-29;Y6G8.9;dyb-1;E01G6.3;vacl-14;K08D8.5;fbxb-104;droe-8	vacl-14
21ur-13528	1.91705	4.90285	0.000228159	0.0508429	3.4511143834035 ± 0.464818422114269	IV	15605261	15605281	+	21ur-13528	acr-8;cnt-2;cpb-1;dyb-1;sel-11;F13H10.3;F54D5.9;sre-4;C28C12.12;E_BE45912.2;bmy-1;H12I13.3;W04C9.6;fbxb-104;cosa-1
21ur-10700	-1.20026	6.0509	0.000253182	0.0525813	0.439712611858713 ± 0.0239859507621125	IV	15548862	15548882	+	21ur-10700	aex-5;dpy-21;dys-1;nhr-71;ptr-14;F36G3.1;F49C12.15;M28.2;ztf-6;gcl-1;B0361.3;C23H3.9;F59B1.8;F59B1.10;Y48G8AL.5;nol-6;eel-1
21ur-1574	1.48421	5.80605	0.000261901	0.0525813	2.73618134398802 ± 0.567950666857536	IV	15548953	15548973	-	21ur-1574	asp-1;grd-14;let-363;nas-17;pyr-1;srv-13;B0024.15;pfas-1;F18C12.3;aptf-4;scl-18;Y57G11B.5;ZK930.7;srbc-23;F59E12.9;helq-1;Y119D3B.14;irld-63;Y26D4A.21;K12B6.4;M70.4
21ur-226	1.02045	9.78089	0.000263853	0.0525813	2.02572140833517 ± 0.160058411267587	IV	16104089	16104109	+	21ur-226	lin-7;lin-49;mua-3;F47B10.5;nhr-199
21ur-8148	1.02045	9.78089	0.00026467	0.0525813	2.02572140833517 ± 0.160058411267587	IV	16104076	16104096	-	21ur-8148	mat-3;ocrl-1;pot-2;T01G5.7;ntl-11;nop-1;otpl-7;fbxb-84;oig-8
21ur-445	1.21723	6.77702	0.00027028	0.0525813	2.27915571442837 ± 0.233766786670726	IV	15987816	15987836	-	21ur-445	snt-1;acy-2;anc-1;bli-1;dif-1;eat-5;emb-9;grl-18;npp-19;ran-2;rec-1;san-1;spg-7;syx-5;tag-153;unc-41;unc-79;unc-82;xrn-2;chil-6;pals-8;cpt-5;ceh-89;idhg-1;cdr-6;R102.4;T19A6.4;Y37D8A.4;Y53F4B.18;Y105E8A.25;chil-9;C01B10.9;C30A5.4;hmgs-1;acdh-9;F55F10.1;abts-3;H24K24.3;K07C11.4;moa-1;T15B7.8;pqbp-1.1;del-10;W03F9.4;ZC53.4	H24K24.3
21ur-1581	1.21792	6.57635	0.000273569	0.0525813	2.28285021416491 ± 0.102544665530476	IV	14372539	14372559	+	21ur-1581	brf-1;fli-1;hen-1;srw-8;str-119;wrt-8;snpc-1.1;C06G1.1;nhr-257;epg-5;sec-3;F53C3.8;F54D10.3;Y45G12C.10;dmsr-11;T03G11.9	snpc-1.1
21ur-10292	-3.20189	3.07838	0.000275763	0.0525813	0.090948350111264 ± 0.0417391228648564	IV	6435554	6435574	+	21ur-10292	NA	NA
21ur-10487	2.12672	4.56361	0.000293797	0.0525813	4.02694817628446 ± 0.949056806399527	IV	14459108	14459128	-	21ur-10487	col-91;gsk-3;ppm-1;tpa-1;C08F11.13;rtel-1;ztf-11;nphp-4;C14C6.6;M02D8.5;Y102A11A.3;ZK1236.1
21ur-14418	-1.55135	4.26188	0.000303278	0.0525813	0.334505077139471 ± 0.0342300039511656	IV	4944995	4945015	+	21ur-14418	bli-4;gars-1;ptc-1;C09G9.3;K06A9.2;Y69A2AR.12
21ur-10900	-1.55136	4.26188	0.000303803	0.0525813	0.334505077139471 ± 0.0342300039511656	IV	4944994	4945014	+	21ur-10900	lmd-4
21ur-13024	-1.55137	4.26188	0.000304337	0.0525813	0.334505077139471 ± 0.0342300039511656	IV	4944991	4945011	+	21ur-13024	nhr-95;src-1;C07A12.7;fbxa-80;T02G6.11
21ur-14065	-1.55137	4.26188	0.000304672	0.0525813	0.334505077139471 ± 0.0342300039511656	IV	4944990	4945010	+	21ur-14065	nhr-95;src-1;F13H8.3;fbxa-80
21ur-7052	1.89711	4.45365	0.000309	0.0525813	3.47437786237307 ± 0.359577141227133	IV	14889854	14889874	+	21ur-7052	atm-1;bli-4;bra-1;ceh-23;col-76;dhs-4;dur-1;exp-2;gei-4;grd-10;hcp-6;let-4;lin-3;mrp-2;ncx-1;rsd-6;srw-107;uev-3;unc-68;unc-82;vit-6;D2005.4;chw-1;F35G12.7;F38H4.4;F56A12.2;fecl-1;R03G8.4;T05G5.4;fbxa-104;T07D4.2;mlt-11;Y39B6A.18;Y48A6C.4;arrd-16;nsun-5;Y69H2.7;rbm-12;B0207.5;math-4;srxa-5;viln-1;C18F10.2;C33E10.6;ipla-4;F22F7.2;hda-6;athp-2;R05F9.7;T24E12.10;T28D9.9;Y37F4.1;Y71G12B.17;Y73C8C.3;Z…
21ur-9109	1.89704	4.45365	0.000310653	0.0525813	3.47437786237307 ± 0.359577141227133	IV	14889855	14889875	+	21ur-9109	baf-1;sra-36;sul-1;unc-75;glb-3;igdb-2;C50B6.3;F25F2.1;bath-45;F32H5.4;C18F10.2;hecd-1;F39C12.1;T04D1.2;Y18H1A.15;atm-1;exp-2;let-4;lin-3;nhr-94;rsd-6;tph-1;tsp-11;frpr-5;fecl-1;R06F6.8;fbxa-104;Y69H2.7;cpna-2;viln-1;C18E3.1;C33E10.6;ipla-4;F22F7.2;hda-6;T28D9.9;Y71G12B.17;ZC581.9;ZK354.2;best-24
21ur-9218	2.06314	3.7924	0.000316362	0.0525813	5.44055225128182 ± 0.543014917759972	IV	14536542	14536562	+	21ur-9218	ego-2;hil-8;pgp-14;sms-1;srh-204;sri-54;str-158;twk-43;F58D5.5;fbxa-102;pges-2;dcaf-1;srsx-34;lgc-5;lgc-6;rgl-1;sumv-2;ani-2;K10B4.3;K10G4.10
21ur-13759	2.06321	3.7924	0.000317125	0.0525813	5.44055225128182 ± 0.543014917759972	IV	14536541	14536561	+	21ur-13759	ccg-1;dhs-28;lev-9;lin-31;map-2;nhr-44;snf-2;str-158;mlcd-1;F52D10.4;F58D5.5;pges-2;Y37H9A.3;sinh-1;dcaf-1;srt-27;srsx-34;rabn-5;lgc-5;lgc-6;rgl-1;ani-2;T21E3.2
21ur-6780	2.06322	3.7924	0.000317281	0.0525813	5.44055225128182 ± 0.543014917759972	IV	14536539	14536559	+	21ur-6780	fbf-1;fbf-2;rho-1;scd-2;srh-38;sri-71;str-158;wht-6;lron-3;F54B3.1;sta-2;scl-18;srz-91;Y44A6C.2;Y46G5A.35;B0361.4;kcnl-3;C17C3.1;mrps-26;del-7;F56D1.1;M02D8.5;M02D8.6;dct-11;Y52D5A.2;tyr-6;fbxa-208;fbxa-77;F48E8.8;K01A12.4;M01H9.10
21ur-6723	1.55392	5.65694	0.000324778	0.0525813	2.87111079284842 ± 0.729204087475804	IV	16690830	16690850	-	21ur-6723	cca-1;col-36;cpb-1;daf-9;daf-15;ego-1;klp-7;lin-41;nhr-112;pmk-1;ppw-1;srh-72;str-23;ver-4;vha-7;oac-5;E01G6.1;F33E2.4;F49B2.6;K08C7.6;K10C3.5;T16G1.5;W02B12.10;tbc-9;Y48B6A.13;lin-38;Y87G2A.13;hex-2;met-1;fbxc-5;fbxc-4;fbxc-2;fbxc-1;nmur-1;aagr-1;F07E5.9;F18G5.5;nol-10;cla-1;F48A9.1;F49D11.4;oef-1;sago-2;fbxc-3;sacy-1;K11G12.6;R02F2.9;R10F2.6;R151.8;T02G5.3;sgnh-1;set-20;ppgn-1;eel-1;Y73B6A.1;pr…
21ur-9652	-1.51593	4.27643	0.000329799	0.0525813	0.315166691754885 ± 0.1049844052941	IV	6489352	6489372	-	21ur-9652	Y67A10A.2
21ur-5499	5.54636	2.65912	0.000330344	0.0525813	117942327533834816 ± 38751277825213688	IV	6203345	6203365	+	21ur-5499	adm-4;ubc-24;npr-3;Y73B6BL.29
21ur-6689	-1.15579	6.35854	0.000336157	0.052753	0.453896657844664 ± 0.0471556721548733	IV	6802157	6802177	-	21ur-6689	let-19;rde-4;M163.1;eea-1;T18D3.6;C44E4.5;hmbx-1;sumv-2;let-355;hgap-1
21ur-6714	-1.21274	6.78326	0.000389954	0.0603454	0.439482599077781 ± 0.0382281377443371	IV	14669529	14669549	+	21ur-6714	ced-5;C08G9.2;F48E8.4;K11D12.12;egg-2;Y97E10B.1
21ur-6816	-1.52277	5.3094	0.000445219	0.0678082	0.356267947928191 ± 0.0133607680967743	IV	5425479	5425499	+	21ur-6816	cmk-1;ctn-1;mars-1;rbr-2;rnf-5;sng-1;sru-35;F35G12.7;mnk-1;pde-1;acs-1;T05A8.5;tpxl-1
21ur-8060	1.22178	7.36889	0.000456368	0.0678082	2.294597624188 ± 0.279502213258975	IV	14999882	14999902	+	21ur-8060	ketn-1;C32F10.8;set-15;Y70C5A.3;pgl-2;rme-4;twk-7;ugt-2;rpb-3;C51E3.10;F14B6.2;rbpl-1;M05B5.1;T13H5.8;T16G1.5;jun-1;W08G11.5;C24D10.5;C49A9.6;CC8.2;rpc-2;F25G6.1;igcm-1;F56F4.4;osg-1;npr-31;Y49F6B.8;T26H5.10
21ur-4085	1.22177	7.36889	0.000456437	0.0678082	2.294597624188 ± 0.279502213258975	IV	14999879	14999899	+	21ur-4085	dpy-26;lec-3;mec-10;ugt-2;T01D3.6;F26A1.3;F41H10.4;M02D8.5;lgc-50;fbxb-14;W08F4.12;Y9C9A.13;Y97E10B.1
21ur-4571	1.22893	6.03335	0.000477827	0.0700519	2.32011787583335 ± 0.126354807856526	IV	15580428	15580448	-	21ur-4571	coh-1;pef-1;pri-1;rpl-37;srw-121;srw-123;str-64;unc-80;unc-105;C05D12.2;tiar-3;gls-1;F32B6.4;ttr-2;T24B8.7;clec-104;scav-2;C45G9.2;akap-1;F37B4.10;F49E7.2;igcm-2;T05C3.2;afd-1;comt-4;Y59E9AL.4;ZK652.8;rnh-1.1;ZK783.6
21ur-10437	1.10296	10.8688	0.000528715	0.0747404	2.14701942454421 ± 0.439131145301199	IV	16833227	16833247	+	21ur-10437	dpy-10;gly-3;sma-1;taf-7.2;ceh-57;ule-4;F15D3.6;nra-2;fbxa-50;ZC84.1;C05D11.9;glb-9;C42C1.9;aff-1;C46A5.4;F53B1.2;fbxa-24;T26C12.3;W10C4.1;Y65B4A.6;Y54G2A.7;ZK418.11;T27A8.7
21ur-5935	1.1018	10.8775	0.000532845	0.0747404	2.14527434257898 ± 0.437986953373573	IV	16833248	16833268	-	21ur-5935	mec-6;F57B1.5;anp-1;clec-61
21ur-7144	1.1018	10.8775	0.000533256	0.0747404	2.14527434257898 ± 0.437986953373573	IV	16833249	16833269	-	21ur-7144	icl-1;F57B1.5;clec-61;F20H11.1;F59E12.8;ZK973.1
21ur-2325	-1.14987	6.34303	0.000536639	0.0747404	0.457974496418911 ± 0.0296037962124059	IV	15666732	15666752	-	21ur-2325	ptc-2;octr-1;chup-1;T08G11.3;cif-1
21ur-1824	-1.5783	4.03077	0.000555825	0.075604	0.320994893687482 ± 0.0535649040766982	IV	4960014	4960034	-	21ur-1824	dlk-1;C36B1.9;F26H11.4;mtcu-1;nsun-5;math-3;F25E5.8;cgt-3;esyt-2;W02B3.4;cng-1;lep-2;sdc-3;sri-26;ZC376.2
21ur-13918	-1.5783	4.03077	0.000556411	0.075604	0.320994893687482 ± 0.0535649040766982	IV	4960015	4960035	-	21ur-13918	cng-1;sra-33;lron-14;ZC376.2;ttr-33
21ur-839	1.49009	5.2937	0.000569931	0.076508	2.64491525570707 ± 0.335062820551129	IV	15845457	15845477	-	21ur-839	srg-28;sars-2;taf-1;ttn-1;ubc-8;D2030.11;F19B2.5;F55A11.4;T05D4.5;ztf-22;sfa-1;rha-2;C24H12.4;F09E5.11;clec-180;F53G12.8;dop-3;Y57G7A.5;syx-16;Y41E3.18;acy-1;cbp-1;cyn-16;msh-6;pat-3;pyc-1;mrck-1;C06B8.2;C07A9.5;C17D12.3;ehbp-1;F33H1.4;K07F5.14;R07B7.10;T04F3.1;T13H5.8;Y47H9A.1;sinh-1;B0496.6;C28C12.12;C42C1.13;C50D2.6;E02C12.6;F37A4.4;F46C8.1;R02F11.4;set-15;T01B10.5;Y34B4A.8;josd-1;F59A6.12
21ur-2781	-1.04569	7.22397	0.000594912	0.0789109	0.479325588137538 ± 0.0279409227917594	IV	5716933	5716953	-	21ur-2781	cal-3;gcy-17;snpc-4;msh-2;nhr-77;pek-1;rme-8;sgn-1;tpi-1;catp-8;C15A11.4;nhr-169;nhr-174;F21D5.3;T05C12.4;Y116A8C.11;nhr-229;lmp-2;C08A9.6;C08A9.8;C50C3.2;D2096.10;F22F4.4;F58E2.3;K04F1.8;R11G1.1;moa-1;T10B5.3;dhod-1;polq-1;toe-1;F44E5.15;gst-29;imb-2;let-721;mpk-1;mrp-4;pat-9;srh-57;srh-244;srh-305;sss-1;str-56;C01G6.3;C03A3.2;npp-23;F10A3.4;rpb-12;F48F7.5;F54B8.4;bgnt-1.6;F59F4.3;H12D21.10;K06A…
21ur-6405	1.10201	10.1512	0.000612368	0.0802707	2.13993067685217 ± 0.390809419604794	IV	15326727	15326747	-	21ur-6405	che-3;chs-2;fmo-1;srh-231;C01G10.10;C14H10.3;F13D2.1;W09G3.1;slc-17.3;C15B12.1;C49A9.9;srt-16;E02H9.3;fbxc-54;R03H10.6;Y73C8C.3;unc-5;irg-4;H40L08.3;alg-3;T24B8.4;bath-36;Y105E8A.3;ugt-51;K09F6.7;F44E5.15
21ur-9473	-1.34956	4.93627	0.000646841	0.0838035	0.405922115146821 ± 0.0702732771564114	IV	6302709	6302729	-	21ur-9473	ced-3;dcr-1;gly-18;lec-4;unc-52;D1086.8;uggt-2;F44F1.3;F59F5.7;mrps-34;Y32B12B.4;lgc-55
21ur-4755	1.19179	5.73513	0.000667133	0.0844712	2.31131606722662 ± 0.216834499234591	IV	13840374	13840394	-	21ur-4755	cap-2;cku-70;eff-1;xpo-2;npr-2;num-1;spe-41;srd-32;sre-1;srj-44;sru-4;str-116;syd-2;unc-89;zig-8;C14A6.5;exo-1;ttr-12;sre-31;mct-3;nduo-4;R03D7.5;T02E1.6;tgn-38;T26H5.8;nhr-232;ZK809.8;inst-1;pdfr-1;srbc-8;clec-266;meg-4;C52E2.4;attf-3;mboa-6;sgnh-1;math-42;Y18H1A.9;ekl-7;lgc-33;ZK1240.1;C26D10.7;F58G6.9;R05C11.4
21ur-2892	1.19179	5.73513	0.000667157	0.0844712	2.31131606722662 ± 0.216834499234591	IV	13840377	13840397	-	21ur-2892	hmr-1;srb-5;srh-275;srj-1;sfxn-1.1;C14A6.5;C48B4.7;F13G3.3;mltn-9;idhg-1;F38A1.11;exo-1;F49E2.5;F55G11.1;T02E1.6;clec-144;Y45F3A.4;Y45F10C.1;cutl-10;faah-4;meg-4;lgc-22;fgt-1;ttr-48;ZK185.5
21ur-5217	-1.39424	5.62227	0.000701387	0.0878073	0.381029720469837 ± 0.0596410500327358	IV	15763871	15763891	-	21ur-5217	puf-3;C47E12.11;C56A3.6;C52B9.4;Y47G6A.26;puf-11;C15H11.13
21ur-2164	1.47049	4.68437	0.000765386	0.0903073	2.75310780656461 ± 0.103528338474925	IV	15294153	15294173	+	21ur-2164	aat-1;clh-5;col-53;col-91;col-121;col-148;col-158;col-173;daf-10;dhs-29;dim-1;dpy-6;dpy-7;dyf-6;egl-45;eor-1;fox-1;gcy-22;gly-2;gpb-2;gst-33;haf-3;him-1;isw-1;itr-1;lbp-3;let-23;lmn-1;lars-2;ccar-1;mig-23;mrp-7;mut-7;mut-14;nhr-68;npp-3;nsf-1;plc-3;parg-1;pmp-4;rad-50;rpn-5;sas-4;sel-5;sex-1;spg-7;srd-40;tor-2;twk-5;wrk-1;wrt-7;zen-4;asfl-1;folt-1;ugt-17;C08E8.5;C09F9.2;C09G1.2;pptr-2;C14A6.5;C25…
21ur-8403	1.32752	6.16732	0.000767715	0.0903073	2.40624050379682 ± 0.309426792329497	IV	14991255	14991275	+	21ur-8403	nhr-12;F25D7.5;T01D3.6;Y39B6A.36;cbn-1
21ur-7174	1.09493	12.4815	0.000768071	0.0903073	2.1350993202111 ± 0.46996387687941	IV	15603855	15603875	+	21ur-7174	acr-5;unc-22;mig-32;isy-1;H05L14.1;mrpl-16;Y57G11C.43;irld-58;sdz-36;C14C6.6;F56E10.1;copa-1
21ur-326	1.32752	6.16732	0.000768161	0.0903073	2.40624050379682 ± 0.309426792329497	IV	14991258	14991278	+	21ur-326	srw-68;D1086.3;T01D3.6;T02E1.2;ZK1225.4;clec-205
21ur-13299	2.354	3.75541	0.000777634	0.0903073	4.945392673845 ± 0.879968250619441	IV	15829494	15829514	-	21ur-13299	egl-45;klp-20;lpd-3;stn-1;arrd-3;dhc-3;F01D4.5;nphp-4;Y116A8C.11;nhr-229;ZK637.4;B0524.6;exoc-7;M04F3.4;copb-1;nol-6;F31E3.12
21ur-4229	1.89977	4.18864	0.000799003	0.0903073	3.40646081486791 ± 0.255254335928373	IV	15946629	15946649	-	21ur-4229	asm-1;bbs-2;ceh-32;cyb-3;dys-1;lin-45;ncx-3;pen-2;skr-19;srd-55;srh-89;srv-24;pptr-2;C25F9.5;C35C5.8;C47E8.4;C49C3.9;F22B5.6;F47B10.8;M04C3.2;lgc-16;T08G11.3;T14G10.5;inpp-1;T28B8.3;nduf-7;nhr-234;Y43F8A.5;Y43F8B.11;tbc-20;tag-349;srbc-43;srbc-44;bath-24;B0416.2;C09F5.1;fbxc-53;cutl-28;bath-2;myo-5;atg-2;T04C4.1;T05H4.7;T14B4.8;tat-4;gpa-18;W05G11.4;srsx-6;Y60A3A.24;pals-15;irld-51;R04A9.9
21ur-8605	1.89975	4.18864	0.000799518	0.0903073	3.40646081486791 ± 0.255254335928373	IV	15946626	15946646	-	21ur-8605	cyp-29A4;C04A11.1;best-14;F54C8.7;F58D2.2;arrd-17;T15D6.8;C18C4.7;C33F10.8;C46A5.4;uri-1;F52G3.4;F54E7.6;K07E3.4;T10H10.2;aly-3;cyb-3;cyn-12;dys-1;frm-5.1;gap-2;gst-6;laf-1;lrp-2;prx-3;rpl-33;snf-6;srh-89;sym-4;dmd-6;B0019.2;usp-50;E03H4.3;F01G10.10;F49B2.6;F56H6.1;T13F3.4;agxt-1;inpp-1;W02B12.4;Y11D7A.7;Y60A3A.16;tag-349;C05D9.7;F09E10.7;T04C4.1;bcas-2;tat-4;Y37B11A.2;fbxa-25;T09E11.12;C13C4.8;F…
21ur-2618	2.05878	3.67667	0.00080648	0.0903073	5.09555295435058 ± 1.27507815279327	IV	16701952	16701972	+	21ur-2618	ace-3;hsp-90;rig-4;srh-125;srw-77;srx-14;C18B12.6;idhb-1;abts-2;F54B11.8;F59B2.9;agl-1;T08A11.1;Y51H4A.1;Y54E5A.2;sinh-1;lmp-2;dop-4;F21C10.11;irld-13;srbc-59;mel-46;Y39H10A.1;lgc-33;him-19;madf-9
21ur-8082	1.0404	8.61681	0.000817327	0.0903073	2.07204108220339 ± 0.232265533190382	IV	16870040	16870060	-	21ur-8082	wee-1.3;F49B2.6;nphp-4;pde-1;scav-2;ZK856.5;sec-10;F18A1.1;hda-6;F47E1.1;F17C8.9
21ur-2217	-1.16968	7.78762	0.000818377	0.0903073	0.447697944594311 ± 0.0642938523697281	IV	15408789	15408809	-	21ur-2217	psd-1;cyp-43A1;F52H2.7;cav-1;dhc-1;gei-13;nid-1;sri-9;ulp-5;F32B6.10;F41E7.1;lam-2;F35H10.10;F42A6.1;npp-21;T05C3.2;Y55H10A.2;F17C8.9
21ur-2473	1.0404	8.61681	0.000818561	0.0903073	2.07204108220339 ± 0.232265533190382	IV	16870043	16870063	-	21ur-2473	ggr-1;gst-5;lrp-1;nas-32;qui-1;vit-6;wee-1.3;eif-2Bdelta;M05B5.4;rev-1;ubr-4;T23E7.2;Y39F10B.1	rev-1
21ur-11405	1.0404	8.61681	0.000818618	0.0903073	2.07204108220339 ± 0.232265533190382	IV	16870044	16870064	-	21ur-11405	ggr-1;lrp-1;mrp-7;qui-1;srr-2;set-6;eif-2Bdelta;M05B5.4;ain-1;ubr-4;R05G6.10;btb-12
21ur-1077	1.09793	6.55304	0.000833438	0.0910409	2.15020530339659 ± 0.26614661875971	IV	14437639	14437659	-	21ur-1077	hoe-1;pqn-41;cpna-5;F07C6.4;F10D11.2;F59A2.2;C27A12.6;nrd-1;F32B5.6;ttr-20;mig-39;T21D12.12;Y9C9A.8
21ur-3882	-1.40132	5.1943	0.000858453	0.0923644	0.391260047036482 ± 0.0174824528282	IV	4961787	4961807	-	21ur-3882	sre-1
21ur-10503	2.35822	3.33345	0.000868895	0.0923644	6.16835008447225 ± 0.822598187812617	IV	14122847	14122867	-	21ur-10503	ace-3;alh-1;atf-6;crh-1;dgk-1;lem-2;lin-45;mec-9;mix-1;pes-9;pqn-89;swsn-1;ref-2;srw-9;wwp-1;C17D12.7;F53F8.5;F53H2.3;M04B2.2;T24B8.7;T28F4.5;pamn-1;trpl-2;cdap-2;Y51H7C.5;Y54G2A.11
21ur-7175	2.35823	3.33345	0.000870424	0.0923644	6.16835008447225 ± 0.822598187812617	IV	14122846	14122866	-	21ur-7175	ace-3;aha-1;alh-1;atf-6;ced-1;dgk-1;ham-1;lin-45;mix-1;mpz-1;pes-9;swsn-1;ser-1;srw-9;unc-62;wwp-1;lcmt-1;clec-230;F53F8.5;F53H2.3;egas-3;Y73F8A.5;F19C7.8;F31A3.3;prp-17;plpp-1.1;F54G2.1;T03G6.3;T04A6.1;T28F2.2;Y51H7C.5;ZC196.4
21ur-12908	1.35597	6.99315	0.000953349	0.0987136	2.49345812348073 ± 0.417035026308476	IV	16358558	16358578	+	21ur-12908	cdh-9;cuc-1;dhc-1;egl-9;gcy-22;gei-8;gei-13;goa-1;gst-42;lpr-1;lov-1;odr-1;pmp-4;szy-20;abu-13;pqn-85;ptr-13;sru-7;srx-131;sys-1;vps-34;chd-7;C03E10.3;chil-6;hgap-2;F19H8.2;F20G2.5;bed-3;F28H7.8;hpo-31;K03H1.5;K04G11.3;K04H4.2;R03C1.1;mask-1;mrpl-50;T23B5.3;W03C9.1;Y56A3A.2;Y75B8A.8;chil-9;C12D12.1;syx-6;acdh-2;C45E1.4;C46H11.10;clec-141;farl-11;F22E5.2;cla-1;comt-1;F56A4.4;H43E16.1;pqn-52;npp-21…
21ur-668	1.35596	6.99315	0.000954013	0.0987136	2.49345812348073 ± 0.417035026308476	IV	16358559	16358579	+	21ur-668	dhc-1;ego-2;goa-1;lpr-1;lov-1;odr-1;pmp-4;sru-7;hgap-2;F19H8.2;F20G2.5;F28H7.8;glo-3;irld-39;K04G11.3;R10D12.8;T20F10.5;mrpl-50;Y46G5A.29;sta-1;syx-6;C36E6.2;C45E1.4;bcl-11;F19C7.2;cla-1;H43E16.1;K02F6.3;R05D3.2;T19D12.1;set-30;C18D11.7;C53D6.11;M03A1.8	dhc-1
21ur-5312	1.26689	6.12533	0.000964474	0.0987136	2.39461809466879 ± 0.570255766393627	IV	14261634	14261654	-	21ur-5312	lrp-1;npp-10;pcp-2;sel-5;srd-15;str-64;str-208;str-255;tag-68;tsp-6;vbh-1;C10C5.7;C14C10.5;C34C12.2;F31D4.2;F53C11.5;F54D5.12;F57F5.1;T28A8.3;mecr-1;Y7A9A.1;efa-6;ZK795.2;ZK1098.3;ugt-7;prmt-4;C30E1.8;C34D10.1;F10G7.10;F20D6.11;F21A9.2;F40E3.6;F48E3.4;F54D10.4;teg-4;K08D9.2;R151.8;spat-3;tftc-1;gbb-1;F43D2.6;T28A8.8	ZK795.2
21ur-628	1.0896	9.57346	0.000985426	0.0987136	2.12625957508314 ± 0.498305775660457	IV	14690413	14690433	-	21ur-628	nrf-6;tag-153;unc-49;chil-27;cpsf-3;W08F4.7;Y47G6A.5;otub-2;Y82E9BR.3;cul-6;lad-2;mua-3;unc-52;C45B11.2;F01D5.6;R08A2.2;hrde-2;rga-1;tat-1;abhd-3.1;cyp-31A5;gdh-1;hpo-28;F47E1.4;egas-4;glf-1;R08C7.8;ZK686.2;Y60A3A.25;F26G1.9	gdh-1
21ur-2259	2.2729	3.91194	0.000989006	0.0987136	4.54463313007026 ± 0.970994927287632	IV	15834575	15834595	+	21ur-2259	aex-1;fsn-1;grp-1;mel-11;mix-1;mtm-6;nas-5;nhr-14;psr-1;rrf-2;sox-3;sri-4;abcx-1;tsp-11;unc-78;wht-2;C14C10.5;C40H1.8;mam-2;F16B12.5;ent-6;F57G12.1;cyp-13A8;T28B8.3;srt-11;Y18D10A.11;Y70G10A.2;C10A4.7;fln-2;acer-1;E04F6.10;F08F8.6;sorf-2;F59B1.10;K09F6.9;T13C5.7;W03F11.4;Y32H12A.8;Y48G1C.5;Y52E8A.3;trpp-10;Y73B6BL.22;W04G5.16;F52D2.12
21ur-4108	1.63778	3.92883	0.000992218	0.0987136	3.81120393371714 ± 0.522043193090737	IV	14179283	14179303	+	21ur-4108	srab-10;nhr-142;teg-4
21ur-2689	1.63778	3.92883	0.000992275	0.0987136	3.81120393371714 ± 0.522043193090737	IV	14179282	14179302	+	21ur-2689	ced-1;egl-43;snpc-4;grl-19;ifc-1;ifc-2;kin-21;tank-1;prx-2;scp-1;spp-13;C38C6.3;F58H1.6;K09E4.3;R10E4.3;mask-1;nphp-4;Y49A3A.3;nyn-2;ipmk-1;rpb-2;sdha-2;C39D10.8;F09C12.8;osg-1;W04C9.6;dhs-28;nhr-78;srj-40;ufd-2;gnrr-2;F58D2.2;T14G10.5;Y56A3A.16;npr-13;teg-4

## Sheet: comparison 2
piRNA	logFC	logCPM	PValue	FDR	fc_sem_basedOnpseudo.counts	chr	startPos	endPos	strand	ID	Targets	Clash Supported Targets
null	null	null	null	null	null	null	null	null	null	null	null	null

## Sheet: comparison 3
piRNA	logFC	logCPM	PValue	FDR	fc_sem_basedOnpseudo.counts	chr	startPos	endPos	strand	ID	Targets	Clash Supported Targets
21ur-5985	-2.27219	6.01039	3.19717e-08	0.000179061	0.201955451536429 ± 0.0339613819296362	IV	13971956	13971976	-	21ur-5985	tsp-15;D2045.2;H04D03.3;T07D10.1;oac-23;strm-1;rde-10
21ur-1080	-2.27221	6.01039	3.21127e-08	0.000179061	0.201955451536429 ± 0.0339613819296362	IV	13971963	13971983	+	21ur-1080	tsp-11;T22C8.1;Y54E5A.7;npr-17;srz-69;eat-3;fzo-1;lag-1;cnc-7;otpl-8;lgc-25;T13H5.1;Y48C3A.14;srt-69;nhr-152;srt-4;sre-51;D1044.6;F38A5.2;R12C12.9;Y71G12B.6
21ur-7241	-3.17172	3.06761	7.71e-06	0.0286606	0.105441443843898 ± 0.00836986846622433	IV	13976827	13976847	-	21ur-7241	NA	NA

## Sheet: comparison 4
piRNA	logFC	logCPM	PValue	FDR	fc_sem_basedOnpseudo.counts	chr	startPos	endPos	strand	ID	Targets	Clash Supported Targets
null	null	null	null	null	null	null	null	null	null	null	null	null

## Sheet: comparison 5
piRNA	logFC	logCPM	PValue	FDR	fc_sem_basedOnpseudo.counts	chr	startPos	endPos	strand	ID	Targets	Clash Supported Targets
null	null	null	null	null	null	null	null	null	null	null	null	null

## Sheet: comparison 6
piRNA	logFC	logCPM	PValue	FDR	fc_sem_basedOnpseudo.counts	chr	startPos	endPos	strand	ID	Targets	Clash Supported Targets
null	null	null	null	null	null	null	null	null	null	null	null	null

## Sheet: comparison 7
piRNA	logFC	logCPM	PValue	FDR	fc_sem_basedOnpseudo.counts	chr	startPos	endPos	strand	ID	Targets	Clash Supported Targets
null	null	null	null	null	null	null	null	null	null	null	null	null

## Sheet: comparison 8
piRNA	logFC	piRNA	logFC	logCPM	PValue	FDR	fc_sem_basedOnpseudo.counts	chr	startPos	endPos	strand	ID	Targets	Clash Supported Targets
21ur-8188	1.73623	21ur-8188	1.73623	5.31622	5.75263e-07	0.00422432	3.39229101423247 ± 0.224159437657104	IV	4875304	4875324	-	21ur-8188	acr-6;hap-1;nhr-2;nos-3;svh-5;tsn-1;aptf-4;T13H5.1;F58F9.4;T12E12.3
21ur-10292	-3.08032	21ur-10292	-3.08032	2.9638	1.38364e-06	0.00422432	0.0870441096904354 ± 0.0389091896293223	IV	6435554	6435574	+	21ur-10292	NA	NA
21ur-3454	1.52165	21ur-3454	1.52165	7.8795	2.42364e-06	0.00422432	2.86171497619566 ± 0.68511297733723	IV	14382935	14382955	-	21ur-3454	apc-2;hum-5;srh-142;B0513.5;C47E12.11;C53B4.2;pde-2;anp-1;W08G11.3;Y37A1B.5;Y57A10A.1;ZK1053.4;C28G1.6;ubr-1;irld-8;F53F10.2;bath-9;set-28;lfi-1;F56H9.6;C54C8.12	apc-2
21ur-14962	1.52165	21ur-14962	1.52165	7.8795	2.42449e-06	0.00422432	2.86171497619566 ± 0.68511297733723	IV	14382931	14382951	-	21ur-14962	alg-2;daf-18;dys-1;gpa-6;sel-7;syx-4;unc-24;unc-80;hgap-2;vps-36;F20C5.6;F32A11.1;pnn-1;ppat-1;T16G1.6;Y75B8A.16;rpom-1;ZC116.3;clec-117;C23H3.2;C35E7.10;C55C3.4;cla-1;F56F10.2;ephx-1;ergo-1
21ur-10045	1.52165	21ur-10045	1.52165	7.8795	2.42529e-06	0.00422432	2.86171497619566 ± 0.68511297733723	IV	14382936	14382956	-	21ur-10045	bre-5;daf-12;inx-20;srw-31;srx-26;C50F4.10;C53B4.2;D2045.7;JC8.2;K04C1.5;R09A8.2;T10H4.4;T25B9.4;Y50E8A.6;dus-2;fbxa-53;T05C3.2;jhdm-1;sedl-1;bath-9;sar-1;upp-1;F11E6.11;F56H9.6;R02F11.9
21ur-8348	1.49055	21ur-8348	1.49055	8.14717	2.74885e-06	0.00422432	2.81396642794965 ± 0.461058930183295	IV	5602145	5602165	-	21ur-8348	daf-7;dpy-9;lat-2;lpl-1;srx-111;lact-7;C43D7.8;F20G4.2;F54B3.1;K02D3.1;fbxa-147;Y39B6A.30;Y62H9A.11;C02G6.2;C06A6.4;C18H2.1;C46H11.3;F54E2.1;snap-29;K09D9.3;mrps-2;Y38A10A.2;ZK1127.5
21ur-735	-1.48072	21ur-735	-1.48072	6.92233	2.8123e-06	0.00422432	0.359494903661663 ± 0.0277294654305028	IV	5589636	5589656	-	21ur-735	dpy-2;htp-2;prx-11;tra-1;F21D5.3;ZK632.12;srz-102;C54F6.17;grl-3;xpo-2;cpna-1;unc-84;set-5;K10D6.4;slc-25A46;Y105E8A.3;B0511.11;F13B9.1;frl-1;srz-37
21ur-4918	-1.15284	21ur-4918	-1.15284	9.29825	3.04291e-06	0.00422432	0.450016988575961 ± 0.0251522091131984	IV	15764649	15764669	-	21ur-4918	Y22D7AR.2;cex-1;Y60A3A.25
21ur-2584	1.35248	21ur-2584	1.35248	11.0304	4.56754e-06	0.00524404	2.5530062092764 ± 0.566563478031294	IV	13762282	13762302	-	21ur-2584	R09E10.5;folt-3
21ur-6712	-1.82575	21ur-6712	-1.82575	4.48114	4.72181e-06	0.00524404	0.278993009355541 ± 0.0336232497878687	IV	6544393	6544413	-	21ur-6712	srh-92;oac-20;ugt-57;Y73B6A.1
21ur-5997	-1.09288	21ur-5997	-1.09288	8.43488	6.13113e-06	0.00619021	0.466717061674864 ± 0.0326032346926037	IV	6114548	6114568	+	21ur-5997	srw-103;T27E4.1
21ur-6009	1.40057	21ur-6009	1.40057	8.07057	6.80885e-06	0.00630159	2.63470767378588 ± 0.496099764798634	IV	14667793	14667813	+	21ur-6009	div-1;gcy-15;gcy-18;gcy-21;let-805;mrp-1;pcp-1;pgl-1;pqn-41;spo-11;sra-21;srj-21;unc-44;trpp-9;scl-24;F53F8.3;capg-2;chd-1;fbxa-197;T23G7.3;T28C6.8;lron-10;Y39B6A.30;Y43F8B.12;sinh-1;scrm-3;tsg-101;flh-2;C50D2.5;C56C10.9;C56C10.11;bath-27;irld-29;dip-2;F28F9.2;hda-6;clec-78;aagr-4;F59E12.3;H10E21.4;irld-40;K08F11.1;Y50D4A.4;ZK688.5;cpsf-4;ZC21.10;W03D8.11;T27F7.4;che-3;ckk-1;dyf-1;fut-8;gck-1;gst…	C50F4.6;Y51H7C.7
21ur-434	1.26963	21ur-434	1.26963	7.25819	8.93795e-06	0.00751935	2.40572053409841 ± 0.221698573112975	IV	15384654	15384674	-	21ur-434	K10G9.2;cht-3;acr-23;dnj-12;mec-4;mdt-17;D1081.6;F26F2.1;fdps-1;glb-29;gad-3;F15E6.6;che-10;thoc-1;T20B12.3;T27A10.6;fbxa-66	dnj-12
21ur-1221	-2.56816	21ur-1221	-2.56816	3.68953	1.05322e-05	0.00751935	0.156125515580895 ± 0.0701060854087819	IV	5951929	5951949	-	21ur-1221	nhr-117;dgat-2;clpf-1;K08C9.2;Y57A10C.8;Y75B8A.32;gcn-2;ZK550.4;ZK1321.4;C18A3.10;F39C12.1;F53H8.3;oac-41;pqbp-1.1;F58G6.9;T24C4.8;mpz-1;nhr-116;rig-4;spe-39;srw-26;unc-10;zyg-9;acs-20;F49D11.3;H11E01.3;Y50D4C.5;Y73B6BL.31
21ur-6496	-1.75873	21ur-6496	-1.75873	4.24082	1.17187e-05	0.00751935	0.285172384825928 ± 0.0345280930042236	IV	6576592	6576612	-	21ur-6496	rfc-1
21ur-6405	1.21082	21ur-6405	1.21082	10.1279	1.32176e-05	0.00751935	2.31262890748107 ± 0.4487253908624	IV	15326727	15326747	-	21ur-6405	che-3;chs-2;fmo-1;srh-231;C01G10.10;C14H10.3;F13D2.1;W09G3.1;slc-17.3;C15B12.1;C49A9.9;srt-16;E02H9.3;fbxc-54;R03H10.6;Y73C8C.3;unc-5;irg-4;H40L08.3;alg-3;T24B8.4;bath-36;Y105E8A.3;ugt-51;K09F6.7;F44E5.15
21ur-4375	1.24131	21ur-4375	1.24131	12.163	1.34268e-05	0.00751935	2.36349229690518 ± 0.415996414664734	IV	14126024	14126044	-	21ur-4375	bre-1;cep-1;ears-1;haf-4;lig-1;mec-12;nhr-102;tank-1;ric-3;rme-8;sax-2;srw-36;unc-82;ver-4;glp-4;C33G3.4;ztf-2;F15B9.6;F29G6.1;F38A1.8;cal-7;magu-4;cbd-1;chd-1;dod-17;T06E4.5;pash-1;W04A8.6;Y44A6D.2;eif-2Bbeta;asna-1;dbt-1;arrd-4;npr-19;math-8;C45G9.10;C50C3.2;F01F1.3;F37A4.4;nhr-142;nep-16;F56F4.3;K09H11.4;R05F9.11;R05G9R.1;erfa-1;fbxa-60;T21D12.7;nhr-226;sknr-1;Y32H12A.7;mbtr-1;cdh-12;prp-31;F4…
21ur-2473	1.11945	21ur-2473	1.11945	8.60211	1.35052e-05	0.00751935	2.17078202065626 ± 0.270033382076335	IV	16870043	16870063	-	21ur-2473	ggr-1;gst-5;lrp-1;nas-32;qui-1;vit-6;wee-1.3;eif-2Bdelta;M05B5.4;rev-1;ubr-4;T23E7.2;Y39F10B.1	rev-1
21ur-8082	1.11945	21ur-8082	1.11945	8.60211	1.3524e-05	0.00751935	2.17078202065626 ± 0.270033382076335	IV	16870040	16870060	-	21ur-8082	wee-1.3;F49B2.6;nphp-4;pde-1;scav-2;ZK856.5;sec-10;F18A1.1;hda-6;F47E1.1;F17C8.9
21ur-11405	1.11945	21ur-11405	1.11945	8.60211	1.35411e-05	0.00751935	2.17078202065626 ± 0.270033382076335	IV	16870044	16870064	-	21ur-11405	ggr-1;lrp-1;mrp-7;qui-1;srr-2;set-6;eif-2Bdelta;M05B5.4;ain-1;ubr-4;R05G6.10;btb-12
21ur-5217	-1.42084	21ur-5217	-1.42084	5.65976	1.81545e-05	0.00960113	0.361618781538063 ± 0.0582828054063922	IV	15763871	15763891	-	21ur-5217	puf-3;C47E12.11;C56A3.6;C52B9.4;Y47G6A.26;puf-11;C15H11.13
21ur-1903	1.1304	21ur-1903	1.1304	9.43473	2.1394e-05	0.0103745	2.1900406190604 ± 0.343289472245299	IV	15549690	15549710	+	21ur-1903	flp-9;gon-14;npp-3;rnp-6;snf-9;srh-271;srp-1;str-178;uggt-2;F49B2.6;cyp-31A2;sec-10;mage-1;K12H6.6;T09B4.5;aqp-4;spd-3;twk-30;vha-11;F07B10.4;F16C3.1;R09H10.1;scpl-4;ZK896.1;C28H8.3;F10G7.10;ech-1.2;W03A5.6
21ur-839	2.06978	21ur-839	2.06978	5.19315	2.23189e-05	0.0103745	4.10780766975931 ± 0.559992127415569	IV	15845457	15845477	-	21ur-839	srg-28;sars-2;taf-1;ttn-1;ubc-8;D2030.11;F19B2.5;F55A11.4;T05D4.5;ztf-22;sfa-1;rha-2;C24H12.4;F09E5.11;clec-180;F53G12.8;dop-3;Y57G7A.5;syx-16;Y41E3.18;acy-1;cbp-1;cyn-16;msh-6;pat-3;pyc-1;mrck-1;C06B8.2;C07A9.5;C17D12.3;ehbp-1;F33H1.4;K07F5.14;R07B7.10;T04F3.1;T13H5.8;Y47H9A.1;sinh-1;B0496.6;C28C12.12;C42C1.13;C50D2.6;E02C12.6;F37A4.4;F46C8.1;R02F11.4;set-15;T01B10.5;Y34B4A.8;josd-1;F59A6.12
21ur-5750	1.9064	21ur-5750	1.9064	5.21056	2.27385e-05	0.0103745	3.65572022865999 ± 0.815400535421268	IV	14102889	14102909	+	21ur-5750	acr-2;anc-1;cdh-9;chs-1;dpy-22;ego-1;fmi-1;kgb-1;lig-1;lin-1;lir-2;mog-1;msh-5;nhr-69;npp-14;pek-1;pgp-4;pgp-9;pqn-41;rgs-7;srh-39;ttn-1;tbx-7;cpna-5;wts-1;chd-7;B0001.5;C11E4.6;C18E9.2;jmjd-3.3;gcp-2.2;secs-1;cfim-1;F54B11.11;K07A12.5;phf-33;M03C11.3;R11G10.2;nhr-271;T06G6.4;rmh-2;T23D8.3;T28B8.3;agef-1;fbxa-210;Y69H2.9;Y116F11B.7;ZK507.1;ZK507.3;nhr-246;ZK1053.4;cpna-2;vps-33.1;B0361.6;C06G3.6;…	ttn-1
21ur-11117	3.91468	21ur-11117	3.91468	3.14668	2.33534e-05	0.0103745	17.5910316062225 ± 2.8770973991067	IV	16535689	16535709	-	21ur-11117	rme-8;unc-26;F07C6.2;srz-103;eif-2D
21ur-3085	1.08644	21ur-3085	1.08644	11.2459	2.70051e-05	0.0106154	2.12331846850983 ± 0.319478989282986	IV	14644297	14644317	-	21ur-3085	tag-273;sptl-1;lem-4
21ur-5983	-1.61368	21ur-5983	-1.61368	5.16167	2.77594e-05	0.0106154	0.327792862042998 ± 0.0530504814513812	IV	14652731	14652751	-	21ur-5983	lgc-31;T24B8.7;prp-19
21ur-6236	1.44011	21ur-6236	1.44011	9.06089	2.89274e-05	0.0106154	2.71670484636815 ± 0.561247296828786	IV	16319309	16319329	+	21ur-6236	gei-3;mask-1;F55A12.2;K07H8.5;syx-16
21ur-5965	1.44011	21ur-5965	1.44011	9.06089	2.89658e-05	0.0106154	2.71670484636815 ± 0.561247296828786	IV	16319306	16319326	+	21ur-5965	clc-5;dpy-11;fmo-5;rpl-18;srh-11;tsp-7;srt-7;lron-15;Y34F4.4;madf-9
21ur-11063	1.69358	21ur-11063	1.69358	5.1334	3.23354e-05	0.0106154	3.23211058900938 ± 0.364775102006739	IV	5600018	5600038	-	21ur-11063	C12D12.3;Y48G8AL.10
21ur-2638	1.66402	21ur-2638	1.66402	4.66876	3.45557e-05	0.0106154	3.30411378395132 ± 0.257427520045978	IV	13956565	13956585	-	21ur-2638	lgx-1;mig-2;mtm-5;nhr-19;nhr-21;sri-29;ten-1;unc-34;spin-2;clec-227;pfas-1;aman-2;H01G02.1;R107.5;Y44A6C.2;F08F8.10;cpsf-2;clec-1;F26G1.1;F36H9.5;F56F4.4;ctsa-1;T03D3.5;lgc-54;T22F7.3;W06E11.1;W08F4.12;Y54G2A.12	aman-2;Y54G2A.12
21ur-2738	1.35829	21ur-2738	1.35829	5.93808	3.47011e-05	0.0106154	2.57908889883093 ± 0.392693894115494	IV	16810588	16810608	+	21ur-2738	csn-2;gst-6;C40H1.2;D2030.2;kcnl-2;mspn-1;Y105E8B.9;Y116A8C.25;ift-74
21ur-197	1.20178	21ur-197	1.20178	6.59716	3.49546e-05	0.0106154	2.2841939248857 ± 0.250224400273385	IV	17051044	17051064	-	21ur-197	ctn-1;tag-89;C08A9.3;dnc-4;mrps-18C;Y41D4A.1;pas-4;cyp-13A11;C04G6.2;C49C8.1;W06G6.17	pas-4
21ur-3483	1.52669	21ur-3483	1.52669	5.37099	3.54008e-05	0.0106154	2.86946485171176 ± 0.462844180203764	IV	16581998	16582018	-	21ur-3483	fkh-3;fli-1;gfi-1;AC3.5;glna-2;F33H1.4;F44E5.4;F44E5.5;T08A11.1;slc-17.4;sre-47;gcn-2;B0511.12;C06G3.8;C28H8.7;C35E7.6;lst-6;E02D9.1;fbxb-6;F25E5.1;F35H12.6;F57F4.4
21ur-2174	-1.39941	21ur-2174	-1.39941	5.25094	3.73747e-05	0.0106154	0.381327471986988 ± 0.0419790339945667	IV	5832009	5832029	-	21ur-2174	F34D10.6
21ur-2511	-1.2623	21ur-2511	-1.2623	5.65161	3.89151e-05	0.0106154	0.415965690954942 ± 0.0242451178627377	IV	6181237	6181257	-	21ur-2511	gta-1;nhx-8;ocr-1;mdt-30;F28H6.6;fbxb-8;F28C10.3;egg-5;R119.5;egg-4;cdh-12;Y41E3.18
21ur-6752	-1.07245	21ur-6752	-1.07245	6.97515	3.91534e-05	0.0106154	0.47696109254465 ± 0.0242537474572984	IV	15191402	15191422	-	21ur-6752	emr-1;let-504;C04H5.1;C42D4.13;K09H9.7;W09G12.9
21ur-14327	-1.07245	21ur-14327	-1.07245	6.97515	3.92111e-05	0.0106154	0.47696109254465 ± 0.0242537474572984	IV	15191403	15191423	-	21ur-14327	emr-1;frm-1;let-504;C04H5.1;ing-3;C42D4.13;pud-3;F30H5.3;K09H9.7;ZK688.10
21ur-13852	-2.6887	21ur-13852	-2.6887	2.73106	4.09166e-05	0.0106154	0.115326917718075 ± 0.0515517583764879	IV	6428742	6428762	+	21ur-13852	vps-54;oac-6;F49B2.6;gdh-1;hex-2;oatr-1;C25F6.1;F55F10.1;K11H12.4
21ur-9760	-2.6887	21ur-9760	-2.6887	2.73106	4.09166e-05	0.0106154	0.115326917718075 ± 0.0515517583764879	IV	6428743	6428763	+	21ur-9760	gdh-1;H11E01.3
21ur-13283	-1.0533	21ur-13283	-1.0533	7.61231	4.1766e-05	0.0106154	0.483609109324002 ± 0.0370438238439105	IV	14054963	14054983	-	21ur-13283	NA	NA
21ur-2230	-1.0533	21ur-2230	-1.0533	7.61231	4.18107e-05	0.0106154	0.483609109324002 ± 0.0370438238439105	IV	14054964	14054984	-	21ur-2230	che-3;gei-4;lag-2;ltd-1;moe-3;nhr-85;prx-14;srp-7;srx-130;twk-39;wrt-8;nrde-1;F18A11.2;F18C12.4;nuaf-3;T10G3.4;T23G5.2;T27D12.1;such-1;ZC443.3;B0432.13;fbxl-1;C15B12.8;C18E3.1;C23H3.9;C24A3.2;mms-19;tbck-1;cpsf-2;F28B4.3;cdc-73;dgn-2;irld-11;calu-1;W05H7.1;eri-5;Y46E12BL.2;Y54F10BM.3;Y59E9AR.2;ZC196.4;bus-18;C45G9.15;Y38C1AA.19;acr-8;B0491.6;T09E11.12	B0491.6
21ur-14930	1.63687	21ur-14930	1.63687	5.00885	4.26081e-05	0.0106154	3.19829535007021 ± 0.55896932020142	IV	15672870	15672890	-	21ur-14930	hum-7;nhr-126;sbp-1;srd-43;sup-37;tag-63;tag-131;rict-1;T05F1.11;Y48C3A.20;riok-2;flh-2;D2096.7;F55F8.2;T25D1.2;W02G9.4;clec-134;Y40D12A.1;npp-24
21ur-3993	1.63688	21ur-3993	1.63688	5.00885	4.26704e-05	0.0106154	3.19829535007021 ± 0.55896932020142	IV	15672871	15672891	-	21ur-3993	cgh-1;gpa-4;hum-7;lrp-1;pqn-41;srd-43;srw-135;tbx-7;mys-4;C39B10.4;etc-1;mam-7;F59A1.11;clec-189;mask-1;prp-6;ugt-5;C18G1.8;C52D10.3;D2096.7;F20H11.4;F55F8.2;gpx-7;W02G9.4;clec-134;npp-24;Y53F4B.51
21ur-5140	1.66915	21ur-5140	1.66915	5.14806	4.46836e-05	0.0106154	3.17938907943781 ± 0.605354490762724	IV	14099925	14099945	-	21ur-5140	cmk-1;emb-30;fce-1;hif-1;ndg-4;oat-1;rrf-3;ant-1.1;qns-1;C54G4.3;eif-2Bepsilon;F09A5.2;F19B6.1;F31C3.6;T11G6.5;T13H5.1;scpl-4;T28A8.6;rga-1;tdpt-1;B0303.7;C13A2.10;C16D9.5;F18E9.4;F52F10.2;H06I04.5;K11H12.7;T25E4.2;Y47G7B.2	ant-1.1
21ur-11154	-1.2962	21ur-11154	-1.2962	6.1464	4.48902e-05	0.0106154	0.40776644061019 ± 0.0664987194919714	IV	13691047	13691067	+	21ur-11154	clec-182;Y42H9B.3
21ur-1753	-1.2962	21ur-1753	-1.2962	6.1464	4.4924e-05	0.0106154	0.40776644061019 ± 0.0664987194919714	IV	13691044	13691064	+	21ur-1753	col-63;col-153;dpy-7;fkh-8;klp-12;let-765;mrp-7;mup-4;nhr-54;pld-1;mdt-30;rig-3;sma-6;taf-5;tnt-2;wrm-1;mdt-17;C04F12.1;cyp-36A1;kcnl-2;F20G2.2;copb-2;srpa-68;K01A11.2;R10E8.6;pges-2;nhr-271;ekl-6;Y6E2A.7;pnc-2;tag-349;sql-1;Y116A8C.11;nhr-229;C01F1.6;C02F5.12;C15B12.4;cyp-33C9;fbxb-35;fbxb-36;F10G7.9;F45F2.10;cpd-1;F59E12.9;T12E12.1;zeel-1;Y73E7A.8;K06B4.15;K10D2.8;F01E11.17;Y41C4A.32;gcy-9;lad-…
21ur-6816	-1.4351	21ur-6816	-1.4351	5.25292	4.89137e-05	0.0106392	0.36809364941459 ± 0.0127237983257597	IV	5425479	5425499	+	21ur-6816	cmk-1;ctn-1;mars-1;rbr-2;rnf-5;sng-1;sru-35;F35G12.7;mnk-1;pde-1;acs-1;T05A8.5;tpxl-1
21ur-3583	1.18587	21ur-3583	1.18587	7.94483	5.10804e-05	0.0106392	2.27461650200719 ± 0.357400100830991	IV	17129634	17129654	-	21ur-3583	gcy-14;gcy-20;rfc-1;smu-1;C01G6.5;din-1;rpoa-2;C30B5.6;D1007.5;F31F7.1;F46F5.11;pygl-1;ZC190.5;mltn-5
21ur-12416	1.18587	21ur-12416	1.18587	7.94483	5.11653e-05	0.0106392	2.27461650200719 ± 0.357400100830991	IV	17129637	17129657	-	21ur-12416	smu-1;F26F4.2;srw-22;F25H9.6;hpo-11;Y11D7A.7;marc-6;K02F6.4;R05F9.6;fbxb-81;T20H4.2
21ur-46	1.679	21ur-46	1.679	5.13188	5.19177e-05	0.0106392	3.23216897120181 ± 0.609797898361533	IV	16550084	16550104	+	21ur-46	lon-2;rig-5;F56B3.4;C08H9.3;C11H1.3;C48B4.8;F22B8.3;F35E12.9;Y5F2A.4;Y75B8A.16;T24H7.2
21ur-14098	1.679	21ur-14098	1.679	5.13188	5.19292e-05	0.0106392	3.23216897120181 ± 0.609797898361533	IV	16550086	16550106	+	21ur-14098	ads-1;daf-10;ego-1;nhr-58;sel-9;pot-3;eif-2Bdelta;F13D2.1;F46A8.3;F46A8.8;F56G4.6;F59A2.5;T09B9.3;mrpl-51;Y46G5A.18;srz-96;doxa-1;nhr-162;F49F1.10;clec-265;him-19;ZK185.1;mrpl-39
21ur-11023	1.679	21ur-11023	1.679	5.13188	5.19865e-05	0.0106392	3.23216897120181 ± 0.609797898361533	IV	16550087	16550107	+	21ur-11023	dhs-5;ego-1;nhr-58;srz-96;W08F4.5
21ur-4451	-1.40362	21ur-4451	-1.40362	5.1385	5.20892e-05	0.0106392	0.370767833891612 ± 0.036620464597991	IV	6398407	6398427	+	21ur-4451	apx-1;aqp-6;dig-1;klp-13;lin-36;mix-1;msh-5;osm-8;pcs-1;pqn-39;swsn-1;sdc-3;sid-1;ttn-1;uba-1;vab-10;C14B4.2;C31E10.5;pals-39;mon-2;F20C5.4;F43G6.4;F48F7.6;dot-1.4;F57G8.7;T04F3.2;T06G6.4;zim-2;sdz-31;T21C9.9;T25B9.8;mlt-11;Y11D7A.8;mrpl-37;Y105E8A.25;ZK856.5;C18H9.5;C23F12.3;cnnm-3;cogc-5;C49C8.1;C50F2.2;C52B11.5;lam-2;bath-28;F18E9.4;F26G1.1;F56C9.8;ttll-11;R07E4.1;R13A1.5;M02B7.7;F10D7.10
21ur-3093	-1.29098	21ur-3093	-1.29098	6.21567	5.26884e-05	0.0106392	0.410360241014634 ± 0.0516407015569397	IV	15980476	15980496	+	21ur-3093	ajm-1;ced-5;coh-1;col-75;deg-3;eri-1;cutl-27;F35H8.2;T25G3.4;ragc-1;mrpl-9;C23H3.2;npr-8;F36A4.1;F55F10.1;tat-2;gpx-6;hex-4;fln-1;H03G16.6;K03B4.8
21ur-5375	-1.45173	21ur-5375	-1.45173	5.63402	5.445e-05	0.0107986	0.377297750318568 ± 0.0850409287344723	IV	5343724	5343744	-	21ur-5375	sup-17;F10C2.5;R07A4.3
21ur-15147	1.33837	21ur-15147	1.33837	5.98531	5.81792e-05	0.0110152	2.53274296187329 ± 0.29977396588585	IV	16745315	16745335	-	21ur-15147	srg-57;prmt-6;F08F3.6;C01F6.14
21ur-8403	1.32567	21ur-8403	1.32567	6.16173	5.95321e-05	0.0110152	2.50592546847231 ± 0.355200626248912	IV	14991255	14991275	+	21ur-8403	nhr-12;F25D7.5;T01D3.6;Y39B6A.36;cbn-1
21ur-326	1.32566	21ur-326	1.32566	6.16173	5.96994e-05	0.0110152	2.50592546847231 ± 0.355200626248912	IV	14991258	14991278	+	21ur-326	srw-68;D1086.3;T01D3.6;T02E1.2;ZK1225.4;clec-205
21ur-4188	1.00079	21ur-4188	1.00079	10.216	6.23112e-05	0.0110152	2.00053655575524 ± 0.228245295409628	IV	15874774	15874794	+	21ur-4188	hmp-1;hpk-1;lam-3;nmr-2;sru-38;C08E8.2;mogs-1;sta-2;C50C3.1;F09E5.3;ess-2;F44A2.7;F46F11.8;swt-1
21ur-324	1.29621	21ur-324	1.29621	6.26909	6.24403e-05	0.0110152	2.43275138589389 ± 0.354215794689726	IV	16791235	16791255	+	21ur-324	best-26;F59E11.5;R09F10.3;unc-77;swsn-7;C34C12.8;F54B3.1;F58D12.3;C25A11.2;Y102A11A.3;M199.134
21ur-7482	1.24839	21ur-7482	1.24839	6.90891	6.34204e-05	0.0110152	2.38660612544938 ± 0.413271969157137	IV	17048494	17048514	-	21ur-7482	che-6;egl-2;emb-9;sqv-5;lmtr-3;tbc-8;uggt-2;C15F1.2;F15E6.5;F20A1.10;sdz-24
21ur-1517	1.24839	21ur-1517	1.24839	6.90891	6.3473e-05	0.0110152	2.38660612544938 ± 0.413271969157137	IV	17048495	17048515	-	21ur-1517	sqv-5;dkf-2
21ur-10275	1.24839	21ur-10275	1.24839	6.90891	6.3477e-05	0.0110152	2.38660612544938 ± 0.413271969157137	IV	17048491	17048511	-	21ur-10275	srd-50;vha-7;nkcc-1;clec-52;C44E4.5;fbxc-19
21ur-4952	5.42365	21ur-4952	5.42365	2.63511	7.96211e-05	0.0134001	Inf ± NaN	IV	16246907	16246927	-	21ur-4952	cca-1;dsl-7;mml-1;ppk-3;pri-2;ptr-3;rbf-1;sdhb-1;F21D5.4;F35E2.8;oac-38;Y42A5A.1;K02D10.4;bris-1;ZK488.5;dim-1;eat-20;flp-18;gly-12;hsp-17;nas-15;spp-7;srx-56;srx-62;tag-96;C09G9.1;F17A2.13;T20D3.8;math-8;timm-17B.1;R02F11.3
21ur-80	5.42366	21ur-80	5.42366	2.63511	7.96335e-05	0.0134001	Inf ± NaN	IV	16246908	16246928	-	21ur-80	abu-1;akt-1;ama-1;arx-1;arx-3;asb-2;btf-1;ccr-4;cel-1;cfz-2;ckb-1;cog-1;col-158;cua-1;cyn-2;cyn-8;daf-16;dhs-30;eat-6;emb-8;ent-1;evl-14;fat-3;fbp-1;fkh-7;gad-1;grp-1;gst-11;hlh-17;hlh-27;hmr-1;hsp-60;ifa-3;ify-1;ins-28;lec-3;lin-8;lrp-1;ccar-1;mat-3;mcm-2;cogc-1;dapk-1;ncl-1;ncx-1;ndx-6;nlp-9;ntl-4;nuc-1;par-6;pes-4;pfn-3;pph-4.1;epac-1;ran-3;rap-2;rig-3;rpl-20;sax-3;sdf-9;snt-2;srb-1;srd-40;srh…
21ur-13366	-1.02289	21ur-13366	-1.02289	8.07161	8.42872e-05	0.0135981	0.493447993976152 ± 0.0438214046947472	IV	14421689	14421709	+	21ur-13366	NA	NA
21ur-3333	-1.02289	21ur-3333	-1.02289	8.07161	8.42941e-05	0.0135981	0.493447993976152 ± 0.0438214046947472	IV	14421688	14421708	+	21ur-3333	col-182
21ur-6250	1.50202	21ur-6250	1.50202	4.97125	8.55541e-05	0.0135981	2.79539357345394 ± 0.363091605857604	IV	15605264	15605284	+	21ur-6250	col-84;let-363;nlp-11;ppt-1;srg-16;sul-2;twk-22;scav-6;ctf-4;F21D5.6;R01H10.7;T26E4.4;W08G11.1;Y39B6A.10;sup-35;Y53F4B.20;Y54G9A.7;C06A5.3;C24A1.3;C49A9.3;dip-2;F41C3.6;cct-3;irld-42;glb-25;sftb-2;Y4C6B.3;set-29;Y6G8.9;dyb-1;E01G6.3;vacl-14;K08D8.5;fbxb-104;droe-8	vacl-14
21ur-13528	1.50201	21ur-13528	1.50201	4.97125	8.57073e-05	0.0135981	2.79539357345394 ± 0.363091605857604	IV	15605261	15605281	+	21ur-13528	acr-8;cnt-2;cpb-1;dyb-1;sel-11;F13H10.3;F54D5.9;sre-4;C28C12.12;E_BE45912.2;bmy-1;H12I13.3;W04C9.6;fbxb-104;cosa-1
21ur-12509	1.20389	21ur-12509	1.20389	10.6011	9.10285e-05	0.0137481	2.30331458500638 ± 0.558317094002869	IV	14647011	14647031	-	21ur-12509	eat-3;eif-3.E;let-92;srh-85;srw-41;str-118;F14D7.6;T27F6.8;C04E7.4;C05D10.4;H20J04.7;K12H6.12;srbc-67;Y71H2B.2;cpsf-1;T06E4.14;F17C8.9;C53A5.17
21ur-4411	1.20389	21ur-4411	1.20389	10.6011	9.10452e-05	0.0137481	2.30331458500638 ± 0.558317094002869	IV	14647014	14647034	-	21ur-4411	csq-1;grl-15;let-502;ptd-2;spp-18;srh-174;C06B8.3;folt-1;F02A9.4;F26A3.4;F43G6.8;T07G12.2;T07G12.4;T16G12.3;Y106G6G.2;F41C3.8;F58F6.6;nep-2;ZC196.9;F38G1.3
21ur-1682	3.7884	21ur-1682	3.7884	3.05199	9.22527e-05	0.0137481	16.7112646870367 ± 2.31191074267196	IV	15613706	15613726	-	21ur-1682	cyk-3;srh-24;mltn-13;mps-2;K01A2.9;T24C4.3;K01A2.12;sgn-1;T24B1.1;Y66D12A.9
21ur-2058	-1.22468	21ur-2058	-1.22468	6.0326	9.38922e-05	0.0137481	0.434024972563239 ± 0.0642506710680551	IV	5072747	5072767	-	21ur-2058	zif-1;F27D9.13
21ur-7174	1.20579	21ur-7174	1.20579	12.46	9.42548e-05	0.0137481	2.30653067690922 ± 0.537869094663502	IV	15603855	15603875	+	21ur-7174	acr-5;unc-22;mig-32;isy-1;H05L14.1;mrpl-16;Y57G11C.43;irld-58;sdz-36;C14C6.6;F56E10.1;copa-1
21ur-6706	1.21876	21ur-6706	1.21876	10.3629	9.61045e-05	0.0137481	2.3264997447846 ± 0.607502920346561	IV	16003334	16003354	+	21ur-6706	aqp-9;ndg-4;spk-1;sru-11;taf-1;uba-2;unc-22;fbxa-167;Y39B6A.30;Y64G10A.7;cla-1;slc-25A18.2;lect-2;K05F6.10;erfa-1
21ur-10963	1.39334	21ur-10963	1.39334	5.83551	9.75403e-05	0.0137481	2.59837603229236 ± 0.498264392064833	IV	14311877	14311897	-	21ur-10963	gop-1;unc-112;fbxa-185;Y32F6A.5;spin-4;C15C7.7;F48C1.6;K10C2.7;ZC308.4;pdhk-2;sre-46
21ur-4854	1.39334	21ur-4854	1.39334	5.83551	9.76681e-05	0.0137481	2.59837603229236 ± 0.498264392064833	IV	14311876	14311896	-	21ur-4854	gop-1;rps-2;srh-2;str-10;F31C3.3;F55D12.5;Y32F6A.5;erp-44.2;lonp-1;D1014.6;F48C1.6;F53A10.2;K10C2.7;srz-69;sre-46
21ur-12125	-1.39618	21ur-12125	-1.39618	6.2652	9.7794e-05	0.0137481	0.37922304998388 ± 0.0708814403317459	IV	6455764	6455784	+	21ur-12125	smgl-1;sorb-1;pals-37
21ur-6779	-1.09152	21ur-6779	-1.09152	6.87681	0.000100385	0.013936	0.471057257885767 ± 0.043653881458537	IV	5252887	5252907	+	21ur-6779	zif-1;F27D9.13
21ur-6652	-1.06568	21ur-6652	-1.06568	7.73188	0.000104256	0.0139493	0.480328257336814 ± 0.0448633561175199	IV	5529097	5529117	-	21ur-6652	lin-7;exos-1;T10E10.3
21ur-11401	-1.06568	21ur-11401	-1.06568	7.73188	0.000104334	0.0139493	0.480328257336814 ± 0.0448633561175199	IV	5529098	5529118	-	21ur-11401	lin-7;mec-10;romo-1;exos-1
21ur-5288	1.11423	21ur-5288	1.11423	10.0919	0.000104591	0.0139493	2.16400020875816 ± 0.445289310009748	IV	16140517	16140537	+	21ur-5288	vps-33.1
21ur-3897	1.27847	21ur-3897	1.27847	6.04302	0.000110122	0.0139493	2.44093845009907 ± 0.364309310692719	IV	15616639	15616659	-	21ur-3897	fmi-1;unc-2;kcnl-2;chil-25;fbxc-18;F48D6.4;fbxa-71;acp-6;sdz-34
21ur-6628	1.27847	21ur-6628	1.27847	6.04302	0.000110447	0.0139493	2.44093845009907 ± 0.364309310692719	IV	15616640	15616660	-	21ur-6628	arf-3;him-6;lin-26;srx-3;dgk-4;unc-2;C06H2.7;kcnl-2;F30A10.12;chil-25;Y55D9A.2;B0218.5;C06G3.5;fbxc-18;fbxc-39;T01D1.4;T28C12.2;Y61A9LA.3;acp-6;sdz-34;ZK1127.3;H05L14.3
21ur-12041	1.29932	21ur-12041	1.29932	6.17586	0.000111322	0.0139493	2.45746496768373 ± 0.486092618827576	IV	15936923	15936943	-	21ur-12041	div-1;fzo-1;hcp-1;prk-1;rol-3;spd-5;C07B5.6;set-32;F15B9.8;atz-1;F35E8.7;ubr-5;F36F2.2;Y75B12B.11;sql-1;ZK822.4;cpna-2;daf-37;F52G3.3;F54H12.5;irld-45;T05A7.6;srt-62;cdh-12;lfi-1
21ur-4872	1.29932	21ur-4872	1.29932	6.17586	0.00011137	0.0139493	2.45746496768373 ± 0.486092618827576	IV	15936922	15936942	-	21ur-4872	ced-11;coq-5;div-1;klp-20;prk-1;ubr-5;clec-29;Y75B12B.11;exoc-8;sql-1;pyk-2;cpna-2;daf-37;F52G3.3;F54H12.5;polq-1;lfi-1
21ur-10780	1.57712	21ur-10780	1.57712	4.70365	0.000115856	0.0139493	2.97469378047382 ± 0.171052038355749	IV	15171423	15171443	+	21ur-10780	mrp-3;T07F12.4;T22B2.5;pinn-1;tag-281;ZK1010.12
21ur-13073	1.57712	21ur-13073	1.57712	4.70365	0.000115901	0.0139493	2.97469378047382 ± 0.171052038355749	IV	15171422	15171442	+	21ur-13073	R01E6.7;F56D2.2;cec-6
21ur-1762	1.57712	21ur-1762	1.57712	4.70365	0.000116013	0.0139493	2.97469378047382 ± 0.171052038355749	IV	15171426	15171446	+	21ur-1762	asb-2;lin-31;pod-2;pqn-80;C49F5.6;F49E2.2;ceh-91
21ur-7296	1.54684	21ur-7296	1.54684	5.23858	0.000116334	0.0139493	2.9503865496395 ± 0.608101475820215	IV	16608049	16608069	-	21ur-7296	gon-1;pal-1;pll-1;smc-4;syd-2;epc-1;C14C10.5;F19D8.2;F20C5.6;F25H8.1;T09B9.5;oac-46;ugt-54;dkf-1;Y57A10A.13;fars-2;B0207.5;C02F5.3;efr-3;F16B4.2;hpo-3;math-27;H10D18.5;Y23H5B.5;Y110A2AL.2
21ur-7550	-1.21517	21ur-7550	-1.21517	5.54725	0.00011665	0.0139493	0.430525636867761 ± 0.0065948898466969	IV	6171998	6172018	-	21ur-7550	mod-5;pqn-59;catp-6;F25E5.1;ipgm-1;dod-19;F26D10.13;Y48A6C.6
21ur-11413	-1.21517	21ur-11413	-1.21517	5.54725	0.000116809	0.0139493	0.430525636867761 ± 0.0065948898466969	IV	6171995	6172015	-	21ur-11413	pqn-59;C34F6.1;nlf-1;xpg-1;epg-7
21ur-944	-1.92567	21ur-944	-1.92567	3.74955	0.000122606	0.0140645	0.256541645787991 ± 0.0722077536963924	IV	15571490	15571510	+	21ur-944	acr-17;aex-2;dhs-2;emb-5;eps-8;grl-9;ifc-2;lrk-1;nas-7;nas-22;srh-304;uev-2;unc-53;unc-104;chil-7;C31E10.6;D1081.3;tkt-1;phf-34;F53H2.3;F54B3.1;srbc-75;M28.9;oac-46;T21C12.4;Y10G11A.1;Y39B6A.30;Y39B6A.41;fcd-2;tpst-1;inst-1;C06A6.4;catp-3;C18F10.7;ugt-57;F21C10.7;F48E3.9;H01M10.2;nhr-216;W06H8.6;Y34B4A.8;Y71G12B.5;Y97E10AR.4;ZC581.3;swsn-6;vps-36;F56G4.4;clec-187
21ur-14492	-1.92567	21ur-14492	-1.92567	3.74955	0.000122615	0.0140645	0.256541645787991 ± 0.0722077536963924	IV	15571489	15571509	+	21ur-14492	sac-1;C44B7.12;Y39A3A.4;rga-4
21ur-10487	1.92919	21ur-10487	1.92919	4.60339	0.00012277	0.0140645	3.72560217851801 ± 0.90533304848007	IV	14459108	14459128	-	21ur-10487	col-91;gsk-3;ppm-1;tpa-1;C08F11.13;rtel-1;ztf-11;nphp-4;C14C6.6;M02D8.5;Y102A11A.3;ZK1236.1
21ur-15210	-1.92567	21ur-15210	-1.92567	3.74955	0.000122839	0.0140645	0.256541645787991 ± 0.0722077536963924	IV	15571487	15571507	+	21ur-15210	mat-1;M01E5.3;T22B2.3;Y39A3A.4
21ur-1420	1.32861	21ur-1420	1.32861	5.39227	0.000129841	0.0145777	2.52517473443859 ± 0.152263850348054	IV	14306167	14306187	-	21ur-1420	akt-1;alh-12;bli-4;brd-1;inx-1;inx-16;nex-4;nhr-60;nhr-99;nlp-26;odr-4;swsn-1;ptp-3;srx-134;str-1;syg-1;twk-13;unc-18;unc-33;unc-34;unc-89;trr-1;B0001.3;C14B4.2;gbf-1;idh-2;C36B1.9;C36E8.1;etc-1;E01G6.3;ttr-21;fipr-13;F57B1.1;clec-161;F58D5.5;enu-3.1;nhr-268;R03G8.4;R06F6.8;nlp-80;rmh-2;T09E11.8;vps-25;cacn-1;Y7A9A.1;Y47D3A.21;Y51H4A.6;egas-3;Y105E8A.3;mlt-4;ZK1098.3;B0205.9;nstp-6;math-8;swsn-2.…
21ur-14538	1.32861	21ur-14538	1.32861	5.39227	0.000129947	0.0145777	2.52517473443859 ± 0.152263850348054	IV	14306168	14306188	-	21ur-14538	aqp-9;nos-2;pbo-4;pgp-12;ser-2;spe-39;srd-32;srg-9;str-141;ten-1;top-1;twk-20;C05C10.2;set-32;K10H10.4;M04B2.2;clec-38;F18E9.1;irld-13;ztf-16;frpr-19;Y73C8B.1;Y92H12A.5;H01G02.4;F13A2.10
21ur-1807	1.36627	21ur-1807	1.36627	6.11995	0.00014054	0.0156084	2.55212896411335 ± 0.557231325505448	IV	13682090	13682110	+	21ur-1807	daf-7;haf-4;F46B6.4;F55A11.1;K03B8.6;C06G3.6;dct-6;F33G12.6;F33H12.6;F59H6.5;H10E21.1;trap-2;Y16E11A.2;Y46B2A.2;Y77E11A.8;ZK250.9;best-19;shw-3;Y22D7AL.9
21ur-4552	-1.22836	21ur-4552	-1.22836	5.36958	0.000146328	0.0160903	0.422524772998943 ± 0.0242369631832999	IV	6135467	6135487	+	21ur-4552	age-1;trt-1;exc-6
21ur-10875	-3.88394	21ur-10875	-3.88394	2.37789	0.000153873	0.0165558	0.0443472330952185 ± 0.0419542629165528	IV	5863568	5863588	-	21ur-10875	abt-5;inf-1;nhr-137;sqv-5;str-257;twk-2;unc-68;igdb-2;K11B4.1;R07B1.5;igdb-1;T24B8.7;C07H6.4;F14F9.2;ttr-30;Y19D10A.1;Y48G9A.6;Y55F3AM.11;Y53C10A.15;F55G7.5
21ur-71	-3.88395	21ur-71	-3.88395	2.37789	0.000153934	0.0165558	0.0443472330952185 ± 0.0419542629165528	IV	5863567	5863587	-	21ur-71	nhr-22;srx-112;F21D5.5;rrf-2;sqv-5;str-257;unc-68;nhr-147;C50F7.3;nep-12;mrpl-1;F53F10.2;F55A3.2;H11E01.3;K03B4.2;neto-1;ztf-4;Y19D10A.1;Y51H7C.7;Y55F3AM.11
21ur-6033	-1.33399	21ur-6033	-1.33399	5.59071	0.000155803	0.0165558	0.405208675885793 ± 0.061507706695519	IV	15914360	15914380	+	21ur-6033	NA	NA
21ur-14711	-1.33395	21ur-14711	-1.33395	5.59071	0.000156524	0.0165558	0.405208675885793 ± 0.061507706695519	IV	15914361	15914381	+	21ur-14711	cin-4
21ur-6060	1.45634	21ur-6060	1.45634	5.13467	0.000163905	0.0171729	2.72497763279187 ± 0.441933023947716	IV	16228690	16228710	-	21ur-6060	lron-1;Y45F10D.7;C55C2.3;nhr-187
21ur-6195	3.04298	21ur-6195	3.04298	3.58426	0.000169885	0.0174777	9.25468155315169 ± 3.58169562179235	IV	14967616	14967636	+	21ur-6195	mig-6;smc-4;srh-245;hgap-2;F58B3.4;oac-37;M02G9.1;reps-1;srbc-2;acd-2;C49A9.6;srbc-1;K03B4.1;srbc-5;C45B11.6;bli-3;daf-18;mel-11;srv-16;K09E9.1;ZK1098.1;best-6;bbs-9;C50F7.9;duox-2;W08E12.9
21ur-14225	3.04298	21ur-14225	3.04298	3.58426	0.000169961	0.0174777	9.25468155315169 ± 3.58169562179235	IV	14967617	14967637	+	21ur-14225	daf-18;lim-7;zig-5;fbxa-96;magi-1;M28.4;Y105C5B.18;bbs-9;lrr-1;W08E12.9;Y69A2AR.32
21ur-4940	-1.54149	21ur-4940	-1.54149	5.11773	0.000174209	0.0176274	0.344356822441421 ± 0.0829476784665732	IV	16877762	16877782	-	21ur-4940	gon-1;ZK1098.9;C31B8.1;Y82E9BL.6;F23F12.13
21ur-12184	-1.54149	21ur-12184	-1.54149	5.11773	0.000174592	0.0176274	0.344356822441421 ± 0.0829476784665732	IV	16877765	16877785	-	21ur-12184	lrp-1;lrp-2;srh-146;sri-6;clec-147;C50B8.4;K01A12.3;nol-14;F54E2.9
21ur-133	3.73153	21ur-133	3.73153	3.01513	0.000181005	0.0181103	16.0256084950213 ± 2.79915002640375	IV	13992564	13992584	+	21ur-133	gcy-8;uev-1;set-6;F53H2.1;uso-1;scrm-3;drp-1;hum-5;kgb-1;pqn-41;sqv-1;sym-3;C33G3.5;dcn-1;B0205.6;hecd-1;wdr-12;rmh-1;C53D6.11;zip-9	drp-1;dcn-1;zip-9
21ur-1390	1.13616	21ur-1390	1.13616	6.92164	0.000187684	0.0186109	2.18412979031 ± 0.383671212503482	IV	14993413	14993433	+	21ur-1390	lrp-2;nsy-1;srg-27;unc-89;C04B4.6;inft-2;W08G11.3;B0207.5;C17H12.8;F46H5.4;R11G1.1;T24E12.10;elt-3;evl-14;srm-2;srx-129;alkb-8;F09C6.3;ZK1320.11;cpna-2;B0261.5;fbxc-21;R10F2.6;mel-46
21ur-6015	-1.34509	21ur-6015	-1.34509	5.01726	0.000195674	0.0190833	0.392089660076083 ± 0.0228066177370734	IV	5705619	5705639	+	21ur-6015	daf-4;itx-1;smg-5;E04D5.5;Y59A8B.19;elpc-2;C16C8.4;H20J04.1;K07E3.4;pals-18;Y59A8B.26
21ur-3968	1.05766	21ur-3968	1.05766	9.70921	0.000197262	0.0190833	2.0821881638835 ± 0.399674126666793	IV	14225677	14225697	-	21ur-3968	npp-3;srh-69;str-148;fbxa-100;Y60A3A.21;ugt-18;F20D12.2;Y92H12BL.5;syx-16;ZC239.13;egl-15;glt-6;srxa-18;Y43F8C.6;acr-24;R04E5.9;set-30
21ur-3129	1.04968	21ur-3129	1.04968	6.93024	0.000197603	0.0190833	2.05376250690012 ± 0.244348213371735	IV	13946211	13946231	+	21ur-3129	orc-5;chil-10;T22F3.11;K10H10.12
21ur-10817	-2.09096	21ur-10817	-2.09096	3.38512	0.000210101	0.0201154	0.199434442724276 ± 0.114189000987105	IV	7384434	7384454	-	21ur-10817	mes-1;twk-11;ztf-15;T21C9.13;sec-10
21ur-10378	1.62522	21ur-10378	1.62522	5.19079	0.000215617	0.0203671	3.09507946264716 ± 0.821194484839567	IV	5112956	5112976	+	21ur-10378	tkr-3;C48D1.1;F14E5.1;F33H1.3;row-1;sta-2;bath-43;C29F5.3;E02C12.10;lin-65
21ur-1358	-1.47181	21ur-1358	-1.47181	4.32547	0.000218231	0.0203671	0.349659931617441 ± 0.0164336070149172	IV	14261550	14261570	-	21ur-1358	mig-15;vps-26;pptr-2;F13B12.2;Y45F10C.1;ZK1128.1;C15H9.4;F08D12.4;tbc-16;T14E8.4;grl-10;nhr-97;scd-2;sma-1;F54D1.6;rle-1;rmd-1;C31B8.9;F35B3.7;F53H1.4
21ur-10968	-1.47181	21ur-10968	-1.47181	4.32547	0.000218232	0.0203671	0.349659931617441 ± 0.0164336070149172	IV	14261547	14261567	-	21ur-10968	nhr-97;epac-1;jmjd-1.1;twk-4;T01D3.6;ZK643.6;npr-19;C15B12.4;clec-3;T10E9.2
21ur-5208	1.01121	21ur-5208	1.01121	6.51042	0.000236451	0.0215282	2.01157799150236 ± 0.0762199315029328	IV	14751836	14751856	+	21ur-5208	cpr-2;lpd-3;rbr-2;unc-97;sre-51;M01G5.1;ZK742.3
21ur-2923	1.01121	21ur-2923	1.01121	6.51042	0.000236489	0.0215282	2.01157799150236 ± 0.0762199315029328	IV	14751839	14751859	+	21ur-2923	lin-35;ptr-22;F30F8.1;fbxa-126;CC8.2;ast-1;ZK177.1;mel-28;B0464.9;K04G2.9;ZC116.3;C05B5.16
21ur-12190	1.48389	21ur-12190	1.48389	4.48	0.000240338	0.0215318	2.90247339163439 ± 0.148259862049545	IV	14686770	14686790	+	21ur-12190	cel-1;prp-8;sdc-3;tsp-14;F31C3.3;F32D8.12;F56F10.1;K07B1.4;oac-57;R03H10.2
21ur-930	1.48389	21ur-930	1.48389	4.48	0.000240406	0.0215318	2.90247339163439 ± 0.148259862049545	IV	14686767	14686787	+	21ur-930	ced-11;cng-1;dim-1;sra-14;srw-99;xbx-1;srxa-14;Y67A10A.9;F10E9.1;rod-1;cpd-1;bgal-2;K02A6.3;fpn-1.1;Y57G7A.11;W09C5.12;nhr-47;srj-38;srj-45;lpr-5;ZC412.3;F56F10.1;F59A7.2;atg-3;C05E4.15
21ur-13171	-1.96703	21ur-13171	-1.96703	3.58481	0.000253019	0.0223583	0.234349737017142 ± 0.0519066866096677	IV	5618248	5618268	-	21ur-13171	daf-18;glr-2;grl-18;tag-89;ugt-49;C33G3.5;C33G3.6;C53B4.4;F07D3.3;F31C3.3;F41E7.2;F46A8.3;F46A8.4;H05L14.2;clec-142;K01H12.4;R10D12.8;qdpr-1;srap-1;nova-1;msrp-6;F19F10.11;tag-343;K09E2.2;Y20F4.4;C25F9.10;T07D4.5
21ur-237	-1.96706	21ur-237	-1.96706	3.58481	0.00025366	0.0223583	0.234349737017142 ± 0.0519066866096677	IV	5618249	5618269	-	21ur-237	age-1;twk-3;Y70C5A.2;F54G2.1;Y82E9BL.6;K11E4.6;daf-18;dyf-11;sid-3;lin-13;mrp-2;sru-3;ttn-1;tag-89;trpa-1;C33G3.5;fbxa-172;E01G6.2;F07D3.3;F10C2.5;ceh-89;F31C3.3;dep-1;qdpr-1;srap-1;srsx-33;ZK1098.6;ift-43;C45G9.10;F32B5.7;tbc-11;F36H12.17;F59B1.8;H24G06.1;K08D9.2;K09E2.2;M01E11.2;T24E12.2;Y41G9A.5;ccep-290;Y47G6A.25;mam-1;ZK616.2;tag-232
21ur-1824	-1.53203	21ur-1824	-1.53203	4.02589	0.000268037	0.0230022	0.326984614880189 ± 0.05504033360744	IV	4960014	4960034	-	21ur-1824	dlk-1;C36B1.9;F26H11.4;mtcu-1;nsun-5;math-3;F25E5.8;cgt-3;esyt-2;W02B3.4;cng-1;lep-2;sdc-3;sri-26;ZC376.2
21ur-13918	-1.53203	21ur-13918	-1.53203	4.02589	0.000268191	0.0230022	0.326984614880189 ± 0.05504033360744	IV	4960015	4960035	-	21ur-13918	cng-1;sra-33;lron-14;ZC376.2;ttr-33
21ur-3205	1.10032	21ur-3205	1.10032	7.57676	0.00026925	0.0230022	2.14147844212323 ± 0.370352009423754	IV	16696520	16696540	+	21ur-3205	lev-10;pqn-15;rsd-6;stl-1;cup-16;prp-3;madf-4;hsp-12.1;gpi-1;nep-23;ZC376.1;bbs-9;mps-2;K01A2.9;T04B8.5;W03F11.4;nsun-4;Y54F10BM.12;K01A2.12
21ur-4951	1.60378	21ur-4951	1.60378	4.34491	0.000276084	0.023406	3.02961386107325 ± 0.266706379738374	IV	13828642	13828662	+	21ur-4951	cut-6;nlg-1;ppm-1;pnk-4;clec-225;C34B7.1;F35E12.6;fbxa-118;T01D3.1;C06E4.6;C48E7.6;nep-6;clec-90	clec-90
21ur-670	2.15049	21ur-670	2.15049	3.98212	0.000322362	0.0266964	4.61915717181211 ± 1.27177375797609	IV	16024747	16024767	-	21ur-670	bli-4;F53A2.3;fbxb-117;ZC376.6;nep-26;bath-44;C48E7.6;dod-19;srz-67;Y73B6BL.44;ceh-17;parn-1;yars-1;lst-6
21ur-8652	2.15048	21ur-8652	2.15048	3.98212	0.000322619	0.0266964	4.61915717181211 ± 1.27177375797609	IV	16024744	16024764	-	21ur-8652	F31D4.2
21ur-5291	1.21241	21ur-5291	1.21241	8.40038	0.000326673	0.0266964	2.3202104278057 ± 0.390211541325121	IV	15288590	15288610	+	21ur-5291	B0393.3
21ur-4668	1.3996	21ur-4668	1.3996	4.77215	0.000338198	0.0266964	2.76124649292928 ± 0.208636602839865	IV	15989441	15989461	+	21ur-4668	ape-1;cpb-3;fbf-2;fce-2;C45G3.3;ins-13;ins-21;klp-13;kpc-1;nhr-136;npp-16;rom-2;sma-2;spp-15;srd-45;srg-4;taf-11.1;try-7;B0024.15;C05E7.3;C34C12.8;tag-297;drh-3;ugt-65;bed-3;F28C1.3;F28H6.6;F43G6.5;dep-1;kbrl-1;F52D10.4;K04D7.6;K08F9.3;chil-13;nduo-4;R04F11.3;lgc-15;rmh-2;pap-1;lact-8;snx-14;natc-2;mrpl-11;acdh-2;sre-52;F23C8.5;irg-7;F56H1.3;R06A10.1;R08C7.4;T28A11.4;W07B8.4;Y46D2A.1;Y92H12BL.1;C…
21ur-8287	1.52502	21ur-8287	1.52502	5.82763	0.000347466	0.0266964	2.89014985374105 ± 0.809450561368223	IV	5039652	5039672	-	21ur-8287	str-14;nduo-4;F36A4.5
21ur-4579	-2.49447	21ur-4579	-2.49447	2.81847	0.000353568	0.0266964	0.139272614280245 ± 0.0740304611350857	IV	16659949	16659969	-	21ur-4579	flr-4;str-169;dmsr-7
21ur-2320	-1.16993	21ur-2320	-1.16993	5.70699	0.000354459	0.0266964	0.453650737216962 ± 0.0732751756293394	IV	6063965	6063985	-	21ur-2320	B0491.7;F41E7.1;K11E4.1;ZC434.9;T04G9.7;Y43C5A.7
21ur-6698	-1.10426	21ur-6698	-1.10426	6.05564	0.000356473	0.0266964	0.455001907235774 ± 0.0659814220300264	IV	15236520	15236540	-	21ur-6698	asm-1;cul-5;dgk-3;kin-1;nhr-95;xtr-1;B0464.6;rpb-6;pho-13;F22B3.5;F54B3.2;dod-22;cdc-48.3;T12A7.6;T27D12.1;Y32F6B.1;Y56A3A.31;lgc-55;C04F5.9;cls-1;smc-5;C50D2.6;ugt-37;F23C8.3;F42C5.4;F46H5.4;R01B10.3;Y39A3CL.1;dnc-6;irld-65;ZK993.2;C15B12.9;F55C9.14;T05B4.14;bbs-2;gop-1;haf-1;hsf-1;mep-1;msh-5;osm-3;sri-18;taf-6.1;tln-1;vgln-1;ugt-43;F21C3.6;T24H10.4;Y40H7A.2;Y105E8A.27;C07F11.2;F18E3.10;ifo-1;K…
21ur-861	-1.10427	21ur-861	-1.10427	6.05564	0.000356525	0.0266964	0.455001907235774 ± 0.0659814220300264	IV	15236517	15236537	-	21ur-861	ced-1;csp-2;hum-4;ifp-1;lbp-8;lpd-3;npp-10;oxi-1;pqn-41;rpl-11.1;snt-2;sqv-6;srh-7;srh-8;tap-1;tars-1;twk-20;pnk-4;gspd-1;leo-1;ccm-3;nrx-1;C56A3.6;cut-4;F08G12.5;uggt-2;F44E5.3;F46F2.5;F57G12.2;glo-3;K08F4.12;cpt-2;T05F1.7;T11G6.5;nra-1;Y39B6A.3;mrps-28;Y45F10D.6;sta-1;Y57G11A.2;Y57G11C.6;rpom-1;ZK507.1;ZK507.3;sor-3;spdl-1;C13A2.7;C17B7.12;D1014.2;F07G11.1;tag-340;srsx-9;F33D11.10;F35F10.5;F42C…
21ur-3176	5.2086	21ur-3176	5.2086	2.50567	0.000360101	0.0266964	Inf ± NaN	IV	15623587	15623607	-	21ur-3176	frm-3;inx-3;sop-3;spe-15;sys-1;try-5;unc-38;dhc-3;C01G6.5;C14A4.13;M04B2.7;chil-23;swt-6;vps-39;Y11D7A.3;Y17G7B.18;irld-60;B0244.11;C10G11.6;pdfr-1;C54G6.2;bath-29;bath-30;F15E6.5;pgal-1;figl-1;otpl-7;T04D1.2;srab-20;zeel-1;Y108F1.5;C05C10.8	bath-29;bath-30
21ur-9436	5.1244	21ur-9436	5.1244	2.45781	0.000362753	0.0266964	Inf ± NaN	IV	15816228	15816248	+	21ur-9436	ced-5;nhr-2;rha-1;srh-44;str-45;str-222;unc-32;F32H2.6;F34D10.6;F53F4.7;fbxa-102;tgn-38;T13H5.6;Y37H2C.4;atfs-1;C23G10.6;tmem-131;C29F9.2;C36C9.4;F40H6.2;F42G2.5;oef-1;zmp-2;K07A3.3;fbxb-32;R08E5.4;T05C3.2;clec-218;Y34B4A.4;Y41D4B.4;Y92H12BM.1;tmem-17;C46C11.4;C09B9.85
21ur-8076	5.12443	21ur-8076	5.12443	2.45781	0.000362971	0.0266964	Inf ± NaN	IV	15816225	15816245	+	21ur-8076	coq-8;dnj-3;fbf-2;srh-44;str-262;try-5;rin-1;mans-2;klf-2;T09F3.2;tbc-9;Y105C5A.1;Y116F11B.11;C05D11.8;C23G10.6;emc-1;R08E5.4;T21D12.7;cutl-23;Y49F6C.6
21ur-1643	-1.15378	21ur-1643	-1.15378	5.05293	0.000374985	0.027045	0.438443206994235 ± 0.0445246897859244	IV	15967146	15967166	-	21ur-1643	ymel-1;egl-4;gld-2;hum-1;sax-3;srg-23;srg-24;C44B9.2;K07F5.16;pitp-1;Y70G10A.3;exoc-8;ZC116.3;ZK524.4;sco-1;ddo-3;F28B3.5;swip-10;nlf-1;pho-14
21ur-12921	-1.1538	21ur-12921	-1.1538	5.05293	0.000376741	0.027045	0.438443206994235 ± 0.0445246897859244	IV	15967147	15967167	-	21ur-12921	hst-1;hum-1;rad-54;sph-1;srg-23;srg-24;sru-26;str-61;str-261;rnf-121;C44B9.2;M03C11.3;R11H6.4;rsy-1;ZC116.3;sco-1;Y40C5A.3;ZC190.6
21ur-5511	1.52811	21ur-5511	1.52811	4.52445	0.000381754	0.027045	2.82576333821848 ± 0.389265613322984	IV	14493923	14493943	-	21ur-5511	inx-10;lat-2;sra-38;srd-5;sru-44;srw-51;B0334.5;C07A9.9;C23H4.4;gadr-2;gale-1;F01G10.9;sqst-1;W02H3.1;ZK1086.3;hosl-1;sre-55;fbxb-111;F22E5.1;F40H6.5;gadr-3;cyp-33C8;Y27F2A.6;ttc-37;Y50D7A.3;W03G9.8
21ur-6082	1.52809	21ur-6082	1.52809	4.52445	0.000382222	0.027045	2.82576333821848 ± 0.389265613322984	IV	14493926	14493946	-	21ur-6082	cdf-1;oma-1;sri-33;srx-134;top-1;glb-8;cfim-2;swsn-2.2;C50E3.11;ets-6;gadr-3;K03B4.2;R151.2;trap-2;Y97E10B.1;C47E12.14;F41E6.15;Y71F9AM.8;D1046.18
21ur-9428	1.52809	21ur-9428	1.52809	4.52445	0.0003823	0.027045	2.82576333821848 ± 0.389265613322984	IV	14493931	14493951	+	21ur-9428	pqn-85;C34C12.7;F25B3.2;acdh-9;rfip-1;R05D3.9;Y48G1C.5;K09F5.6
21ur-15338	1.52809	21ur-15338	1.52809	4.52445	0.000382322	0.027045	2.82576333821848 ± 0.389265613322984	IV	14493922	14493942	-	21ur-15338	lat-2;pmp-5;ptr-10;sra-38;sru-44;srw-112;tag-4;tre-4;vars-1;B0334.5;hasp-1;C23H4.4;F01G10.9;F11F1.4;usp-33;sqst-1;slc-17.4;W02H3.1;gcl-1;lgc-55;irld-61;ZK1086.3;cpna-2;C35E7.5;F02C9.2;F40H6.5;cyp-25A6;ger-1;R13A5.11;T28C12.2;Y50D7A.3;F11F1.8;W03G9.8
21ur-9109	1.66786	21ur-9109	1.66786	4.49851	0.000396857	0.0276539	3.07645503995511 ± 0.356312766680027	IV	14889855	14889875	+	21ur-9109	baf-1;sra-36;sul-1;unc-75;glb-3;igdb-2;C50B6.3;F25F2.1;bath-45;F32H5.4;C18F10.2;hecd-1;F39C12.1;T04D1.2;Y18H1A.15;atm-1;exp-2;let-4;lin-3;nhr-94;rsd-6;tph-1;tsp-11;frpr-5;fecl-1;R06F6.8;fbxa-104;Y69H2.7;cpna-2;viln-1;C18E3.1;C33E10.6;ipla-4;F22F7.2;hda-6;T28D9.9;Y71G12B.17;ZC581.9;ZK354.2;best-24
21ur-7052	1.66783	21ur-7052	1.66783	4.49851	0.000397656	0.0276539	3.07645503995511 ± 0.356312766680027	IV	14889854	14889874	+	21ur-7052	atm-1;bli-4;bra-1;ceh-23;col-76;dhs-4;dur-1;exp-2;gei-4;grd-10;hcp-6;let-4;lin-3;mrp-2;ncx-1;rsd-6;srw-107;uev-3;unc-68;unc-82;vit-6;D2005.4;chw-1;F35G12.7;F38H4.4;F56A12.2;fecl-1;R03G8.4;T05G5.4;fbxa-104;T07D4.2;mlt-11;Y39B6A.18;Y48A6C.4;arrd-16;nsun-5;Y69H2.7;rbm-12;B0207.5;math-4;srxa-5;viln-1;C18F10.2;C33E10.6;ipla-4;F22F7.2;hda-6;athp-2;R05F9.7;T24E12.10;T28D9.9;Y37F4.1;Y71G12B.17;Y73C8C.3;Z…
21ur-1520	-1.85361	21ur-1520	-1.85361	3.36039	0.000400517	0.0276539	0.252996712951666 ± 0.0533117940641709	IV	6471844	6471864	+	21ur-1520	Y54F10AR.2
21ur-7530	1.11931	21ur-7530	1.11931	7.40742	0.000402701	0.0276539	2.17469194480317 ± 0.448532418713232	IV	16896561	16896581	-	21ur-7530	air-2;col-10;col-41;col-44;col-53;col-65;col-144;col-145;col-159;col-160;col-174;cul-5;dpy-13;dpy-14;dpy-22;emb-9;fbl-1;let-2;lon-3;mcm-4;mtm-3;rol-6;smc-3;sos-1;twk-11;unc-68;C14H10.3;hgap-2;tag-314;F16A11.1;F18A11.2;F19H6.6;rbpl-1;F49C5.4;F53B6.7;H12D21.2;T04F3.1;T08G11.1;T20G5.9;W06D11.3;W09G3.6;ceh-100;elpc-2;F07F6.4;M4.1;T22B11.4;F27E5.7
21ur-14020	-1.5715	21ur-14020	-1.5715	4.74079	0.000405763	0.0276539	0.315243481005716 ± 0.129023525169998	IV	15265720	15265740	+	21ur-14020	eat-3;let-363;nhr-107;srx-78;C29A12.6;cyp-37B1;T16A9.5;F15B10.3;F17A9.2;acds-10;Y18H1A.9;fipr-18;fipr-19;Y54G2A.76
21ur-3477	-1.5715	21ur-3477	-1.5715	4.74079	0.000405869	0.0276539	0.315243481005716 ± 0.129023525169998	IV	15265715	15265735	+	21ur-3477	cyn-13;gon-2;ifa-4;lec-3;sel-2;C09F9.2;npr-4;F28B4.3;T19E7.6
21ur-1213	1.14912	21ur-1213	1.14912	7.1096	0.000412752	0.0279402	2.22867135905729 ± 0.37012100481211	IV	14538688	14538708	-	21ur-1213	acr-23;mbk-2;rde-1;elpc-2
21ur-6394	-1.12712	21ur-6394	-1.12712	5.28989	0.000417688	0.0279402	0.443905186354412 ± 0.0644867466801423	IV	6639355	6639375	-	21ur-6394	lin-12;mex-6;srh-218;skpo-1;W06D11.2;Y47H9C.1;B0207.1;tyr-1;T13F3.8
21ur-10861	1.21707	21ur-10861	1.21707	5.69222	0.00042265	0.0279402	2.3530111899492 ± 0.398774617270395	IV	14270313	14270333	+	21ur-10861	let-413;nmy-2;rad-50;smp-2;srh-201;srh-203;ubc-9;C14A6.3;C14A6.6;set-6;nhr-167;D1086.3;fbxa-95;exo-1;T09F3.4;sql-1;B0507.7;B0524.4;eri-6;C50E3.12;E02C12.6;F18G5.6;F28E10.1;F40H3.3;F53A10.2;K09F6.3;T20D4.10;F17B5.6	C50E3.12
21ur-668	1.12172	21ur-668	1.12172	7.05483	0.000437269	0.0285976	2.18095519401997 ± 0.392370232670949	IV	16358559	16358579	+	21ur-668	dhc-1;ego-2;goa-1;lpr-1;lov-1;odr-1;pmp-4;sru-7;hgap-2;F19H8.2;F20G2.5;F28H7.8;glo-3;irld-39;K04G11.3;R10D12.8;T20F10.5;mrpl-50;Y46G5A.29;sta-1;syx-6;C36E6.2;C45E1.4;bcl-11;F19C7.2;cla-1;H43E16.1;K02F6.3;R05D3.2;T19D12.1;set-30;C18D11.7;C53D6.11;M03A1.8	dhc-1
21ur-12908	1.12172	21ur-12908	1.12172	7.05483	0.000437745	0.0285976	2.18095519401997 ± 0.392370232670949	IV	16358558	16358578	+	21ur-12908	cdh-9;cuc-1;dhc-1;egl-9;gcy-22;gei-8;gei-13;goa-1;gst-42;lpr-1;lov-1;odr-1;pmp-4;szy-20;abu-13;pqn-85;ptr-13;sru-7;srx-131;sys-1;vps-34;chd-7;C03E10.3;chil-6;hgap-2;F19H8.2;F20G2.5;bed-3;F28H7.8;hpo-31;K03H1.5;K04G11.3;K04H4.2;R03C1.1;mask-1;mrpl-50;T23B5.3;W03C9.1;Y56A3A.2;Y75B8A.8;chil-9;C12D12.1;syx-6;acdh-2;C45E1.4;C46H11.10;clec-141;farl-11;F22E5.2;cla-1;comt-1;F56A4.4;H43E16.1;pqn-52;npp-21…
21ur-1312	-1.06214	21ur-1312	-1.06214	6.24177	0.000449612	0.0292011	0.466881851052121 ± 0.102600037382197	IV	16550925	16550945	+	21ur-1312	unc-97;F54C8.4;tftc-3;trpp-12;sre-34;Y119C1B.12;C41G7.8;dys-1;tsp-6;C48D1.1;dpt-1;glb-15;pde-12;inos-1;srz-85;F55C12.6;K04A8.1
21ur-1589	1.39545	21ur-1589	1.39545	8.40484	0.000466171	0.0299878	2.63274168524559 ± 0.831420977332027	IV	16166988	16167008	-	21ur-1589	ego-1;fbxa-158
21ur-4893	1.03487	21ur-4893	1.03487	6.28492	0.000477925	0.0299878	2.0731233664911 ± 0.228653214340039	IV	15332425	15332445	-	21ur-4893	NA	NA
21ur-8605	1.77232	21ur-8605	1.77232	4.21151	0.000488429	0.0300238	3.34723353826207 ± 0.286598307407419	IV	15946626	15946646	-	21ur-8605	cyp-29A4;C04A11.1;best-14;F54C8.7;F58D2.2;arrd-17;T15D6.8;C18C4.7;C33F10.8;C46A5.4;uri-1;F52G3.4;F54E7.6;K07E3.4;T10H10.2;aly-3;cyb-3;cyn-12;dys-1;frm-5.1;gap-2;gst-6;laf-1;lrp-2;prx-3;rpl-33;snf-6;srh-89;sym-4;dmd-6;B0019.2;usp-50;E03H4.3;F01G10.10;F49B2.6;F56H6.1;T13F3.4;agxt-1;inpp-1;W02B12.4;Y11D7A.7;Y60A3A.16;tag-349;C05D9.7;F09E10.7;T04C4.1;bcas-2;tat-4;Y37B11A.2;fbxa-25;T09E11.12;C13C4.8;F…
21ur-4229	1.7723	21ur-4229	1.7723	4.21151	0.000488929	0.0300238	3.34723353826207 ± 0.286598307407419	IV	15946629	15946649	-	21ur-4229	asm-1;bbs-2;ceh-32;cyb-3;dys-1;lin-45;ncx-3;pen-2;skr-19;srd-55;srh-89;srv-24;pptr-2;C25F9.5;C35C5.8;C47E8.4;C49C3.9;F22B5.6;F47B10.8;M04C3.2;lgc-16;T08G11.3;T14G10.5;inpp-1;T28B8.3;nduf-7;nhr-234;Y43F8A.5;Y43F8B.11;tbc-20;tag-349;srbc-43;srbc-44;bath-24;B0416.2;C09F5.1;fbxc-53;cutl-28;bath-2;myo-5;atg-2;T04C4.1;T05H4.7;T14B4.8;tat-4;gpa-18;W05G11.4;srsx-6;Y60A3A.24;pals-15;irld-51;R04A9.9
21ur-9479	1.62155	21ur-9479	1.62155	4.26625	0.000497321	0.0300238	3.08846564761366 ± 0.382098845198163	IV	15103642	15103662	+	21ur-9479	sra-32;tsp-3;ver-3
21ur-2119	-2.48369	21ur-2119	-2.48369	2.82735	0.000497723	0.0300238	0.17241553447571 ± 0.0277223019956127	IV	6183393	6183413	-	21ur-2119	glp-1;pqn-85;srj-26;dhc-3;C23H4.6;fbxa-188;F07E5.4
21ur-3885	-1.04278	21ur-3885	-1.04278	6.33374	0.000499219	0.0300238	0.493068723684893 ± 0.0469368066504398	IV	15360129	15360149	-	21ur-3885	acr-7;emo-1;feh-1;fkb-7;hsp-1;pgp-12;rrf-2;F49C12.7;ZK1321.4;C02F5.3;fbxa-164;bath-31;fbxa-54;T19C3.5;fbxa-13;Y73C8C.10;cin-4
21ur-13542	-1.04278	21ur-13542	-1.04278	6.33374	0.000499638	0.0300238	0.493068723684893 ± 0.0469368066504398	IV	15360132	15360152	-	21ur-13542	kqt-1;slo-1;slo-2;srj-25;heh-1;R10E11.6;T05B9.1;mlc-5;jun-1;jmjd-3.1;T25D10.1;Y110A7A.9
21ur-7789	1.27681	21ur-7789	1.27681	7.09187	0.000502428	0.0300238	2.43015902086713 ± 0.509583363157756	IV	13830207	13830227	-	21ur-7789	srh-71;unc-22;C39E9.7;R08D7.5;Y53F4B.10;C23H3.9;mms-19;skpo-3;F42H10.2;timp-1;fbxb-83
21ur-1148	1.27681	21ur-1148	1.27681	7.09187	0.000502829	0.0300238	2.43015902086713 ± 0.509583363157756	IV	13830206	13830226	-	21ur-1148	cul-3;eat-16;fmo-3;let-19;lst-2;mau-2;rab-8;ran-4;sec-24.2;srh-21;sri-18;ubl-5;vps-26;mdt-21;hinf-1;Y38F1A.8;ttr-26;parn-2;Y105C5A.15;glb-9;C48E7.1;pole-2;kvs-3;F54A3.2;cct-3;T10B5.10;dmsr-13;siah-1;Y41D4A.6;K04C2.7;srb-2;tmd-2;Y53F4B.10;mrps-9;skpo-3;timp-1
21ur-13928	1.29452	21ur-13928	1.29452	5.14626	0.000517343	0.030123	2.44398916512776 ± 0.20284818281176	IV	13707553	13707573	+	21ur-13928	che-7;cyl-1;ketn-1;rnr-1;srw-103;ril-2;arrd-9;F36H2.3;M110.7;oac-56;ZK792.7;math-25;D1014.5;srt-35;abts-3;Y22D7AL.15;Y40A1A.2;M02G9.4;F52D2.12
21ur-5826	1.29452	21ur-5826	1.29452	5.14626	0.000518215	0.030123	2.44398916512776 ± 0.20284818281176	IV	13707549	13707569	+	21ur-5826	dic-1;gcy-33;him-4;hmr-1;hog-1;let-19;nhr-68;ocr-4;srh-49;sru-23;str-76;twk-2;C32H11.9;dod-21;drh-3;hgap-2;glna-3;F54D1.6;R06A4.2;chil-21;pde-12;T03D8.6;qdpr-1;acl-2;T19A6.1;T28C6.5;Y6D1A.1;Y54E5B.2;faah-4;ZC302.3;atg-4.2;ZK896.4;ZK896.5;C28H8.2;chtl-1;ubxn-3;F53B1.4;R02F2.7;R11G1.6;tmc-1;str-265;fahd-1;ZK973.11
21ur-12846	1.29451	21ur-12846	1.29451	5.14626	0.000518674	0.030123	2.44398916512776 ± 0.20284818281176	IV	13707554	13707574	+	21ur-12846	chs-2;ocr-4;rnr-1;srw-103;unc-68;ver-3;clec-48;T25B9.6;jmjd-2;ZK1067.4;tbc-6;D1014.5;EEED8.15;srt-35;abts-3;F59B1.6;K10B3.5;Y22D7AL.15;Y71G12B.6;srbc-60;C29E4.15;Y34F4.6;F52D2.12
21ur-1574	1.24571	21ur-1574	1.24571	5.86962	0.000518832	0.030123	2.34947031508541 ± 0.518968872285964	IV	15548953	15548973	-	21ur-1574	asp-1;grd-14;let-363;nas-17;pyr-1;srv-13;B0024.15;pfas-1;F18C12.3;aptf-4;scl-18;Y57G11B.5;ZK930.7;srbc-23;F59E12.9;helq-1;Y119D3B.14;irld-63;Y26D4A.21;K12B6.4;M70.4
21ur-5873	1.29451	21ur-5873	1.29451	5.14626	0.000519752	0.030123	2.44398916512776 ± 0.20284818281176	IV	13707554	13707574	-	21ur-5873	srj-14;gipc-2
21ur-9242	1.29451	21ur-9242	1.29451	5.14626	0.000520765	0.030123	2.44398916512776 ± 0.20284818281176	IV	13707555	13707575	-	21ur-9242	ced-12;ceh-13;pros-1;chd-3;ckb-1;cle-1;dis-3;dpy-21;dpy-26;dyf-2;efk-1;egl-19;fbl-1;hmg-1.2;let-268;let-630;lrp-1;ltd-1;mig-1;nmr-2;npp-3;npp-14;oxi-1;pmp-1;ppw-1;prp-21;ptp-2;ptr-22;rbg-2;rsd-6;sec-5;slt-1;smu-2;snt-3;spr-2;srh-34;srv-5;srw-8;taf-1;srgp-1;ttn-1;zhit-3;unc-129;xbx-1;zyg-9;rfp-1;AC8.3;B0001.2;tads-1;C01F6.2;cnnm-4;glb-4;ccdc-55;C17E4.1;C36B1.9;C38D9.2;ddo-1;C47E8.3;C49A1.1;C54G4.9…
21ur-3753	-1.2346	21ur-3753	-1.2346	5.19334	0.000540113	0.030869	0.427303976236061 ± 0.0219391604993151	IV	5053075	5053095	+	21ur-3753	acy-1;atl-1;cyp-13A7;chs-2;cpi-1;col-167;dnj-8;fkb-7;hum-7;ida-1;inx-1;kin-15;kup-1;lim-4;lpd-3;mog-5;nas-16;dcap-2;nhr-43;nhr-115;nlr-1;nmy-2;npp-6;pan-1;plc-1;ptrn-1;pqn-41;prp-21;swsn-1;ptr-13;ptr-23;rde-1;rol-3;rrf-2;sma-9;srh-7;srh-118;srh-120;sru-11;sru-36;srw-85;srx-129;sym-1;trt-1;twk-13;unc-31;unc-82;xtr-2;B0198.2;C01G6.5;lmtr-3;set-3;C09G1.2;C11H1.5;C13C4.6;C14C10.2;C14C10.5;nrx-1;C34F6…
21ur-7440	-1.17295	21ur-7440	-1.17295	5.91043	0.000540161	0.030869	0.450462407194868 ± 0.0672095105284421	IV	16154887	16154907	-	21ur-7440	C50A2.3
21ur-12417	-1.23459	21ur-12417	-1.23459	5.19334	0.000542	0.030869	0.427303976236061 ± 0.0219391604993151	IV	5053078	5053098	+	21ur-12417	W02B12.12;F31F7.1
21ur-1075	1.43498	21ur-1075	1.43498	4.89004	0.000560114	0.0317108	2.66904023858516 ± 0.468262298385605	IV	15706678	15706698	-	21ur-1075	K09E3.5
21ur-9850	2.90132	21ur-9850	2.90132	3.05481	0.000563684	0.0317108	7.93479080173298 ± 1.06706700844304	IV	15960290	15960310	+	21ur-9850	meg-3;K06A4.2
21ur-628	1.06721	21ur-628	1.06721	9.59297	0.000584545	0.0326229	2.09480681126178 ± 0.518406048214229	IV	14690413	14690433	-	21ur-628	nrf-6;tag-153;unc-49;chil-27;cpsf-3;W08F4.7;Y47G6A.5;otub-2;Y82E9BR.3;cul-6;lad-2;mua-3;unc-52;C45B11.2;F01D5.6;R08A2.2;hrde-2;rga-1;tat-1;abhd-3.1;cyp-31A5;gdh-1;hpo-28;F47E1.4;egas-4;glf-1;R08C7.8;ZK686.2;Y60A3A.25;F26G1.9	gdh-1
21ur-12780	-1.38164	21ur-12780	-1.38164	4.71129	0.000599687	0.0329151	0.366454102292733 ± 0.0606837251916818	IV	5721863	5721883	+	21ur-12780	fkh-5;haf-9;ima-3;F07A11.4;T21C9.4;Y6B3B.4;Y6G8.2;gcn-2;ubr-1;F48E8.4;zip-4
21ur-6239	-1.38166	21ur-6239	-1.38166	4.71129	0.000600793	0.0329151	0.366454102292733 ± 0.0606837251916818	IV	5721868	5721888	+	21ur-6239	T24H10.5;mmcm-1;math-2;math-4;rig-6;F18E3.10;F47E1.4;sdz-23
21ur-9111	-1.85565	21ur-9111	-1.85565	3.69206	0.000608546	0.0329151	0.265820799906781 ± 0.0155791083151751	IV	16182183	16182203	-	21ur-9111	nas-36;Y39A1A.21;ceh-13;dnj-28;lst-2;taf-5;rhgf-1;gasr-8;srz-16;F20C5.5;M01F1.3;B0261.5;nra-4;C05C8.5;C14C6.6;tiar-1;T07A9.10;fbxa-51;T21G5.1;lfi-1;ZK488.5
21ur-2161	-1.1382	21ur-2161	-1.1382	5.28816	0.000609481	0.0329151	0.45356224798521 ± 0.0207014442066402	IV	13610116	13610136	-	21ur-2161	cdh-3;cnx-1;daf-5;gcy-7;gst-6;pat-12;pqn-84;pars-1;ttn-1;kcc-1;clec-162;tbc-1;F49B2.3;F58B3.6;mcrs-1;tasp-1;arrd-11;fbxa-209;Y116A8B.1;slc-17.8;F33G12.6;R02C2.6;camt-1;fbxb-10
21ur-7561	-1.85566	21ur-7561	-1.85566	3.69206	0.000609676	0.0329151	0.265820799906781 ± 0.0155791083151751	IV	16182182	16182202	-	21ur-7561	dhs-22;egl-4;lec-2;msh-5;npp-14;rnf-1;rnp-6;srx-129;twk-33;trr-1;C01A2.1;C36E8.1;lgc-43;skih-2;mon-2;R10E4.7;coa-6;acdh-12;F19B10.5;F35A5.1;F54G2.1;abts-4;T02H6.1;math-38;ZK121.2;ceh-13;che-3;iglr-1;F22D6.9;F53B7.4;mecr-1;rha-2;C25H3.9;ncam-1;T07A9.10
21ur-5706	1.47086	21ur-5706	1.47086	5.3163	0.000613491	0.0329151	2.74468985710201 ± 0.745194181851362	IV	15794793	15794813	+	21ur-5706	F36F12.3;set-19
21ur-3696	-1.2819	21ur-3696	-1.2819	5.2054	0.000630483	0.0336642	0.427014233774224 ± 0.0908218353112696	IV	5212725	5212745	+	21ur-3696	ceh-40;clp-4;fkb-8;gln-1;gln-5;lin-49;rde-1;alg-4;xnp-1;tag-325;C47F8.3;F14H8.4;ash-2;Y38E10A.3;afmd-2;Y116F11A.1;efr-3;F22H10.1;hmbx-1;F59B1.10;fbxc-24;Y110A2AL.1;set-18;bus-18;folt-3;hch-1;rme-6;ufd-3;R05D11.9;clec-29;irld-56;ZC376.6;ZK849.6;sgca-1;fpn-1.2;lfi-1;ZK6.8;tag-241
21ur-4537	1.06223	21ur-4537	1.06223	6.56411	0.000686872	0.0357615	2.10629452776823 ± 0.237066063711862	IV	13801050	13801070	-	21ur-4537	myrf-2;copb-2;agl-1;cox-6B;K10C2.14;F23H12.3;F44A2.7
21ur-7534	1.06223	21ur-7534	1.06223	6.56411	0.000687231	0.0357615	2.10629452776823 ± 0.237066063711862	IV	13801051	13801071	-	21ur-7534	aqp-7;fmo-1;ptr-9;rpm-1;srw-33;str-108;tsp-14;F37B12.3;F38B7.3;C08D8.1;erp-44.1;fbxa-38;F44A2.7
21ur-4783	1.24965	21ur-4783	1.24965	5.66451	0.000694026	0.0357615	2.37769365162315 ± 0.101548253783669	IV	14393942	14393962	+	21ur-4783	alg-1;spp-8;tps-2;cyp-25A1;cyp-25A2;chil-12;rhy-1;cyp-25A3;C39D10.7;F56F10.2;cyp-25A6;ZC317.2
21ur-2173	1.24965	21ur-2173	1.24965	5.66451	0.000695181	0.0357615	2.37769365162315 ± 0.101548253783669	IV	14393939	14393959	+	21ur-2173	gcy-4;ptr-19;ugt-15;irld-34;fbxl-1;F21A3.11;sma-5;srg-69;srw-98;tsp-17;cdk-12;C06C3.4;C34C6.4;arrd-10;T04F3.1;oac-46;srbc-21;srbc-22;Y38C1BA.1
21ur-5677	-1.66596	21ur-5677	-1.66596	4.51543	0.000697823	0.0357615	0.313987244170363 ± 0.0494413286003779	IV	17185050	17185070	+	21ur-5677	phf-34;nkat-3
21ur-11397	1.25831	21ur-11397	1.25831	5.75318	0.000698743	0.0357615	2.37144157520104 ± 0.455470476883687	IV	13719914	13719934	-	21ur-11397	apd-3;bbs-2;ced-7;csq-1;dao-4;dis-3;dpf-3;ehn-3;fkh-5;kin-30;let-23;let-381;mig-15;mog-5;dcap-2;nhr-34;nhr-134;nhr-136;tank-1;ras-1;skr-20;spc-1;taf-1;tkr-3;ugt-1;B0001.2;C28A5.6;tbc-19;F07A5.2;F10G8.8;oac-15;F15D4.4;F23B2.10;glb-15;F52F12.9;F54B3.1;F54D1.1;xdh-1;F57G12.1;F59D12.3;K02C4.3;cbp-2;lgc-49;pitp-1;M7.7;dlc-2;R03G8.1;chil-19;chil-21;mask-1;eea-1;srab-17;rbm-22;T19B10.5;chil-26;mlt-11;tt…
21ur-10993	1.48397	21ur-10993	1.48397	5.01671	0.000710804	0.0360465	2.81224507180392 ± 0.648154721354534	IV	6042855	6042875	+	21ur-10993	daf-11;dhc-1;dnj-8;ina-1;myo-1;nmy-1;orc-2;stam-1;rbg-1;sru-15;mrck-1;dgk-4;ubc-17;tln-1;unc-104;vha-12;zyg-9;chd-7;C15H7.3;C18E9.8;C27D8.3;C32H11.5;C50F4.4;din-1;mrpl-13;F25H2.6;F26A3.7;F26E4.7;F33H1.4;F39H11.1;F40F11.4;H37A05.2;K01D12.6;R08D7.7;R10E4.7;T03D8.6;T06D8.2;hpo-5;alh-13;nmy-3;Y32B12B.2;Y49E10.21;Y51A2B.6;Y54E5B.2;ZK858.2;B0507.6;B0507.8;B0563.6;C09E7.8;math-7;C38C3.6;F01G12.1;ugt-41;…
21ur-2518	5.24259	21ur-2518	5.24259	2.51364	0.000728974	0.0364412	Inf ± NaN	IV	14366277	14366297	+	21ur-2518	scl-18;srz-23;Y102A11A.9
21ur-4189	1.08118	21ur-4189	1.08118	6.01689	0.0007325	0.0364412	2.12570981238459 ± 0.252755353233534	IV	4877847	4877867	-	21ur-4189	acs-10;irld-2;F59F5.3;W01B6.6;C24H12.4;C25E10.4;C48E7.6
21ur-11972	1.08118	21ur-11972	1.08118	6.01689	0.000732662	0.0364412	2.12570981238459 ± 0.252755353233534	IV	4877848	4877868	-	21ur-11972	nhr-137;pas-6;ppw-2;rme-6;tmbi-4;arrd-5;C25E10.4;F55F10.1;M116.5;Y73E7A.2
21ur-3882	-1.16459	21ur-3882	-1.16459	5.04951	0.000734992	0.0364412	0.446833718461605 ± 0.0149457034546395	IV	4961787	4961807	-	21ur-3882	sre-1
21ur-162	1.20439	21ur-162	1.20439	5.9723	0.000746413	0.0364832	2.30352878486029 ± 0.537923460317398	IV	13621601	13621621	-	21ur-162	aco-1;gcy-36;gld-2;glt-3;nob-1;sop-2;srh-31;sru-27;srx-73;str-148;str-199;tag-353;aptf-4;R09A8.1;T16G12.6;Y48C3A.5;srab-1;C44E12.1;C48E7.1;sre-51;cutl-29;F35D2.1;T07D1.2;W08A12.3;mppa-1;syd-9;pitp-1;F46G11.2;W03F11.5
21ur-1171	-2.86517	21ur-1171	-2.86517	2.57881	0.000753189	0.0364832	0.0983373501930122 ± 0.0506045757275803	IV	16747881	16747901	+	21ur-1171	unc-44;clec-162;F30F8.10;dmsr-4;ugt-38;F53B1.8;frpr-16;fkh-8;ZC132.3
21ur-6718	-1.04811	21ur-6718	-1.04811	5.60745	0.000756098	0.0364832	0.485577586110494 ± 0.0602159900083996	IV	16870677	16870697	+	21ur-6718	adr-2;apl-1;atf-7;ced-5;dhs-20;dig-1;dsl-7;elo-4;gcy-9;gdi-1;gop-1;gpa-13;hcp-2;hot-4;let-418;let-805;msh-2;nhr-89;nnt-1;nrf-6;pqe-1;pqn-21;pqn-24;trpl-5;rom-2;rpt-1;sbp-1;F56B3.4;smg-2;snt-3;srg-47;srh-7;srj-5;sru-19;srv-3;srw-33;srw-67;srw-101;srx-92;syx-2;taf-2;tbx-39;tfg-1;tra-2;unc-5;unc-36;ver-3;vha-3;wve-1;zmp-1;pbrm-1;crm-1;BE10.1;C05C10.2;C07A4.2;C17E4.2;C23H4.2;C25G4.7;C33D9.6;C36H8.1;C…
21ur-296	1.14538	21ur-296	1.14538	6.14909	0.00075903	0.0364832	2.20114164597105 ± 0.474733521396817	IV	13863445	13863465	-	21ur-296	ptr-2;srw-103;F38B2.3;R12H7.4;bbs-9;npr-26;C13A2.4;C17B7.5;F38E9.1;gbb-1
21ur-4772	1.05202	21ur-4772	1.05202	8.37871	0.000760973	0.0364832	2.06906927901393 ± 0.499236118450911	IV	14714760	14714780	-	21ur-4772	cel-1;cul-4;dhs-20;msh-2;ret-1;vps-34;wrn-1;jud-4;F55F3.4;Y111B2A.3;arle-14;F54D12.2;nath-10;F58F9.6;R01H2.4;vamp-7;ZK250.14
21ur-739	1.05201	21ur-739	1.05201	8.37871	0.000761889	0.0364832	2.06906927901393 ± 0.499236118450911	IV	14714756	14714776	-	21ur-739	egl-44;pes-10;wee-1.3;mboa-1;acs-12;F54C9.9;F58E6.6;F58H1.7;F27C1.2;cpt-4;T03G6.3;Y54F10BM.1;sek-3;F17B5.10;egl-27;pes-7;srh-173;srh-244;srh-247;rhgf-1;Y40C5A.4;K03H1.13
21ur-10033	1.05201	21ur-10033	1.05201	8.37871	0.000762121	0.0364832	2.06906927901393 ± 0.499236118450911	IV	14714755	14714775	-	21ur-10033	nhr-101;pes-7;srh-237;sri-12;lips-17;F36H2.6;F15H10.12
21ur-2997	1.26822	21ur-2997	1.26822	5.51619	0.000787798	0.0371747	2.38035728977462 ± 0.492799074683196	IV	16627585	16627605	+	21ur-2997	arl-3;arl-8;ced-3;daf-4;daz-1;dpy-23;ego-2;fat-6;flp-2;frm-1;frm-8;gna-1;jac-1;lin-7;ncx-1;nhl-1;nhr-88;pdk-1;ran-5;rbg-2;ret-1;rsp-1;rsp-7;san-1;snr-4;sqt-2;srw-133;srx-8;srx-44;trr-1;B0564.6;B0564.9;C09G9.1;lid-1;irld-24;C36E8.1;C50H2.5;D2030.2;F11E6.9;F13B12.1;acp-3;F23B2.10;F30F8.1;F53H2.3;F55H2.5;H06A10.1;K07A1.13;M28.8;R07D5.2;pelo-1;T01D3.1;T02E1.2;T03F7.5;T05F1.2;W04A8.1;W04G5.5;prmt-7;Y1…
21ur-2463	1.26821	21ur-2463	1.26821	5.51619	0.000789099	0.0371747	2.38035728977462 ± 0.492799074683196	IV	16627582	16627602	+	21ur-2463	csp-3;dys-1;exc-7;frm-8;grl-3;haf-1;mec-1;nhr-48;nnt-1;myrf-1;pri-2;qua-1;str-25;zmp-1;C01G6.5;C05C12.6;bud-31;F10A3.4;F22B8.3;F40D4.12;clec-24;F54B11.5;srz-42;K03A11.1;M176.4;T04F3.1;Y42A5A.1;Y51H4A.7;Y56A3A.2;fbxa-30;ZC373.5;C14F11.4;C23G10.6;efr-3;cyp-33C1;del-7;nhr-36;F41G3.3;F45F2.11;lmd-3;H20J04.1;lipl-3;T07F8.1;T19B4.5;F41G3.19;Y43F8B.15;ZK250.13
21ur-257	1.19184	21ur-257	1.19184	5.54965	0.000789954	0.0371747	2.27139139589678 ± 0.170913555464589	IV	15666938	15666958	+	21ur-257	daf-28;gly-3;nhl-3;ocr-1;pqn-42;ptr-18;rab-18;sqv-2;srh-78;srh-82;srh-102;srh-146;srh-211;ula-1;ugt-60;oac-14;F28D9.4;piki-1;spat-1;ric-7;F59B2.9;nhr-207;R10E8.6;R17.3;chaf-1;chhy-1;jmjd-2;ntl-11;Y106G6H.9;F26A1.3;F46F5.11;sec-3;F55F10.1;F58F12.2;M01B12.4;M70.5;W07E6.2;unc-132;ZC155.2;ZC581.9;ZK105.3;pudl-1;pudl-2;ZC449.7;F26D11.13;Y48G1C.13;F23C8.14;mtm-5;smp-1;C08B11.8;bcl-11;nhr-221;usp-5;ZK41…
21ur-14771	1.08469	21ur-14771	1.08469	6.90168	0.000814066	0.0373919	2.12942864496343 ± 0.327808109479608	IV	15616409	15616429	-	21ur-14771	nhx-1;san-1;exos-4.1;C01F1.3;F40G9.12;R05G9R.1;hrpu-2;tin-9.2
21ur-12506	1.08469	21ur-12506	1.08469	6.90168	0.000814294	0.0373919	2.12942864496343 ± 0.327808109479608	IV	15616412	15616432	-	21ur-12506	spg-7;unc-11;exos-4.1;lgc-21;srap-1;C02F5.5;tmem-131;aagr-1;tin-9.2
21ur-4960	1.08469	21ur-4960	1.08469	6.90168	0.000814492	0.0373919	2.12942864496343 ± 0.327808109479608	IV	15616413	15616433	-	21ur-4960	acr-16;gbh-2;sra-2;exos-4.1;rpn-6.2;H06A10.1;aagr-1;F36H9.2;Y67D8C.3;tin-9.2	rpn-6.2
21ur-7640	1.08469	21ur-7640	1.08469	6.90168	0.00081477	0.0373919	2.12942864496343 ± 0.327808109479608	IV	15616417	15616437	-	21ur-7640	cka-2;dcap-2;pgp-9;sph-1;srw-95;trxr-2;C25E10.10;C33E10.8;nhr-139;hpo-27;F35A5.4;pho-6
21ur-5836	-1.17097	21ur-5836	-1.17097	5.34833	0.000856064	0.0389649	0.437249351521485 ± 0.0691156287324391	IV	6052507	6052527	-	21ur-5836	cdh-7;gcy-23;nas-37;srj-38;ttn-1;C05C9.3;C15C8.6;F57C7.4;R03G8.1;Y113G7B.15;W03F8.6;Y110A7A.9
21ur-1528	1.22565	21ur-1528	1.22565	5.58048	0.000918205	0.0416228	2.33327584732395 ± 0.526891720048646	IV	15629441	15629461	-	21ur-1528	let-526;pfn-2;rpl-42;sph-1;sra-13;srh-235;vav-1;C27B7.9;C38C6.5;phf-34;Y17G7B.8;Y47H9C.8;C03G6.17;srab-3;C09E7.8;F44A2.3;K06H6.1;T28A11.17;Y48G1BR.1;rbm-42;B0403.6
21ur-1847	1.14164	21ur-1847	1.14164	7.06608	0.000943973	0.0424851	2.22467754435725 ± 0.33663809657144	IV	13914730	13914750	-	21ur-1847	bli-4;qars-1;fkh-5;rad-50;sec-23;str-30;F14B6.6;degt-1;pole-1;piit-1;F44E5.3;madd-4;clec-142;K01D12.5;R01E6.2;T27E7.4;egas-3;gad-3;clec-89;fln-2;F48E8.3;T19C3.2;nhr-228;pqn-73;nuo-2
21ur-1181	1.74287	21ur-1181	1.74287	3.826	0.000949036	0.0424851	3.56599720813189 ± 0.10891415066202	IV	13627029	13627049	-	21ur-1181	F10C2.5;aph-1;col-118;kin-4;nmr-1;pin-2;kcc-1;evl-18;F56A8.3;fbxa-108;ZC84.7;cutl-14;C09E7.4;C16D9.8;T04G9.6;T22B2.3;Y18H1A.4;Y45G5AL.1;C30G7.2
21ur-528	1.03535	21ur-528	1.03535	7.5818	0.000953826	0.0424851	2.0470411136231 ± 0.483876715077724	IV	15991855	15991875	-	21ur-528	cap-2;pqn-62;pqn-88;pyr-1;sra-8;vps-35;wrt-8;chd-7;clec-57;F21G4.6;F54D5.9;F57G12.1;klu-1;C32D5.8;D1022.5;F11D5.1;xrep-4;mrps-16;R52.6;T22B2.1;ogdh-1;T28A11.20;sdz-35;irld-27;col-177;hum-7;lin-41;prx-12;srv-17;vet-6;gska-3;thn-4;Y54E5B.2;Y106G6H.1;spv-1;C05C8.5;C48E7.6;rabn-5;msrp-1;F52H2.4;cyp-35B3;Y97E10AR.6
21ur-4863	1.2166	21ur-4863	1.2166	5.2805	0.000961807	0.0424851	2.35470458170449 ± 0.315500507033611	IV	15926268	15926288	-	21ur-4863	col-113;cyd-1;ifg-1;klp-15;lin-11;lin-49;mec-14;pgp-10;pld-1;parp-1;pqn-87;rop-1;spp-15;srw-101;str-60;str-188;taf-1;tcl-2;unc-89;spon-1;xol-1;tufm-2;wdfy-3;vps-50;F11F1.1;F11F1.5;F20C5.6;F49E2.2;K11D2.4;T24C2.3;Y43F8B.14;lact-9;Y55D9A.2;spv-1;ZK829.9;gad-3;ugt-26;C26B9.1;ubr-4;hosl-1;acs-17;F12D9.2;F22E5.17;smk-1;sumv-2;F54G2.2;exc-6;kcc-3;R02D3.7;pygl-1;ztf-18;T25G12.2;jhdm-1;W01B11.6;Y4C6B.1;Y…	klp-15;xol-1;K11D2.4;msrp-2
21ur-10239	1.2166	21ur-10239	1.2166	5.2805	0.000962378	0.0424851	2.35470458170449 ± 0.315500507033611	IV	15926267	15926287	-	21ur-10239	col-113;daf-8;dpf-4;elt-1;glt-6;hum-1;ifg-1;lin-11;ltd-1;mat-2;mec-14;mars-1;rae-1;pld-1;pqn-87;ric-8;spe-12;srj-29;srw-101;str-188;tag-53;tcl-2;spon-1;xol-1;scpl-1;fubl-1;spe-44;wdfy-3;vps-50;F11F1.5;srz-16;F20C5.6;mig-38;F49E2.2;K01G5.10;K11D2.4;T24C2.3;catp-6;Y39A1A.16;snrp-200;spv-1;ZK829.9;gad-3;C02B10.6;C04E7.4;C10G8.2;C17H12.4;ubr-4;hosl-1;atg-16.1;F12D9.2;vps-41;F36H12.10;sumv-2;athp-2;T2…	xol-1
21ur-4780	2.23279	21ur-4780	2.23279	3.28908	0.000979039	0.0424851	5.02411298261651 ± 0.44576191812071	IV	15839015	15839035	+	21ur-4780	let-502;nhr-64;cyld-1;rpoa-1;vps-41;cutl-20;shc-1;Y22D7AR.2;M01A12.4
21ur-9911	1.25298	21ur-9911	1.25298	5.16347	0.00100104	0.0424851	2.3747192013447 ± 0.390779557071802	IV	14714443	14714463	-	21ur-9911	btf-1;ima-1;snrp-27;nra-4;F56F11.2
21ur-12822	1.25298	21ur-12822	1.25298	5.16347	0.00100123	0.0424851	2.3747192013447 ± 0.390779557071802	IV	14714441	14714461	-	21ur-12822	cpb-3;grl-7;pop-1;pqn-35;C34F6.5;K10D3.4;E04F6.6
21ur-3981	1.25298	21ur-3981	1.25298	5.16347	0.00100176	0.0424851	2.3747192013447 ± 0.390779557071802	IV	14714440	14714460	-	21ur-3981	sre-24;cpb-3;dab-1;grl-7;pqn-35;R07B7.12;T01D3.1;fbxb-14	dab-1;fbxb-14
21ur-5720	1.32348	21ur-5720	1.32348	4.71646	0.00100202	0.0424851	2.58077931381197 ± 0.0903828596498193	IV	15294145	15294165	-	21ur-5720	oac-4
21ur-2164	1.3235	21ur-2164	1.3235	4.71646	0.00100553	0.0424851	2.58077931381197 ± 0.0903828596498193	IV	15294153	15294173	+	21ur-2164	aat-1;clh-5;col-53;col-91;col-121;col-148;col-158;col-173;daf-10;dhs-29;dim-1;dpy-6;dpy-7;dyf-6;egl-45;eor-1;fox-1;gcy-22;gly-2;gpb-2;gst-33;haf-3;him-1;isw-1;itr-1;lbp-3;let-23;lmn-1;lars-2;ccar-1;mig-23;mrp-7;mut-7;mut-14;nhr-68;npp-3;nsf-1;plc-3;parg-1;pmp-4;rad-50;rpn-5;sas-4;sel-5;sex-1;spg-7;srd-40;tor-2;twk-5;wrk-1;wrt-7;zen-4;asfl-1;folt-1;ugt-17;C08E8.5;C09F9.2;C09G1.2;pptr-2;C14A6.5;C25…
21ur-5255	1.41933	21ur-5255	1.41933	4.9903	0.00101331	0.0424851	2.69085600330592 ± 0.603312930162982	IV	14866269	14866289	-	21ur-5255	srx-29;C43G2.3;gbb-2
21ur-5312	1.20678	21ur-5312	1.20678	6.15218	0.00102035	0.0424851	2.28980868528952 ± 0.576383764060392	IV	14261634	14261654	-	21ur-5312	lrp-1;npp-10;pcp-2;sel-5;srd-15;str-64;str-208;str-255;tag-68;tsp-6;vbh-1;C10C5.7;C14C10.5;C34C12.2;F31D4.2;F53C11.5;F54D5.12;F57F5.1;T28A8.3;mecr-1;Y7A9A.1;efa-6;ZK795.2;ZK1098.3;ugt-7;prmt-4;C30E1.8;C34D10.1;F10G7.10;F20D6.11;F21A9.2;F40E3.6;F48E3.4;F54D10.4;teg-4;K08D9.2;R151.8;spat-3;tftc-1;gbb-1;F43D2.6;T28A8.8	ZK795.2
21ur-5831	1.00377	21ur-5831	1.00377	9.62483	0.00102707	0.0424851	2.00252272745207 ± 0.425743404666609	IV	14868264	14868284	+	21ur-5831	ndx-3;smf-3;tbx-7;F14E5.1;dpyd-1;sdz-7;M02H5.8;Y55B1BL.1;fbxa-142;C10C5.4;C47F8.3;crml-1;ZC116.1;C32D5.7;gfrp-1;M03A1.8;W02H5.11
21ur-4578	1.00377	21ur-4578	1.00377	9.62483	0.00102822	0.0424851	2.00252272745207 ± 0.425743404666609	IV	14868267	14868287	+	21ur-4578	dhhc-6;F45D11.14;F45D11.15;F45D11.16
21ur-4555	1.14602	21ur-4555	1.14602	6.13588	0.00103603	0.0424851	2.22098570308046 ± 0.443941207753786	IV	15804809	15804829	+	21ur-4555	dcp-66;dcr-1;dhp-1;emb-30;flr-4;hsp-16.41;inx-22;let-19;msh-5;pqn-21;rbr-2;scd-2;unc-40;unc-129;cpna-5;lgc-43;F21G4.5;F34D10.6;F36A2.12;F36H2.3;F55F3.2;K10C3.5;T09F3.4;T28C6.7;W04E12.2;nlp-53;ilcr-1;egal-1;C32B5.15;F13H8.2;F18E9.3;F33G12.6;irld-7;mig-39;F48A9.1;F48E8.2;npr-30;K08B4.2;K09E3.5;gpx-7;T10E9.4;fbxb-34;mltn-8;nol-14;wago-5;K07H8.12;C33D9.13;F28A12.10;npr-16;uso-1;ZK524.4;cht-3;Y55F3BR.1
21ur-853	1.14602	21ur-853	1.14602	6.13588	0.00103664	0.0424851	2.22098570308046 ± 0.443941207753786	IV	15804810	15804830	+	21ur-853	Y57G11C.31;K07E3.1
21ur-3466	1.14602	21ur-3466	1.14602	6.13588	0.00103669	0.0424851	2.22098570308046 ± 0.443941207753786	IV	15804806	15804826	+	21ur-3466	nhr-69;rhi-1;tra-1;F13B12.3;best-14;T24B8.7;Y111B2A.3;mth-2;Y76B12C.6
21ur-1070	-1.13212	21ur-1070	-1.13212	5.117	0.00106025	0.0432421	0.46131079631201 ± 0.0475436725887545	IV	15568697	15568717	-	21ur-1070	ptr-22;clec-166;F43G9.12;ptp-4;irld-52;Y37H9A.1;math-16;srab-9;ubr-4;E02C12.8;pygl-1;nhr-225
21ur-785	1.88136	21ur-785	1.88136	3.952	0.00106364	0.0432421	3.56088934687676 ± 0.684478886985701	IV	14403915	14403935	+	21ur-785	snf-2;pezo-1;E03H4.3;acl-13;F36A2.3;F58E6.6;T04H1.5;ZK596.3;cpsf-2;F54D7.2;T09B4.8;lpr-7
21ur-11139	1.76784	21ur-11139	1.76784	4.10752	0.00106926	0.0432421	3.28788869586038 ± 0.76567538210959	IV	16751174	16751194	+	21ur-11139	srh-92;T28F4.1;Y116A8C.30;sqd-1
21ur-5595	1.76781	21ur-5595	1.76781	4.10752	0.00107073	0.0432421	3.28788869586038 ± 0.76567538210959	IV	16751169	16751189	+	21ur-5595	mgl-1;srg-34;F53H4.6;D1014.7;K02F6.3;cht-4
21ur-128	-1.10391	21ur-128	-1.10391	6.09517	0.00108851	0.0438006	0.459233151158304 ± 0.116651748253332	IV	16835929	16835949	+	21ur-128	fer-1;srw-40;fbxb-8;H37A05.2;Y38H6C.13;fbxa-105;C27F2.6;mtp-18;dpy-22;fat-6;grd-2;Y75B8A.7;EEED8.15;R13A5.10
21ur-746	-1.72069	21ur-746	-1.72069	3.18906	0.00110399	0.0442633	0.275880733130912 ± 0.043239747775924	IV	5621165	5621185	-	21ur-746	let-363;rpl-11.1;rsd-2;vars-1;trr-1;C08B11.9;E03H4.2;F13E6.1;ccdc-149;srt-44;tofu-5;elpc-2;clec-10;ugt-25;C35E7.11;czw-1;oaz-1;lsy-12;F46B6.2;T06E4.9;ddl-3;B0563.8;F52G3.4;Y54F10BM.20
21ur-6153	5.0931	21ur-6153	5.0931	2.42361	0.00115182	0.046015	Inf ± NaN	IV	16820182	16820202	-	21ur-6153	dnj-27;frm-10;gcs-1;gcy-7;gcy-33;gpa-8;let-363;mat-2;mec-2;phg-1;pqn-80;prx-1;rrf-2;rsd-2;srh-8;srh-39;srh-52;srw-19;srw-90;twk-24;C01B9.1;D1081.7;kcnl-2;F15H10.7;F26A3.1;F28B1.2;F32A7.4;clec-31;F54C9.7;ptp-4;K07G5.5;M162.7;T24B8.2;lpr-3;Y7A5A.7;Y17D7B.4;Y39E4B.5;hrpu-1;Y51A2B.6;Y53F4B.13;Y62E10A.13;ipmk-1;ugt-46;C04F1.1;srab-1;rha-2;C14A11.6;math-10;lst-5;E04F6.6;F29B9.7;F40G9.8;F41C3.11;F48E8.4…
21ur-5499	3.30328	21ur-5499	3.30328	2.72396	0.00115869	0.0461232	14.6303115793588 ± 4.76205080515539	IV	6203345	6203365	+	21ur-5499	adm-4;ubc-24;npr-3;Y73B6BL.29
21ur-4927	2.5853	21ur-4927	2.5853	3.24612	0.00116745	0.0461606	6.18621708229387 ± 0.974708051246952	IV	15880204	15880224	+	21ur-4927	col-83;pcp-2;unc-89;clec-65;clec-66;R07E4.1
21ur-9956	-1.08049	21ur-9956	-1.08049	5.24336	0.00118209	0.0461606	0.469436287114713 ± 0.0267291657486833	IV	4957585	4957605	+	21ur-9956	NA	NA
21ur-13580	-1.08049	21ur-13580	-1.08049	5.24336	0.00118456	0.0461606	0.469436287114713 ± 0.0267291657486833	IV	4957588	4957608	+	21ur-13580	cyp-13A7;ima-3;cyp-13A3;Y110A7A.15
21ur-15293	-1.03134	21ur-15293	-1.03134	5.90991	0.00122723	0.0468384	0.482954643925784 ± 0.0469559186293547	IV	13704786	13704806	+	21ur-15293	twk-12;ctc-1;W08G11.1;acs-22
21ur-2589	-1.03134	21ur-2589	-1.03134	5.90991	0.00122726	0.0468384	0.482954643925784 ± 0.0469559186293547	IV	13704775	13704795	-	21ur-2589	erm-1;gad-1;gtl-2;lpd-2;nhr-60;sqv-6;nrfl-1;unc-52;F21G4.6;nep-17;Y32B12B.4;ZK938.3;F47B3.7;Y69A2AR.31;tomm-70
21ur-8060	1.03653	21ur-8060	1.03653	7.42161	0.00129387	0.0486928	2.05973051798261 ± 0.274418809466642	IV	14999882	14999902	+	21ur-8060	ketn-1;C32F10.8;set-15;Y70C5A.3;pgl-2;rme-4;twk-7;ugt-2;rpb-3;C51E3.10;F14B6.2;rbpl-1;M05B5.1;T13H5.8;T16G1.5;jun-1;W08G11.5;C24D10.5;C49A9.6;CC8.2;rpc-2;F25G6.1;igcm-1;F56F4.4;osg-1;npr-31;Y49F6B.8;T26H5.10
21ur-4085	1.03654	21ur-4085	1.03654	7.42161	0.00129623	0.0486928	2.05973051798261 ± 0.274418809466642	IV	14999879	14999899	+	21ur-4085	dpy-26;lec-3;mec-10;ugt-2;T01D3.6;F26A1.3;F41H10.4;M02D8.5;lgc-50;fbxb-14;W08F4.12;Y9C9A.13;Y97E10B.1
21ur-4887	5.08917	21ur-4887	5.08917	2.42593	0.00130593	0.0486928	Inf ± NaN	IV	13918439	13918459	-	21ur-4887	col-153;fkh-6;gst-41;srh-78;srh-166;vab-10;mus-101;F40G12.5;K07F5.12;T26C5.3;Y39E4B.10;nrps-1;D1044.6;F40H6.5;F56C3.4;ugt-10;Y54E10A.11;rep-1
21ur-1246	1.95086	21ur-1246	1.95086	3.52607	0.0013226	0.0491262	3.95097883846485 ± 0.73940383083322	IV	14814102	14814122	+	21ur-1246	acp-7;npp-10;C18B12.6;F45F2.10;fbxb-14
21ur-2935	1.61354	21ur-2935	1.61354	4.59199	0.00134001	0.0495583	3.03467559559191 ± 0.89756527643642	IV	5974848	5974868	-	21ur-2935	nex-1;snt-3;srg-30;asd-2;F36D3.5;mask-1;T16G12.1;chil-25;Y43F8B.2;Y43F8B.13;mrpl-9;F41G3.6;irld-8;T10E10.3;shl-1;T03F6.7;Y55F3C.9
21ur-12829	-1.48134	21ur-12829	-1.48134	4.22054	0.00136197	0.0500861	0.380684601589417 ± 0.0998201869956284	IV	5511724	5511744	+	21ur-12829	ama-1;him-4;klp-3;laf-1;mtm-9;tax-6;vab-10;wnk-1;npr-3;C09G5.7;D2005.4;F42H11.1;F52B5.3;ppm-2;W02B12.11;Y38E10A.17;acdh-6;C53H9.2;E03H12.5;irld-29;F45E1.5;K07H8.10;T20F5.6;T23B3.5;ift-139
21ur-7425	1.45827	21ur-7425	1.45827	4.06163	0.00136939	0.0500965	2.9216156849113 ± 0.118409916593239	IV	16795393	16795413	+	21ur-7425	D2005.4;hgap-2;alh-13;rbmx-2
21ur-4078	1.12453	21ur-4078	1.12453	5.62408	0.00137568	0.0500965	2.19632562867952 ± 0.242231992167592	IV	13700705	13700725	-	21ur-4078	NA	NA
21ur-12930	1.12453	21ur-12930	1.12453	5.62408	0.00137578	0.0500965	2.19632562867952 ± 0.242231992167592	IV	13700706	13700726	-	21ur-12930	ceh-40;F44F1.4;cla-1
21ur-4063	-1.04101	21ur-4063	-1.04101	6.06742	0.00140195	0.0505522	0.481241931747017 ± 0.0735974219438745	IV	15960756	15960776	-	21ur-4063	mlh-1;ptp-2;srw-135;srx-131;tbx-7;F29D10.3;gadr-6;C05D9.3;C14C11.1;C18G1.9;F19F10.12;F21C10.9;F23C8.13;ubxn-3;R05F9.7;ZC317.6
21ur-4449	-1.24804	21ur-4449	-1.24804	4.65358	0.00141168	0.0507381	0.417326849663498 ± 0.0151861018228899	IV	16069173	16069193	+	21ur-4449	NA	NA
21ur-1794	1.13605	21ur-1794	1.13605	6.29636	0.00141718	0.0507715	2.1815404936732 ± 0.282415925988239	IV	14541971	14541991	-	21ur-1794	act-2;cpb-3;hot-7;nhx-4;par-4;pes-23;rpl-15;src-2;C18B12.6;F36G3.1;F46G10.2;R05D7.5;C16D9.3;acdh-5;K05B2.4
21ur-6979	-1.99654	21ur-6979	-1.99654	4.11812	0.00142693	0.0509567	0.24328335106393 ± 0.0490138677917346	IV	17160767	17160787	-	21ur-6979	dyc-1;ggr-3;osm-6;srw-69;acd-3;R08A2.5;fbxb-59;C50D2.9;maoc-1;frpr-6;mfsd-6;F07E5.5;otub-2;pde-6;ZK1055.2;F57C12.6
21ur-4408	1.11105	21ur-4408	1.11105	5.91294	0.00143228	0.0509836	2.14808598622566 ± 0.283289963439115	IV	14161007	14161027	-	21ur-4408	abt-2;bra-1;cpb-2;mom-5;nas-31;puf-8;trp-1;rbpl-1;R09A8.1;fcd-2;sta-1;ZK1307.4;pitr-3;C16C8.11;atg-16.1;Y18H1A.1;wdr-4;uvs-1;T06F4.3	sta-1
21ur-629	1.2198	21ur-629	1.2198	5.54154	0.00144102	0.0510489	2.28419718193514 ± 0.472894916517952	IV	15340252	15340272	+	21ur-629	acr-14;atgp-1;atl-1;bbs-2;ceh-44;chn-1;clk-2;daf-15;dnj-22;alp-1;ech-8;egl-27;evl-14;fum-1;glh-3;glt-4;gop-2;grl-14;gst-36;hcp-6;ifd-2;inx-1;irk-3;lap-1;let-630;lst-4;mec-1;nhr-134;pxf-1;rad-54;ret-1;spd-5;srh-149;srw-130;srw-138;fbxa-199;str-150;str-208;tra-2;twk-3;unc-34;unc-52;unc-112;zfp-1;utp-20;pot-3;ctr-9;ccm-3;C17D12.7;set-32;clec-151;F20C5.5;F21D9.4;F21H7.3;rtel-1;F26C11.1;fbxa-99;F44D12…
21ur-4721	1.44142	21ur-4721	1.44142	4.65607	0.00145869	0.0510489	2.69639772644487 ± 0.592551571267511	IV	5600980	5601000	-	21ur-4721	B0464.6;F32H5.4;R11E3.2;atg-5
21ur-7646	1.44137	21ur-7646	1.44137	4.65607	0.00146513	0.0510489	2.69639772644487 ± 0.592551571267511	IV	5600983	5601003	-	21ur-7646	apc-10;tag-124;lron-4;srm-6;T25C12.3;chil-11;kcc-2;zfp-3;dmsr-9;ZC513.2
21ur-2427	1.44136	21ur-2427	1.44136	4.65607	0.00146674	0.0510489	2.69639772644487 ± 0.592551571267511	IV	5600999	5601019	+	21ur-2427	iglr-2
21ur-9583	1.24893	21ur-9583	1.24893	4.99271	0.00148619	0.0510489	2.36300212129083 ± 0.365771549355647	IV	15897362	15897382	-	21ur-9583	col-116;odr-1;pms-2;str-57;madd-3;ZK1053.1;attf-4;C17C3.1;K10B4.3;T04C12.33
21ur-2794	1.24892	21ur-2794	1.24892	4.99271	0.00148713	0.0510489	2.36300212129083 ± 0.365771549355647	IV	15897358	15897378	-	21ur-2794	ced-4;sru-25;srw-130;str-159;B0250.8;idh-2;pxd-1;F49E12.12;Y54G11A.11;ugt-6;atg-18;srsx-8;F53B3.6;ilcr-2;bgal-2;M04F3.5;ceh-54;Y75B7AL.2;ZC196.4;ZK154.6;Y57G11C.52
21ur-8410	1.00717	21ur-8410	1.00717	7.15536	0.00148874	0.0510489	2.0124233191175 ± 0.432247830990112	IV	5873199	5873219	+	21ur-8410	srh-233;srh-237;srh-239;srh-246;ZK896.5;Y50D7A.8
21ur-3331	1.26545	21ur-3331	1.26545	5.21364	0.00149546	0.0510489	2.34629581529483 ± 0.493435919997991	IV	13990335	13990355	+	21ur-3331	acy-1;haf-1;srb-8;T22C1.3;cct-3;cng-2;kup-1;rme-8;wrt-2;F19C6.2;F38B2.3;F52E10.2;Y16B4A.2;C52A10.2;nhr-186;atg-9;ZC328.3;R06A10.5
21ur-11253	1.26544	21ur-11253	1.26544	5.21364	0.00149713	0.0510489	2.34629581529483 ± 0.493435919997991	IV	13990332	13990352	+	21ur-11253	rad-54;sri-10;shn-1;dgk-4;F16A11.1;mbr-1;F54G2.1;glit-1;fbxb-18;K05F6.4;pqn-52
21ur-9206	1.515	21ur-9206	1.515	4.20743	0.00151274	0.0510666	2.77521045958975 ± 0.368412525705767	IV	14038774	14038794	-	21ur-9206	dsc-1;grl-2;hmp-1;mec-6;nhr-84;pmp-4;prx-3;ptc-3;srw-141;srw-142;str-180;sur-2;twk-8;unc-33;unc-34;unc-44;clec-162;C09F12.3;C25D7.10;tbc-19;prp-4;C53D6.6;rtcb-1;F25D7.5;F26C11.1;fecl-1;sprr-1;mrps-18B;T22C1.6;tiar-2;fipr-17;ekl-4;cyc-2.2;svop-1;C02F5.13;fbxa-170;D1007.8;fbxb-108;ugt-41;F19F10.1;rbbp-5;F32D1.5;myo-5;F59A6.5;H23L24.1;ugt-19;gsto-3;pqn-52;hrg-1;R04E5.8;R12C12.5;T23F2.2;Y9C9A.1;Y17G9…
21ur-4860	1.51498	21ur-4860	1.51498	4.20743	0.00151417	0.0510666	2.77521045958975 ± 0.368412525705767	IV	14038775	14038795	-	21ur-4860	hcp-6;let-2;smg-2;str-180;C13C4.4;C17E4.1;cpt-5;F22B5.5;snx-27;F26C11.1;aptf-4;F58G11.3;T01B4.3;gcn-2;ZK792.5;skpo-2;rbbp-5;lact-1;R04E5.8;C45G7.13	gcn-2
21ur-6171	1.11342	21ur-6171	1.11342	5.93092	0.00152168	0.0510666	2.18745877175351 ± 0.415575938800958	IV	14600196	14600216	+	21ur-6171	hsp-3;lin-13;sax-2;str-93;itsn-1;tig-2;M163.5;Y52B11A.4;oac-10;D2096.5;trx-4;Y71G12B.25
21ur-11732	1.11342	21ur-11732	1.11342	5.93092	0.00152197	0.0510666	2.18745877175351 ± 0.415575938800958	IV	14600193	14600213	+	21ur-11732	let-413;npp-12;abhd-11.1;mspn-1;C42C1.8;trx-4;ZC404.7
21ur-514	1.48872	21ur-514	1.48872	4.41031	0.00157469	0.0526761	2.9056303645273 ± 0.651287678629875	IV	17129797	17129817	-	21ur-514	ced-7;cul-4;dig-1;dpf-2;nhr-127;pld-1;slt-1;ttn-1;mdt-10;drsh-1;nkcc-1;Y51B9A.5;ZC434.9;C32B5.13;C48E7.6;nhr-172;nep-9;jmjd-3.1;did-2;F40F4.7;F41H10.4;F47G3.1;F54C1.6;emc-1;R10F2.5;T10B11.8;lgc-45;Y27F2A.6;ZC21.6;cil-1;pros-1;col-12;egl-10;gcy-8;gly-19;jip-1;let-711;lars-2;nhr-62;nmy-2;ula-1;C50F4.12;F25H2.3;cwp-5;memi-3;JC8.7;nfya-1;spat-2;Y70D2A.1;math-6;sec-15;fbxa-120;apy-1;usp-39;ceh-81;F59A…
21ur-2983	1.17094	21ur-2983	1.17094	7.11243	0.00166323	0.0551398	2.25905631248878 ± 0.584158724424229	IV	16707990	16708010	+	21ur-2983	smg-1;ruvb-1;ubr-5;F53H4.6;T07G12.2;T07G12.4;T26C5.3;tftc-3;C32D5.7;C53H9.2;F39C12.1;pygl-1;kvs-5;cdh-7;ikb-1;imb-2;grsp-2;Y57A10B.6;sql-1;C06A6.4;fln-1;Y102A11A.3
21ur-6322	-1.54271	21ur-6322	-1.54271	3.74439	0.00170183	0.05578	0.32254087337449 ± 0.126883330399418	IV	17234765	17234785	+	21ur-6322	rha-1;F13G3.7;K04C2.2
21ur-10269	-1.54272	21ur-10269	-1.54272	3.74439	0.00170263	0.05578	0.32254087337449 ± 0.126883330399418	IV	17234764	17234784	+	21ur-10269	unc-22;C06H5.6;F46A9.1;scpl-4;E02C12.6;F26A1.13;cox-18;Y82E9BR.1
21ur-8761	1.50107	21ur-8761	1.50107	4.46004	0.00172378	0.0562727	2.79519022598658 ± 0.254091893134076	IV	14561196	14561216	+	21ur-8761	clu-1;flp-17;npp-12;sdc-1;sqv-7;F49C12.10;srsx-21;tiar-1;fbxa-52;chd-3;mlk-1;aagr-3;F58H10.1;chil-22;R09D1.12;npr-20;Y48C3A.14;flcn-1;F55A3.2;Y53G8AL.1;ZK484.4	Y48C3A.14
21ur-11763	1.03609	21ur-11763	1.03609	6.07695	0.00174337	0.0562727	2.02916042913432 ± 0.263358150884855	IV	16098299	16098319	-	21ur-11763	abt-4;bli-3;daf-18;nhx-8;sra-37;tln-1;D1053.4;srt-55;B0041.5;F11G11.5;ugt-42;fbxb-83;nekl-1;gbb-2
21ur-11806	1.03609	21ur-11806	1.03609	6.07695	0.00174369	0.0562727	2.02916042913432 ± 0.263358150884855	IV	16098295	16098315	-	21ur-11806	atl-1;atm-1;ect-2;pgp-1;zipt-13;C31E10.5;C31H5.6;cfp-1;aakb-1;K03A11.1;R90.1;vps-39;sld-5;ZC376.6;cpna-2;C14A11.5;C36B7.2;akap-1;cutl-29;F46F11.1;F48E3.2;K04A8.1;K11D12.6;nekl-1
21ur-295	1.03609	21ur-295	1.03609	6.07695	0.00174387	0.0562727	2.02916042913432 ± 0.263358150884855	IV	16098296	16098316	-	21ur-295	bbs-2;dsl-1;ggr-2;grd-9;xpo-3;pgp-1;C50H2.4;srz-18;F54F7.3;cpna-2;C53A3.1;insc-1;K11D12.6;nekl-1;Y20F4.8
21ur-1656	1.1283	21ur-1656	1.1283	7.82246	0.00174444	0.0562727	2.18283849911794 ± 0.606505374763136	IV	14097572	14097592	-	21ur-1656	cyn-6;dnj-16;dpf-4;nhr-1;pqn-10;glb-8;W02D9.4;F13H8.8;T25F10.3;W08F4.10
21ur-12864	1.00085	21ur-12864	1.00085	6.1511	0.00174807	0.0562727	1.9854965000571 ± 0.118944364310513	II	1255983	1256003	+	21ur-12864	nhr-65;sri-26;iglr-1;F21G4.3;Y52B11A.4;Y43H11AL.1
21ur-3380	1.41435	21ur-3380	1.41435	4.30169	0.00179967	0.0576462	2.65155436216018 ± 0.448781528149165	IV	15564401	15564421	-	21ur-3380	C31E10.5;F31D4.5;F45E10.2;fbxa-210;Y51A2D.18;Y105C5B.20;T19D2.1;R05C11.4
21ur-9047	-1.86723	21ur-9047	-1.86723	3.46798	0.00180112	0.0576462	0.263968275819076 ± 0.0345831463183036	IV	6264774	6264794	-	21ur-9047	ceh-82;dyc-1;ifta-1
21ur-9783	1.38367	21ur-9783	1.38367	5.50433	0.00183247	0.0578617	2.63685072894702 ± 0.663089578622758	IV	15569083	15569103	-	21ur-9783	kal-1;F49B2.6;clec-247
21ur-3657	1.38367	21ur-3657	1.38367	5.50433	0.0018325	0.0578617	2.63685072894702 ± 0.663089578622758	IV	15569086	15569106	-	21ur-3657	srh-21;F08G5.3;swan-2;M79.2;W04A4.5;ZC247.1
21ur-15463	1.38367	21ur-15463	1.38367	5.50433	0.00183262	0.0578617	2.63685072894702 ± 0.663089578622758	IV	15569089	15569109	-	21ur-15463	amt-4;coh-1;emb-5;gcy-15;oat-1;rme-4;tag-124;C16C10.1;F07B10.4;F32D8.8;pho-6;R04E5.8
21ur-917	1.10493	21ur-917	1.10493	8.21957	0.00185561	0.0578617	2.14868584294198 ± 0.572025795519886	IV	16821915	16821935	-	21ur-917	daf-14;lin-10;rpc-1;sma-6;srd-45;unc-18;unc-61;C25A1.1;C27B7.5;F23D12.2;uggt-2;slc-25A32;K09G1.1;M199.2;lron-14;T10G3.3;saeg-2;agef-1;Y32B12B.4;Y43F8C.18;gcn-2;Y105C5B.15;C44E4.5;F16B4.5;F28A10.4;F42A10.5;F56F10.2;bath-21;bath-5;K06H7.2;T05H4.15;ugt-12;T20B12.4;Y45G5AM.3;Y45G12C.4;Y48G1BM.6;ddx-35;F36A2.14;fipr-5;tag-267;C41D11.10;K10G6.9;R03H10.11;egl-10;frm-4;mua-3;srh-18;str-85;str-211;cal-5;B…
21ur-11333	1.10493	21ur-11333	1.10493	8.21957	0.00185588	0.0578617	2.14868584294198 ± 0.572025795519886	IV	16821912	16821932	-	21ur-11333	che-3;gfl-1;sop-2;srx-73;droe-4;Y39A1A.14;C04E6.5;C08G9.2;C10A4.1;EEED8.15;tin-44;W05G11.4;F11E6.11
21ur-5357	1.15695	21ur-5357	1.15695	5.02031	0.00185995	0.0578617	2.31043434059162 ± 0.331088848585484	IV	15105629	15105649	-	21ur-5357	acr-14;ama-1;cct-5;col-182;dpy-28;far-2;gcy-37;gfi-2;gly-4;gly-5;gly-20;mca-3;mec-2;pabp-2;pat-12;plx-1;pqn-83;pqn-87;ptp-2;ras-1;sad-1;srd-4;srh-92;srw-2;str-109;ctbp-1;nrfl-1;tsr-1;twk-17;unc-29;unc-108;unc-115;6R55.2;dohh-1;har-1;C17E4.2;C34F6.10;sams-1;srsx-26;nlp-59;ent-6;idha-1;K03H1.12;ctf-18;atp-6;T03F7.6;T04F8.3;T07D4.2;slc-17.9;jun-1;dkf-2;mlt-11;zip-3;Y39A1A.3;Y39E4B.6;dhhc-2;snx-14;ar…
21ur-5433	-1.21054	21ur-5433	-1.21054	4.90968	0.00188503	0.058478	0.429308652644707 ± 0.0311695230919298	IV	5825470	5825490	+	21ur-5433	NA	NA
21ur-13977	1.30426	21ur-13977	1.30426	4.66283	0.0019077	0.0590165	2.52311596879492 ± 0.0487556823270522	V	14393808	14393828	+	21ur-13977	itx-1;nsy-1;ram-5;str-230;swp-1;C08H9.1;F38H4.4;Y37E11AL.9;mltn-7
21ur-10241	1.72232	21ur-10241	1.72232	3.68472	0.00191693	0.0591374	3.43329503969304 ± 0.430634366613222	IV	15267154	15267174	-	21ur-10241	amt-2;col-135;dig-1;elt-1;frm-7;gcy-18;gly-2;kap-1;ngn-1;nhr-87;nuo-1;ebax-1;prx-1;srj-5;sul-1;taf-5;mlt-2;C15H7.4;pals-7;lron-5;F20G2.5;glb-18;F53F1.4;F54B3.1;F56H11.2;T02G6.3;T15D6.5;dkf-1;Y43F8C.18;spat-2;ska-1;ZC374.2;C27D6.1;C28H8.7;C49C8.5;C50E3.9;F27C1.1;ift-81;R08F11.1;cdh-1;acdh-10;pygl-1;cgr-1;Y46H3C.5;supr-1;Y73C8C.4;Y119C1B.6;ZC449.1;ZK354.8;ZK1055.6;pals-11;Y110A7A.21;T05B4.14;T05A7.…
21ur-6380	-1.15297	21ur-6380	-1.15297	4.62975	0.00196854	0.0599114	0.447880164382636 ± 0.0496032118933161	IV	14962406	14962426	+	21ur-6380	D2045.5;gpx-2;T04D3.1;sdz-12
21ur-10659	-1.15297	21ur-10659	-1.15297	4.62975	0.00196899	0.0599114	0.447880164382636 ± 0.0496032118933161	IV	14962403	14962423	+	21ur-10659	nhl-1;C44H4.4;sdz-12;H06I04.6
21ur-4991	-1.36479	21ur-4991	-1.36479	4.75217	0.00198175	0.0601347	0.385138781867566 ± 0.0175204149808513	IV	14508849	14508869	+	21ur-4991	adm-2;kat-1;lam-3;rnp-2;F35G12.12;cyp-29A2;rga-1;C32B5.13;acly-1;K02E7.10;Y71H2AR.2	rga-1
21ur-8326	1.73142	21ur-8326	1.73142	3.53864	0.00200652	0.0602161	3.55217698839027 ± 0.21277669653887	IV	15570028	15570048	+	21ur-8326	abt-5;dhp-2;dys-1;fut-8;gpb-1;lin-40;plc-1;sax-2;srj-29;unc-14;unc-41;zen-4;C01G6.9;C11E4.6;C36H8.1;mogs-1;tat-5;R10H10.7;B0205.4;C16D9.3;cyp-33B1;C27H5.2;pks-1;magu-3;rpa-1;H06I04.5;H24G06.1;R03E9.2;acs-3;Y71G12B.13;acs-6;C06H5.12;C06H5.13;C06H5.14;elt-2;glr-2;gst-13;him-4;lin-39;lars-1;mab-5;nas-37;pha-1;rfc-1;set-2;srh-255;tra-1;unc-44;C18E9.8;C50H2.5;F16B12.6;F32G8.2;gadr-6;golg-4;clip-1;pnn-…
21ur-2675	1.05379	21ur-2675	1.05379	5.81225	0.00201012	0.0602161	2.08002939317371 ± 0.368776006944732	IV	15316350	15316370	+	21ur-2675	dhc-1;dpy-1;spr-5;F43D9.1;K08H10.6;T01H3.2;oac-41;T14B4.3;Y17G9B.2
21ur-10281	1.05379	21ur-10281	1.05379	5.81225	0.00201154	0.0602161	2.08002939317371 ± 0.368776006944732	IV	15316349	15316369	+	21ur-10281	dig-1;ran-2;sax-3;srh-292;srw-89;tam-1;E02H4.4;K08H10.6;T01H3.2;T14G10.5;dnc-4;oac-41;T14B4.3;T10F2.5
21ur-719	1.28297	21ur-719	1.28297	4.55144	0.0020304	0.0602188	2.46580510370759 ± 0.342686012079589	IV	14463088	14463108	-	21ur-719	atm-1;bli-3;cdh-10;kin-20;mig-22;rcq-5;srh-48;tag-65;twk-9;twk-11;unc-116;gbf-1;C50H2.4;F11D11.6;myo-6;F55G11.1;T03F6.3;T05F1.13;T26C5.2;T27A8.5;cutl-6;Y51B9A.5;mlt-10;C18F10.2;irld-23;C36C5.14;F09G2.1;nep-6;asp-13;F35F10.13;F39C12.1;F52G3.5;duox-2;R03E9.2;T22F3.11;Y67D8B.5;sqd-1;ZK546.14;Y37A1A.4;Y43F8B.15;C41D11.10
21ur-7963	-1.49542	21ur-7963	-1.49542	3.79806	0.00203174	0.0602188	0.342202180831055 ± 0.0424361931410415	IV	15317799	15317819	+	21ur-7963	hpo-33;F28B1.2;vps-41;F35H10.10;K07E3.9
21ur-6861	-1.03026	21ur-6861	-1.03026	5.36705	0.00204713	0.0604665	0.485862668839873 ± 0.0365022132914364	IV	15322858	15322878	-	21ur-6861	fkh-9;his-24;myo-3;pdi-2;snf-5;str-221;unc-3;B0393.3;chil-5;dhhc-7;C53B4.1;F21C3.6;cids-2;F38A1.8;gipc-2;H16D19.3;K08H10.6;T05H10.4;T07D10.3;dkf-2;Y5F2A.4;Y17G7B.10;snpc-1.2;fcd-2;yars-1;npr-32;gad-3;krr-1;C23G10.2;C25H3.1;got-2.1;F16B4.6;symk-1;F26F12.3;F47B7.2;pqn-52;dop-3;T22B2.1;Y46E12BL.2;D2062.13;Y51H4A.941
21ur-6318	1.26604	21ur-6318	1.26604	4.80977	0.00206192	0.0605576	2.45564387235832 ± 0.512537171667515	IV	13998026	13998046	-	21ur-6318	inx-1;nmr-1;tag-51;Y49E10.21;Y53F4B.13;shk-1;R02C2.7;ttr-42
21ur-15137	1.26604	21ur-15137	1.26604	4.80977	0.00206327	0.0605576	2.45564387235832 ± 0.512537171667515	IV	13998025	13998045	-	21ur-15137	gop-1;nmr-1;sri-24;chil-6;chil-9;shk-1;mig-39;pck-1;ttr-42
21ur-4183	1.05788	21ur-4183	1.05788	7.05026	0.00206657	0.0605576	2.07723310555136 ± 0.36393250616045	IV	14977707	14977727	-	21ur-4183	bra-1;M163.5;dcaf-1
21ur-5801	1.9327	21ur-5801	1.9327	3.67865	0.00208406	0.0609095	3.84432289008832 ± 0.735951727372738	IV	15960492	15960512	+	21ur-5801	lbp-7;sul-1;clec-143;algn-2
21ur-2533	-1.04479	21ur-2533	-1.04479	5.77518	0.00217849	0.0628117	0.490058943949045 ± 0.0871851854859439	IV	14259503	14259523	+	21ur-2533	spat-1
21ur-4580	-1.04479	21ur-4580	-1.04479	5.77518	0.00217968	0.0628117	0.490058943949045 ± 0.0871851854859439	IV	14259502	14259522	+	21ur-4580	algn-11;frpr-3;fbxc-51
21ur-8010	2.46149	21ur-8010	2.46149	3.15632	0.00218051	0.0628117	5.38920890516233 ± 0.865587331457834	IV	16013979	16013999	-	21ur-8010	col-20;sid-1;srh-95;str-94;unc-89;ugt-44;pfas-1;ain-1;F39C12.1;sdz-18;tag-234;K05F6.4;aagr-2;T23B12.5;ZK380.4;F23D12.10;C09B9.85
21ur-12421	2.46145	21ur-12421	2.46145	3.15632	0.00218308	0.0628117	5.38920890516233 ± 0.865587331457834	IV	16013978	16013998	-	21ur-12421	col-20;gex-3;parg-1;sid-1;smf-2;srh-95;str-94;unc-40;wdfy-3;srbc-82;C47E12.3;pfas-1;C39D10.7;F41G3.6;tag-234;K05F6.4;ZK1248.15;C09B9.85
21ur-8180	4.90667	21ur-8180	4.90667	2.32177	0.00223333	0.0636227	Inf ± NaN	IV	4946295	4946315	+	21ur-8180	glt-6;iars-1;lad-2;nas-23;srd-34;C34B7.2;C55A1.1;fbxa-107;clec-95;nep-15;mage-1;pdp-1;pals-37
21ur-3166	-1.06497	21ur-3166	-1.06497	5.23006	0.00223818	0.0636227	0.487778935070515 ± 0.074996868566139	IV	6180665	6180685	+	21ur-3166	cpin-1;dhs-15;far-7;mel-11;nas-39;pezo-1;arrd-14;tat-3;Y51H4A.25;Y116F11B.14;C14A11.6;CC8.2;K03H9.3;R155.3;T01B11.1;T02G5.3;math-42;mab-31;W03D8.11;srx-122;F11C3.1;clec-170;mig-38;Y38H6C.21
21ur-9597	-1.06497	21ur-9597	-1.06497	5.23006	0.00223991	0.0636227	0.487778935070515 ± 0.074996868566139	IV	6180664	6180684	+	21ur-9597	F11C3.1;myrf-2;clec-170;ZK287.4;ogdh-2;fbxc-25
21ur-2604	-1.07505	21ur-2604	-1.07505	5.72726	0.00230589	0.0653298	0.477785204987896 ± 0.0576103603971689	IV	13635208	13635228	-	21ur-2604	eea-1;Y57G11B.3;F25B5.5;Y48G1BR.1
21ur-1439	-1.74893	21ur-1439	-1.74893	3.3838	0.00232706	0.0657617	0.276845250563301 ± 0.07533085638771	IV	13612687	13612707	+	21ur-1439	dhp-1;fog-1;let-363;mab-5;str-162;unc-80;C11H1.2;T13H10.2;Y53F4B.13;C30F12.3;H05C05.1;T14B4.1;T28D9.4;Y48G1A.1;T28B8.6;T06D4.6;rad-51;smp-1;lact-6;C49F8.1;gmeb-2;dld-1;lipl-4;brc-2;sssh-1;rad-8
21ur-456	1.28839	21ur-456	1.28839	5.09516	0.00235247	0.066311	2.41620445738508 ± 0.600516851013738	IV	15118472	15118492	-	21ur-456	col-44;rpn-8;M03F4.4
21ur-3401	1.09309	21ur-3401	1.09309	9.5662	0.00237083	0.0666483	2.13337772556645 ± 0.639702592380061	IV	13906594	13906614	-	21ur-3401	micu-1;soap-1
21ur-5028	-1.02798	21ur-5028	-1.02798	6.54042	0.00237644	0.0666483	0.501211292859577 ± 0.120160796414088	IV	5809473	5809493	-	21ur-5028	clh-6;raga-1;twk-4;agmo-1;C26E1.1;xbx-5;T28A8.6;ZK896.1;srz-23;F59A3.2;atg-9;Y37H2A.13
21ur-2089	1.47308	21ur-2089	1.47308	4.1042	0.00238608	0.0667501	2.76949213079654 ± 0.297222969534104	IV	16905971	16905991	-	21ur-2089	cca-1;cku-70;cyk-1;dop-2;xnd-1;hum-6;knl-1;mig-1;mog-4;mog-5;asns-1;pct-1;sax-2;sel-1;fut-3;ppm-1;tim-1;twk-21;unc-33;unc-44;wah-1;utp-20;chd-7;B0035.6;B0464.6;tbc-19;F23B2.7;rtel-1;F29C6.1;F32B4.4;F36F2.2;F38H4.4;F43G9.12;F49E2.5;ccz-1;K07A12.1;K08F4.5;K09A9.6;M01E5.3;M117.4;R07E5.1;chil-18;R10E9.3;R11.3;R11D1.10;T03D8.6;zim-1;zim-3;lsd-1;T13H5.6;T21C9.6;T24B8.7;tat-3;Y6B3B.3;acdh-11;Y57A10A.1;Y…	fut-3
21ur-1930	1.62018	21ur-1930	1.62018	3.76424	0.00246432	0.0684218	3.10509103686085 ± 0.124332216401443	IV	13751790	13751810	+	21ur-1930	act-3;akt-2;alh-4;egl-4;egl-30;ego-2;grk-2;kin-20;mab-5;nhr-85;pif-1;pph-4.2;pqn-87;srj-4;srx-12;mrck-1;ufd-2;unc-46;unc-63;unc-75;unc-103;cal-5;vha-11;C11G10.1;ccm-3;C35A5.8;fbxb-65;C47G2.3;D2030.2;F02H6.2;mob-2;F40E10.5;F42G4.5;F54D1.6;meg-2;ndfl-4;R07B7.2;zipt-9;mlt-11;W05B5.1;Y43F8B.1;Y48C3A.18;Y48G10A.6;Y51A2D.18;Y52B11A.10;Y62E10A.13;Y105C5A.1;ZK1073.2;misc-1;C01B10.6;EEED8.10;F07F6.7;tpp-2…
21ur-10371	-1.19297	21ur-10371	-1.19297	5.17224	0.00247733	0.0686116	0.425517845048873 ± 0.0878793855229651	IV	5670241	5670261	-	21ur-10371	ctl-1;ctl-2;ego-2;lec-2;let-4;let-721;nhr-95;nhr-124;osm-1;pld-1;pxn-2;rme-6;ser-1;sop-3;srd-40;srx-38;srx-50;suf-1;ttn-1;uev-3;C17E4.6;fbxa-136;C28A5.6;C31E10.6;C31H5.1;C49C3.11;D1025.1;D1081.9;F19B2.6;F32H2.8;fbxb-117;Y15E3A.3;cup-14;ctl-3;Y57G11C.23;ftr-1;C05C8.8;erp-44.2;C09F5.1;C42D4.1;cyp-33C2;C46A5.1;C52B9.4;ipla-4;cpsf-2;F11D5.1;mth-2;bath-4;bath-7;F56C3.4;bath-3;H34C03.2;K06A5.1;R01B10.6…
21ur-6307	1.22163	21ur-6307	1.22163	4.83229	0.00249561	0.0687616	2.38201930648466 ± 0.339505329017977	IV	14577635	14577655	-	21ur-6307	cyd-1;sft-4;trm-1;vps-52;C14B4.2;C46C2.6;irg-4;F25H9.2;T15H9.6;C15B12.4;T05A12.4;T19A5.3;T20H9.6;Y42H9B.3;ZK353.9;fbxb-87;ugt-35
21ur-2698	1.09708	21ur-2698	1.09708	5.02726	0.00251184	0.0687616	2.20153440727934 ± 0.255773581944729	IV	13946067	13946087	+	21ur-2698	clh-4;gcy-21;Y39B6A.43;C35E7.7;tag-234;lips-17;T08B1.4
21ur-13490	1.09708	21ur-13490	1.09708	5.02726	0.00251315	0.0687616	2.20153440727934 ± 0.255773581944729	IV	13946064	13946084	+	21ur-13490	NA	NA
21ur-1342	2.28575	21ur-1342	2.28575	3.03303	0.00253536	0.0687616	5.19207966307354 ± 0.489850270621421	IV	13989627	13989647	+	21ur-1342	fkb-6;imb-3;nhr-120;pept-2;osm-12;tra-2;best-13;F40F12.7;T01H3.3;ZK1037.6;C01G8.1;hpo-12;ltah-1.1;F19C7.5;F28C10.3;acs-4;F49E8.7;K12H4.5;gei-8;nhr-116;sams-5;unc-52;C13B4.1;C14B4.2;F46C5.9;F57A8.4;best-25;Y52B11A.11;C50C3.2;sre-51;Y58A7A.3;Y58A7A.4	C13B4.1
21ur-10423	2.28574	21ur-10423	2.28574	3.03303	0.0025376	0.0687616	5.19207966307354 ± 0.489850270621421	IV	13989630	13989650	+	21ur-10423	itx-1;crn-7;C03F11.2;fbxb-36
21ur-10492	4.83269	21ur-10492	4.83269	2.2976	0.00253801	0.0687616	Inf ± NaN	II	13247294	13247314	-	21ur-10492	dhs-5;ego-1;gon-4;let-363;lin-61;nxf-1;pll-1;pqn-85;dhc-3;C38D9.2;bgnt-1.1;F15D4.5;rtcb-1;F32H2.6;chd-1;vps-53;T28D6.4;snrp-200;lin-38;Y54G11A.2;Y66D12A.6;tpst-1;nep-24;svop-1;ZK1067.3;kynu-1;sre-9;C30A5.4;ubr-4;ttr-10;rgl-1;F39C12.1;K09E2.1;ctsa-1;M03F8.3;Y38A10A.2;Y94H6A.5;ZC395.5;T07A5.7;F32H2.12
21ur-5907	-1.01013	21ur-5907	-1.01013	4.86243	0.00256685	0.0687616	0.478184325803336 ± 0.0637596122237436	IV	14701405	14701425	+	21ur-5907	tag-52;twk-13;uaf-1;F47B3.7
21ur-10506	-1.01013	21ur-10506	-1.01013	4.86243	0.00256865	0.0687616	0.478184325803336 ± 0.0637596122237436	IV	14701404	14701424	+	21ur-10506	twk-13;oig-8;jmjc-1;W03G9.5
21ur-6018	4.80738	21ur-6018	4.80738	2.27777	0.00258431	0.0687616	Inf ± NaN	IV	6453342	6453362	-	21ur-6018	npp-5;oxi-1;pat-2;rrf-1;srw-8;zyg-12;C31C9.2;F14D7.5;F15H10.7;aptf-3;cids-2;lipl-1;him-18;T24H10.1;Y43F8B.9;Y54G11A.3;C25G6.3;C48E7.6;CD4.8;lmd-4;spg-20;K09F6.4;M151.2;R02F11.1;W03G9.2;W08E12.3;txl-1;ZK402.2;ZK402.3;ZK402.5;set-18
21ur-11726	-1.16939	21ur-11726	-1.16939	4.73692	0.00258521	0.0687616	0.455307554136755 ± 0.0433917053660363	IV	14535867	14535887	-	21ur-11726	xpo-3;pad-1;rib-1;str-246;F01G10.6;clec-96;ZK596.2;ZK1098.3;ddo-2;islo-1;hpo-6
21ur-6612	-1.16937	21ur-6612	-1.16937	4.73692	0.002588	0.0687616	0.455307554136755 ± 0.0433917053660363	IV	14535868	14535888	-	21ur-6612	fkh-2;pak-1;rars-2;srd-3;vav-1;D2005.4;nhr-152
21ur-3525	1.07359	21ur-3525	1.07359	7.12058	0.00263472	0.0698331	2.10689577094718 ± 0.543660519148825	IV	15099767	15099787	+	21ur-3525	mrp-1;pcp-2;abu-13;srgp-1;M01G12.9;such-1;inst-1;C09B9.2;E02H9.4;cpsf-2;F16H11.1;gbas-1;lipl-4;Y54E10BR.4;mog-1;mtm-3;copa-1
21ur-9431	-1.31847	21ur-9431	-1.31847	4.23092	0.0026491	0.0698331	0.38814852350067 ± 0.0484294255980878	IV	15604694	15604714	+	21ur-9431	acr-17;akt-1;atn-1;cah-1;cdh-4;cec-1;cky-1;cle-1;cpin-1;cyn-9;dhs-19;dnj-8;dpy-21;dyf-2;egl-15;egl-45;emb-9;emb-30;far-3;fsn-1;fut-4;gei-6;glr-4;gon-2;gpa-14;grl-1;his-31;hum-1;itr-1;lst-2;mgl-2;ncr-2;ngp-1;nhr-16;nhr-69;nhr-70;nhr-97;npp-9;nsf-1;pqn-29;pqn-80;ptr-22;rol-1;rom-2;rpm-1;sax-3;sir-2.1;smg-2;smn-1;srh-48;srv-4;srw-31;srw-61;srw-95;srw-100;str-114;str-139;sym-3;ttn-1;nrfl-1;nduf-2.2;t…
21ur-5030	1.2082	21ur-5030	1.2082	4.89352	0.00268527	0.0698476	2.30563987531197 ± 0.336675448843004	IV	15228810	15228830	-	21ur-5030	dpy-11;frm-9;plc-3;ptr-23;rpl-24.2;madd-3;F54E4.2;chil-18;mrpl-16;T28A8.5;set-25;ZK1098.1;C33C12.10;C46A5.6;D1007.8;pccb-1;F53E10.6;Y24D9A.6;Y48A5A.1;icd-2;ZK652.8;nep-25;F32H2.11
21ur-4238	1.2595	21ur-4238	1.2595	5.47382	0.0027311	0.0698476	2.43366273309099 ± 0.511761988712811	IV	15912956	15912976	-	21ur-4238	lfe-2;parg-1;srh-216;ugt-1;chst-1;F42F12.4;T13C5.9
21ur-10848	1.34663	21ur-10848	1.34663	5.5922	0.0027351	0.0698476	2.50779321403688 ± 0.721825283116462	IV	16014934	16014954	-	21ur-10848	bbs-2;cdh-4;cft-1;flp-19;gcy-11;grl-1;grl-3;isw-1;lem-3;let-268;let-526;lrp-1;mom-4;pek-1;pik-1;pld-1;ptr-4;rps-23;sax-2;skr-7;skr-10;sma-2;sra-12;srh-48;sue-1;dgk-4;twk-32;unc-76;C01G10.9;C05D12.2;C15C6.4;C23H4.6;C25G4.7;csa-1;F19C6.4;F21G4.6;F33H1.4;oac-19;F39B2.8;F40G12.11;F44F1.4;hecw-1;fbxa-134;F49C12.9;F53B6.7;F56D5.9;rde-12;set-14;T28C6.7;T28D6.5;W02B8.2;dkf-1;Y6D1A.2;nmy-3;fbxa-107;Y38H6C…
21ur-4196	1.05799	21ur-4196	1.05799	9.25138	0.00274205	0.0698476	2.0831396222464 ± 0.47079633788648	IV	15365491	15365511	+	21ur-4196	syx-5;C27D8.3;Y38H6C.8
21ur-925	1.1377	21ur-925	1.1377	6.81937	0.00274388	0.0698476	2.19751375338671 ± 0.519961600274897	IV	14972386	14972406	-	21ur-925	pros-1;fkb-6;gcy-27;gpa-11;srw-36;twk-36;C05C9.1;D1025.1;glb-22;Y44A6C.1;eipr-1;srt-22;acs-22;pals-34;ugt-61;T06C10.3
21ur-5377	1.1377	21ur-5377	1.1377	6.81937	0.00274413	0.0698476	2.19751375338671 ± 0.519961600274897	IV	14972383	14972403	-	21ur-5377	C05C9.1;acd-3;best-8;cutl-17;T06C12.9;B0511.12;best-6
21ur-4765	1.05799	21ur-4765	1.05799	9.25138	0.00274459	0.0698476	2.0831396222464 ± 0.47079633788648	IV	15365487	15365507	+	21ur-4765	NA	NA
21ur-4181	1.32391	21ur-4181	1.32391	4.87199	0.00274928	0.0698476	2.53306525873462 ± 0.576243594815311	IV	5417466	5417486	-	21ur-4181	dao-3;gld-2;ins-31;klp-6;ncr-2;ndx-8;plx-2;sbp-1;vps-35;fbxa-176;D2030.2;fbxa-44;srz-6;cyp-34A8;C06E1.11;dop-6;clec-5;ubr-4;F58H7.5;K03H6.5;M60.7;srt-18;T01C8.3;epg-7;T09D3.3;ogdh-1;Y66H1A.4;irld-63;ZK721.3;fbxa-42;B0511.19
21ur-14323	-1.68714	21ur-14323	-1.68714	3.54816	0.0027549	0.0698476	0.31720524055652 ± 0.093002075845287	IV	5908512	5908532	+	21ur-14323	klp-17;Y14H12B.2
21ur-7783	-1.68713	21ur-7783	-1.68713	3.54816	0.00275772	0.0698476	0.31720524055652 ± 0.093002075845287	IV	5908493	5908513	+	21ur-7783	grl-1;pmp-5;sra-3;srd-64;srh-1;tbx-39;abts-2;cbd-1;oac-37;R10E8.6;T01D3.1;W01F3.2;Y40B1A.3;Y50E8A.6;Y53C10A.6;C02B8.3;F25G6.8;F41H10.12;Y53G8AR.9
21ur-4370	1.09091	21ur-4370	1.09091	5.10095	0.00275908	0.0698476	2.14154042653361 ± 0.266785622692322	IV	14042462	14042482	-	21ur-4370	pqn-84;rme-2;C23H4.6;C25F9.5;C38D4.9;rskn-1;mrps-9;egg-5;egg-4;ZK484.7	rme-2;rskn-1
21ur-12903	1.09091	21ur-12903	1.09091	5.10095	0.0027648	0.0698476	2.14154042653361 ± 0.266785622692322	IV	14042460	14042480	-	21ur-12903	crb-1;gpa-11;nhr-21;C25F9.5;F55C10.4;lpr-2;T21E8.4;atln-2;C13A2.1;irld-42;R02E12.4;Y40C7B.3;irld-12
21ur-462	1.09091	21ur-462	1.09091	5.10095	0.00276724	0.0698476	2.14154042653361 ± 0.266785622692322	IV	14042459	14042479	-	21ur-462	cut-1;dpf-5;dpy-27;hsp-43;msh-6;nmy-2;odr-4;plc-3;prpf-4;ret-1;snf-2;unc-33;mdt-27;B0564.2;alkb-8;C14C10.5;C39E9.7;F21H7.2;F57G8.7;gsnl-1;K10D11.4;ctc-3;R05D11.5;nphp-4;T07D4.2;T28A8.3;mltn-11;fcd-2;hrpu-1;Y53C12B.1;ZK829.3;inst-1;F20B6.5;stn-2;R07E4.1;immt-1;Y41D4B.4;ZK177.2;fbn-1;F59E12.15;crb-1;cul-1;nhr-21;srh-279;unc-22;C25F9.5;ntr-2;atln-2;C13A2.1;C49A9.3;H20J04.1;C25E10.13
21ur-3532	1.26822	21ur-3532	1.26822	5.65039	0.00282904	0.0707576	2.42402151303296 ± 0.496833509593589	IV	15192977	15192997	-	21ur-3532	frm-2;gcy-1;gcy-2;lam-3;lgg-3;mec-6;mom-1;paf-1;pqn-80;ptr-3;rec-8;srh-133;srh-295;sri-42;srw-73;xnp-1;chil-2;chil-8;gadr-2;C35A5.8;din-1;rtcb-1;F46C5.6;F59F5.7;chil-13;chil-18;bgnt-1.7;T25B9.1;ZK669.3;C31H1.5;C32D5.7;pks-1;met-1;C48B6.3;cdh-8;F19C7.3;nep-15;irld-13;fbxc-33;T13G4.4;irld-1;T08G11.2;fkh-9;gcy-13;mlh-1;plx-1;rsd-6;srv-14;srx-1;srx-101;vha-3;tufm-1;C05C10.7;oac-5;D1046.2;F13B12.3;F19…	F52B5.3
21ur-9363	1.26822	21ur-9363	1.26822	5.65039	0.00283203	0.0707576	2.42402151303296 ± 0.496833509593589	IV	15192976	15192996	-	21ur-9363	ced-10;gcy-13;haf-1;lin-49;plx-1;spe-15;D1046.2;ent-6;phlp-2;H40L08.1;T05C12.11;T06D8.2;W03C9.5;ash-2;Y26G10.1;pro-3;ttm-1;Y39E4B.6;clec-194;misc-1;C17F4.7;C54E4.4;tag-304;F54D12.7;F55G1.15;K09D9.9;R07E4.1;fbxb-82;Y55F3BR.6;hrpu-2;ZC449.4;F26F2.8;ZK813.6
21ur-1264	1.52448	21ur-1264	1.52448	4.24321	0.00289644	0.071964	2.81325482666779 ± 0.167781425283332	IV	16547563	16547583	+	21ur-1264	skih-2;fhod-1;che-10;AC3.12
21ur-1477	-1.29786	21ur-1477	-1.29786	3.82895	0.00292356	0.072133	0.372270906609912 ± 0.113119826787755	IV	14036297	14036317	-	21ur-1477	mup-4;sym-4;F26C11.3;enol-1;acr-24;K07E8.6;Y49G5B.1;mrt-1
21ur-1095	-1.2979	21ur-1095	-1.2979	3.82895	0.00292916	0.072133	0.372270906609912 ± 0.113119826787755	IV	14036296	14036316	-	21ur-1095	dpf-7;sym-4;F17H10.2;F26C11.3;F44D12.2;W04E12.7;dagl-2;K07E8.6
21ur-5764	1.89859	21ur-5764	1.89859	3.31167	0.00295548	0.072133	3.860719017199 ± 0.560108208808463	IV	14495188	14495208	-	21ur-5764	gei-4;ebax-1;srg-55;C26D10.6;W04A8.1;sre-16;efa-6;ZK1058.3;anat-1;C44B7.7;K09F5.1;R05G6.9;Y53F4B.62
21ur-4272	1.89861	21ur-4272	1.89861	3.31167	0.0029582	0.072133	3.860719017199 ± 0.560108208808463	IV	14495189	14495209	-	21ur-4272	clk-1;fbl-1;ebax-1;srg-55;unc-112;F14F7.5;clec-24;ttr-50;ippk-1;atln-2;B0507.6;C09D4.4;anat-1;C44B7.7;ceh-82;R05G6.9;ugt-31;Y42H9B.3
21ur-3633	-2.29489	21ur-3633	-2.29489	2.72979	0.00299687	0.0725125	0.198071508873695 ± 0.031847467819072	IV	14006320	14006340	-	21ur-3633	rab-30;unc-89;K08E7.5;K08E7.8;fbxc-40;C56G2.3;F32A5.3;baz-2
21ur-7835	-1.1449	21ur-7835	-1.1449	4.61351	0.00304213	0.0734476	0.45840405657553 ± 0.0729415575564577	IV	16772095	16772115	-	21ur-7835	col-7;col-62;T09B9.5;T27A8.5;C38C3.3;cnep-1;C30G7.3
21ur-9953	4.90171	21ur-9953	4.90171	2.32895	0.00309101	0.0743046	Inf ± NaN	IV	5736377	5736397	-	21ur-9953	cal-1;fer-1;fmo-3;gro-1;lin-18;lir-2;lpd-3;mxl-2;nrf-5;unc-31;C05C12.1;apc-17;mma-1;F08G12.3;F19B2.7;F45D3.3;smc-6;Y39B6A.27;Y39B6A.43;afmd-2;Y113G7A.12;smc-5;zgpa-1;cyp-33C1;F07F6.8;nep-6;cir-1;F57C9.4;R05G9R.1;nuo-2;W03G9.5;W10C8.4;thoc-5;Y39A3A.4;clec-205;ZK402.1;C04A2.15
21ur-54	1.27237	21ur-54	1.27237	5.3088	0.00310854	0.0745646	2.46568397899517 ± 0.146831703145731	IV	15904913	15904933	+	21ur-54	fmo-2;mig-22;pqn-87;sel-5;tlk-1;twk-22;C53D6.4;F49C12.4;T21B10.3;Y38H6A.3;Y67A10A.9;Y75B8A.7;imp-3;vpr-1;cbn-1;bris-1;W03G9.5;Y55F3BR.6;Y97E10AR.3;C23H4.8;F53G2.2
21ur-12148	1.11589	21ur-12148	1.11589	4.93873	0.0032097	0.0755602	2.12893784999288 ± 0.199045782925468	IV	15174209	15174229	-	21ur-12148	imb-1;mpz-1;rha-1;spp-16;srw-77;emre-1;F52G2.3;K01D12.7;lsd-1;ekl-6;T28F3.5;Y57G11C.6;Y105C5B.18;tep-1;C24D10.1;F18A1.1;F23C8.5;nstp-8;lgl-1;F53F10.8;Y49E10.29
21ur-5586	1.11588	21ur-5586	1.11588	4.93873	0.00321122	0.0755602	2.12893784999288 ± 0.199045782925468	IV	15174208	15174228	-	21ur-5586	dic-1;rha-1;spp-16;srw-77;clec-109;emre-1;ekl-1;F53C11.4;spat-1;rga-5;K01D12.7;mrps-34;Y57G11C.6;tep-1;C01B7.7;C24D10.1;npr-35;F07B7.13;ugtp-1;Y49E10.29
21ur-817	-1.02607	21ur-817	-1.02607	5.68094	0.00330567	0.0773013	0.488201183358159 ± 0.0175278038001127	IV	14897227	14897247	-	21ur-817	amt-2;nhr-126;plc-3;sma-9;B0379.2;cpsf-3;zeel-1;ZC21.6
21ur-6531	-1.97938	21ur-6531	-1.97938	2.97062	0.00333311	0.0774425	0.2088720255468 ± 0.0939228565153763	IV	6876511	6876531	-	21ur-6531	myo-2;nex-3;tbc-7;erp-44.3;myo-5
21ur-10700	-1.08996	21ur-10700	-1.08996	5.99145	0.00336786	0.077972	0.467734550375119 ± 0.0276939731108591	IV	15548862	15548882	+	21ur-10700	aex-5;dpy-21;dys-1;nhr-71;ptr-14;F36G3.1;F49C12.15;M28.2;ztf-6;gcl-1;B0361.3;C23H3.9;F59B1.8;F59B1.10;Y48G8AL.5;nol-6;eel-1
21ur-12063	1.09665	21ur-12063	1.09665	5.96037	0.00339958	0.0781711	2.15779087466828 ± 0.400052386515736	IV	16043482	16043502	-	21ur-12063	bli-3;wrn-1;oac-3;Y7A5A.1;duox-2;elpc-1
21ur-1437	1.09665	21ur-1437	1.09665	5.96037	0.00340355	0.0781711	2.15779087466828 ± 0.400052386515736	IV	16043481	16043501	-	21ur-1437	tim-1;glb-13;F49C12.4;nphp-4;dmd-3;Y81G3A.4;ZK228.3;oac-2;C23H5.15;T01H10.11;eif-2A;clec-224	eif-2A
21ur-15623	2.86969	21ur-15623	2.86969	2.48739	0.00344447	0.0781711	10.1888070088296 ± 0.597141111788979	IV	14975753	14975773	-	21ur-15623	grk-1;parg-1;sqv-5;srb-7;unc-14;R11.4;T24B8.7;cra-1;W09C3.8
21ur-2416	2.86969	21ur-2416	2.86969	2.48739	0.00344447	0.0781711	10.1888070088296 ± 0.597141111788979	IV	14975754	14975774	-	21ur-2416	grk-1;mcm-6;parg-1;pyc-1;srh-146;magu-4;F52H2.4;cra-1;T04G9.4	mcm-6
21ur-1686	2.23767	21ur-1686	2.23767	3.26624	0.00346423	0.0781711	5.63356462653484 ± 1.52426633440782	IV	14932050	14932070	+	21ur-1686	cua-1;dhs-22;gly-20;srg-48;C06C6.7;ugt-34;T24B8.7;Y73B3A.20
21ur-7292	-1.10011	21ur-7292	-1.10011	6.65918	0.00346962	0.0781711	0.463559409342897 ± 0.0701534908317891	IV	14582601	14582621	+	21ur-7292	ctl-1;ctl-3;bath-3;C17E4.20;cars-1;gpa-6;grd-4;ntl-2;ketn-1;sma-1;sri-50;unc-86;D2045.2;F33E11.3;F37A4.1
21ur-5840	1.89369	21ur-5840	1.89369	3.29775	0.00349221	0.078511	4.02487773457025 ± 0.317727700825665	IV	15695453	15695473	-	21ur-5840	abt-2;asp-2;bre-3;cof-2;del-1;flr-4;lin-37;nhr-98;nhr-123;ora-1;str-28;str-84;tax-2;B0250.8;C05C12.1;stip-1;C08B6.10;mltn-12;H05L14.1;M05B5.4;ugt-55;sptl-3;rlbp-1;T24D5.2;T25B9.9;irld-56;Y37H9A.3;spat-2;acr-24;C08A9.6;C56G2.15;D2024.1;afmd-1;DC2.5;E04F6.15;F32A5.8;tbc-11;F42C5.3;K05F1.9;R05D3.12;T15B12.2;Y18H1A.1;fln-1;ZK402.1
21ur-9639	1.79779	21ur-9639	1.79779	3.41952	0.00357057	0.0801106	3.85252420281725 ± 0.6461498679035	IV	5599829	5599849	-	21ur-9639	par-3;sra-14;dcn-1;C16E9.2;srab-9;C48E7.6
21ur-4757	1.22522	21ur-4757	1.22522	4.79427	0.00359248	0.0802778	2.34723164612438 ± 0.188314962234604	IV	13727384	13727404	-	21ur-4757	nhr-97;srd-1;C18E9.7;nhr-199;gana-1;ZC376.6;ZK1037.6;osta-1;F16B4.5;F42C5.9;F49F1.9;K02F6.3;M03D4.4;Y47G6A.25;Y50D7A.3;Y54E10BR.4;F08A8.8;ptr-11;F54F11.1;fbxa-127;cas-2;fil-2;Y65B4A.4;nep-25
21ur-3084	-1.22457	21ur-3084	-1.22457	4.28059	0.0037064	0.0823265	0.427209686090966 ± 0.033724341528757	IV	14343241	14343261	-	21ur-3084	cca-1;ina-1;sdc-2;tag-65;unc-68;C38C6.3;F35G2.3;K08H2.3;vap-2;hrpu-1;C18H2.1;pks-1;F27D9.4;vps-41;F38A5.6;R05D3.2;T12A2.1;Y14H12B.2;dpm-1;npp-6;tufm-2;R04B3.1;sav-1
21ur-10722	-1.93888	21ur-10722	-1.93888	2.97966	0.00382955	0.0832729	0.242241135772984 ± 0.0129304983403558	IV	5320693	5320713	-	21ur-10722	eat-2;glb-12;cyp-37A1;F11D5.1;T06A4.3;T27C4.1
21ur-2823	1.00824	21ur-2823	1.00824	6.22105	0.00383545	0.0832729	1.99549452016063 ± 0.424312887455883	IV	14315333	14315353	+	21ur-2823	fmo-2;frm-9;kin-18;ntl-4;C23H4.4;C49A1.5;slc-25A29;prmn-1;piki-1;gpap-1;tat-1;Y54E2A.4;Y111B2A.3;clec-58;ZK809.5;ZK945.4;F21C10.7;flcn-1;F35D11.3;frl-1;lfi-1;npp-13;clec-166;M02B1.3;M03B6.3;asp-18;tald-1;cct-8
21ur-13095	1.00823	21ur-13095	1.00823	6.22105	0.00383945	0.0832729	1.99549452016063 ± 0.424312887455883	IV	14315329	14315349	+	21ur-13095	pgp-13;ulp-4;hinf-1;T28C6.7;F42C5.5;W07E6.3
21ur-6507	-1.00601	21ur-6507	-1.00601	5.35592	0.00384045	0.0832729	0.506916638030184 ± 0.0720590821759941	IV	17231212	17231232	-	21ur-6507	F46B6.9;oac-56
21ur-15348	-1.00599	21ur-15348	-1.00599	5.35592	0.00384648	0.0832729	0.506916638030184 ± 0.0720590821759941	IV	17231208	17231228	-	21ur-15348	NA	NA
21ur-14430	-1.04016	21ur-14430	-1.04016	6.68838	0.00397774	0.085297	0.488105572801983 ± 0.0664513047075877	IV	16082674	16082694	+	21ur-14430	inx-15;pus-1;jmjd-1.1;unc-39;BE10.3;gck-4;C17G1.2;kbrl-1;acaa-2;F59F5.5;T16G1.9;pptr-1;B0280.11;C13A10.2;mth-1;swsn-3
21ur-6811	-1.04015	21ur-6811	-1.04015	6.68838	0.00397838	0.085297	0.488105572801983 ± 0.0664513047075877	IV	16082679	16082699	+	21ur-6811	frm-9;hlh-2;F11E6.3;F19C6.2;R10E11.5;C53B7.6;F27C1.11;irg-7;F55F10.1;sre-40;fbxa-54;T25F10.3
21ur-1387	-1.32762	21ur-1387	-1.32762	3.97321	0.00401771	0.0853168	0.387715107260671 ± 0.0469437575128831	IV	15394410	15394430	-	21ur-1387	unc-55;K08D8.1;W04G5.4;Y53C12B.1
21ur-6814	1.62428	21ur-6814	1.62428	3.61466	0.00405015	0.0858414	3.30458012791742 ± 0.606713667981086	IV	16720897	16720917	-	21ur-6814	sym-2;K10C3.5;npr-22
21ur-4193	-2.32731	21ur-4193	-2.32731	2.73859	0.00406404	0.0859718	0.186046645042886 ± 0.0585620605792956	IV	16211364	16211384	+	21ur-4193	C40H5.7
21ur-2150	4.70324	21ur-2150	4.70324	2.23144	0.00409285	0.0861714	Inf ± NaN	IV	15680096	15680116	+	21ur-2150	cept-1;Y70G10A.3;F46C8.3;nhr-186;K07E3.9;srh-72;tab-1;anp-1;nhr-288;ZK1053.6;vps-22;K08D9.4
21ur-12605	1.58365	21ur-12605	1.58365	3.71754	0.00409363	0.0861714	3.12552670440962 ± 0.323048341291977	IV	5019469	5019489	+	21ur-12605	dcp-66;srw-115;srw-124;tps-2;unc-68;D1081.7;gpdh-1;pot-2;nduo-3;sulp-7;Y53H1C.3;Y54E5A.7;nrps-1;Y87G2A.16;soap-1;ddr-1;vha-16;F07E5.8;F13C5.2;cee-1;F28A10.5;K09E2.1;clec-175;W03F9.9;clec-123;ttc-37;Y54E10A.11;npr-5;ZK381.8;R05C11.4
21ur-566	4.6979	21ur-566	4.6979	2.21395	0.00410451	0.0861714	Inf ± NaN	IV	17030222	17030242	+	21ur-566	alh-7;aph-1;cam-1;cdl-1;gar-2;nrde-4;hsp-43;kin-20;lec-4;lin-2;srd-12;srj-10;srj-50;lim-9;unc-26;wsp-1;zig-6;C03A3.1;C25F9.9;C35C5.10;saps-1;rskn-2;F07C6.4;ensa-1;M01E5.3;pde-2;coa-4;B0511.12;mai-2;C06G1.1;C53D5.1;F18E9.3;F31A3.5;F40H3.3;sumv-2;pup-2;R01B10.4;C16A11.10;M04C3.5;col-110;cux-7;npp-3;unc-68;wnk-1;seb-3;C36B1.9;K10G4.5;M28.9;W06D11.3;Y54G11A.4;Y54G11A.7;Y56A3A.7;Y116A8C.11;nhr-229;mrp…
21ur-8302	1.71112	21ur-8302	1.71112	3.53221	0.00413012	0.0862824	3.26688556441321 ± 0.20407144169828	IV	16508518	16508538	+	21ur-8302	bmk-1;coq-2;gei-8;gpa-12;hog-1;lig-4;plx-1;ptr-15;sma-1;spl-1;tbx-35;tir-1;twk-24;unc-82;unc-116;wrm-1;yars-2;nfx-1;C18B12.6;cyp-36A1;C51E3.6;scav-4;F28C1.1;F28H6.4;evl-18;F46C5.9;H05L14.2;T21C9.6;T22C1.11;clec-29;W06F12.2;sws-1;Y45F10C.1;Y48G10A.2;prp-6;epg-8;ZC374.2;ZK673.2;cas-2;F02E8.4;fbxa-53;F09E5.11;F14D2.8;cutl-28;F41H10.2;F53E10.5;pmt-2;aman-1;H27M09.5;R05C11.2;tfbm-1;T20B12.4;W02D7.6;Y3…
21ur-7081	1.11754	21ur-7081	1.11754	6.18957	0.00415111	0.0862824	2.17417068769441 ± 0.621494351366595	IV	15909473	15909493	-	21ur-7081	daf-3;dpf-1;gcy-5;grd-11;ifc-2;kin-29;mat-2;mup-4;nmy-1;pcp-2;ran-2;sqv-1;sri-21;vps-34;F26F2.3;F38B2.3;ddx-17;M153.3;R06F6.8;T05F1.2;prmt-9;npr-34;Y64G10A.7;lgc-37;ZK673.2;mvb-12;C56G2.3;F23C8.3;F35C8.5;F53C3.1;F56C9.6;H11E01.2;fbxa-54;Y32H12A.7;Y41D4A.6;Y48G1C.5;dnc-6;bus-1	daf-3;mat-2
21ur-12189	1.11754	21ur-12189	1.11754	6.18957	0.00415641	0.0862824	2.17417068769441 ± 0.621494351366595	IV	15909472	15909492	-	21ur-12189	daf-3;gcy-1;gcy-2;gcy-3;gcy-5;gcy-9;him-1;mat-2;mup-4;nhr-20;nhr-91;nhr-104;pcp-2;pgp-4;pkc-3;ran-2;rnp-2;sqv-1;srh-231;sri-21;unc-79;unc-89;unc-101;vab-19;vps-34;pbrm-1;glb-8;hrdl-1;F38B2.3;F45D3.1;madd-4;F58E6.6;ddx-17;H03A11.1;M153.3;prmt-9;Y64G10A.7;lron-12;lgc-37;sulp-8;cyp-34A8;orai-1;C18F10.7;F13C5.2;F35C8.5;F53C3.1;F56C9.6;F57C9.4;ddl-1;ani-2;rbm-5;W03G9.5;Y32H12A.7;aakg-3;Y48G1C.5;dnc-6
21ur-7340	-1.03924	21ur-7340	-1.03924	4.96524	0.00417824	0.0865738	0.492767416747734 ± 0.0209975403191753	IV	14962289	14962309	+	21ur-7340	grl-14;F41H10.4
21ur-12821	-2.28183	21ur-12821	-2.28183	2.52124	0.00422016	0.0867947	0.149040850986766 ± 0.0940449462866734	IV	9434499	9434519	-	21ur-12821	arx-2;cps-6;cux-7;dat-1;del-1;parg-1;pqn-15;rbr-2;sra-4;str-168;sur-2;mdt-10;folt-1;nhr-154;F10C2.4;F15D4.5;F19B2.5;F19B2.6;F22B3.8;F22G12.5;F55A11.1;xdh-1;T25B9.9;Y53F4B.10;Y67A10A.9;elpc-2;ZK829.9;ZK909.6;B0495.8;C24A1.3;srab-6;C45G9.6;cebp-1;F35B3.7;pst-2;ddx-15;F57B9.8;irld-40;fbxa-67;Y53G8B.2
21ur-7260	-1.64678	21ur-7260	-1.64678	3.821	0.00424628	0.087112	0.305687775875706 ± 0.18758241787133	IV	15430052	15430072	+	21ur-7260	cdf-1;dis-3;dpy-7;mom-5;mua-3;nas-38;nhr-38;sel-5;glod-4;ubh-2;syx-7;clec-32;T06C12.11;T09B9.3;C25E10.10;symk-1;dhhc-3;T24G10.2;Y39F10B.1;comt-3;tyr-5;hpo-39;ZK112.4;C27F2.9	glod-4
21ur-7559	4.70055	21ur-7559	4.70055	2.22403	0.00425128	0.087112	Inf ± NaN	IV	5134727	5134747	-	21ur-7559	ced-10;nos-2;plx-1;tsp-9;wnk-1;zig-3;rei-1;F32H2.8;F33H2.8;F49E2.2;enu-3.1;M04C3.1;kmo-2;T10B10.3;Y6G8.2;Y17G7B.3;math-3;C27D6.3;C27H5.4;C31B8.9;adss-1;hpo-12;C50E3.13;math-26;math-27;F40G9.5;fbxb-44;acl-14;K12H4.4;T19D12.1;T19D12.2;Y48G9A.6;set-27;shl-1;Y73C8C.8;Y43F8B.23;C17B7.15
21ur-849	1.09272	21ur-849	1.09272	6.43454	0.00436914	0.0882472	2.14172833355453 ± 0.443175654318312	IV	16540137	16540157	+	21ur-849	dop-1;mab-5;mec-6;mrp-8;nlp-18;srd-21;C04H5.7;dph-1;F23A7.5;F38A6.4;K10D11.4;K11H3.3;T13H5.1;srxa-15;csnk-1;C17E7.4;hecd-1;F54D7.2;hot-8;hgap-1;Y59E9AL.4;srt-53;ZK6.11;F23F12.13;Y54G2A.50;R13A5.15
21ur-9631	-1.45881	21ur-9631	-1.45881	3.30546	0.00437819	0.0882472	0.328149924060319 ± 0.0726827155258952	IV	7534697	7534717	+	21ur-9631	ckc-1;clp-2;col-9;dna-2;glr-6;hst-3.1;kin-20;let-23;let-858;mtm-5;ppk-1;pqn-15;pqn-84;rgs-11;rom-4;rsp-3;srj-8;srr-4;sru-6;ulp-5;unc-43;pals-5;C33G3.5;com-1;etc-1;F01G10.5;chw-1;ubr-5;ttc-36;klf-2;copz-1;K01D12.6;R11D1.2;R74.2;ttr-14;Y6B3B.1;Y39E4B.10;Y62F5A.10;Y71A12B.12;ZK899.2;ZK970.7;cdk-11.1;B0507.8;lmp-2;C06A5.6;spas-1;hsp-110;pks-1;cnnm-1;cla-1;M60.4;T03F1.11;attf-5;T07D3.4;math-38;algn-1;…
21ur-7317	-3.30915	21ur-7317	-3.30915	2.10129	0.00441607	0.0883735	0.069272822016824 ± 0.0655348707240714	IV	6058040	6058060	-	21ur-7317	ced-10;csp-3;pqn-27;pqn-39;sel-2;srg-30;ulp-1;unc-70;rad-26;F40F11.4;T13F2.4;W04G5.4;ZK899.5;C04F1.1;C31B8.1;C32D5.11;C45B2.6;sdz-11;Y42G9A.1
21ur-8836	1.21774	21ur-8836	1.21774	4.51075	0.00441987	0.0883735	2.41082419935562 ± 0.468884042280273	IV	15610509	15610529	-	21ur-8836	cnk-1;rbr-2;snf-2;srw-85;T02G6.7;Y49E10.21;cyp-34A9;cyp-34A10;nol-2;herc-1;Y110A7A.9
21ur-4906	1.21776	21ur-4906	1.21776	4.51075	0.00442425	0.0883735	2.41082419935562 ± 0.468884042280273	IV	15610508	15610528	-	21ur-4906	cnk-1;npr-2;oct-2;snf-2;T02G6.7
21ur-4939	-1.87939	21ur-4939	-1.87939	3.26256	0.00448455	0.0890973	0.252043964777272 ± 0.0395037280847068	IV	15619732	15619752	-	21ur-4939	ula-1;F09E10.7
21ur-4916	1.29456	21ur-4916	1.29456	4.95543	0.0046088	0.0900453	2.46703923599102 ± 0.501284764666201	IV	14879477	14879497	-	21ur-4916	nca-2;T09F3.5
21ur-11414	1.29202	21ur-11414	1.29202	4.12747	0.00470963	0.0900453	2.51219520242671 ± 0.308575481533199	IV	13894749	13894769	+	21ur-11414	K02B12.5;Y46G5A.18;M04D5.1;C18H7.1;drl-1;npr-30;Y59E9AL.8
21ur-12937	1.05412	21ur-12937	1.05412	5.62804	0.00471726	0.0900453	2.10481139830448 ± 0.285335095429911	I	7279603	7279623	-	21ur-12937	elo-7;rpl-11.2;F36G9.13;C06G1.2;lgc-54;cus-2
21ur-3588	1.29203	21ur-3588	1.29203	4.12747	0.00472276	0.0900453	2.51219520242671 ± 0.308575481533199	IV	13894750	13894770	+	21ur-3588	elp-1;npp-7;unc-93;C46F11.6;ppfr-1;F28C1.3;Y46G5A.18;egas-1;C17C3.1;cdgs-1;F16F9.4;drl-1;stt-3;ZK993.2
21ur-8949	1.09761	21ur-8949	1.09761	4.87018	0.0047273	0.0900453	2.12117647030944 ± 0.321204240663839	IV	16028759	16028779	+	21ur-8949	F38A1.6;swan-1;asah-1;C55C3.4;K09E2.3;Y67D8C.2;fbxb-33;T01D1.8
21ur-8216	1.0976	21ur-8216	1.0976	4.87018	0.00473129	0.0900453	2.12117647030944 ± 0.321204240663839	IV	16028760	16028780	+	21ur-8216	pab-1;F38A1.6;clec-161;asah-1;Y45G5AM.3;fbxb-33;T01D1.8
21ur-6308	1.0976	21ur-6308	1.0976	4.87018	0.00473559	0.0900453	2.12117647030944 ± 0.321204240663839	IV	16028763	16028783	+	21ur-6308	NA	NA
21ur-6969	1.56239	21ur-6969	1.56239	3.71595	0.00474111	0.0900453	2.89308672440479 ± 0.375238757463691	IV	5965887	5965907	+	21ur-6969	hum-2;mup-4;srx-86;C43F9.4;din-1;zim-2;jmjd-2;eipr-1;Y106G6G.4;B0228.7;C33F10.4;pks-1;D1007.10;F14D2.7;F31E3.2;F52C9.5;T04G9.7;T15B7.14;fbxa-20;ZC239.6;K09D9.14
21ur-15352	1.56239	21ur-15352	1.56239	3.71595	0.0047422	0.0900453	2.89308672440479 ± 0.375238757463691	IV	5965884	5965904	+	21ur-15352	frm-9;lad-2;nas-39;ttn-1;tbx-37;xpa-1;clec-151;F11E6.8;erp-44.2;C06E2.5;F19B10.4;F19G12.2;F42A10.7;Y73C8C.8;mrps-30
21ur-2574	1.092	21ur-2574	1.092	5.15042	0.00477343	0.0900453	2.12359188999209 ± 0.302733730554525	IV	16126948	16126968	+	21ur-2574	gbh-2;glb-18;R10H10.3;rev-1;faah-1;C30G12.3;npr-35;mth-1;H31G24.3;R11F4.3;T02B11.8
21ur-14959	-1.15885	21ur-14959	-1.15885	4.66355	0.00478817	0.0900453	0.467534818954226 ± 0.109649610441925	IV	5822650	5822670	-	21ur-14959	hrde-4
21ur-987	-1.15884	21ur-987	-1.15884	4.66355	0.00479123	0.0900453	0.467534818954226 ± 0.109649610441925	IV	5822655	5822675	-	21ur-987	gcy-27;gop-2;mec-1;mix-1;mog-4;syd-2;C08F11.3;C17E4.1;ugt-15;E04D5.2;cup-15;M199.7;R11D1.2;ssu-1;Y116A8C.9;nhr-141;F48E8.4;R01B10.6;W01A11.1;Y53G8B.2;madf-1;sdz-34;acl-9;fbxb-87
21ur-8308	4.79574	21ur-8308	4.79574	2.26777	0.00480898	0.0900873	Inf ± NaN	IV	16450189	16450209	+	21ur-8308	alg-1;nhr-130;tag-77;srz-1;pck-2;tbc-9;Y66D12A.13;F26F4.12;F48B9.8;F59B1.6;athp-2;T11F8.12
21ur-3763	4.79572	21ur-3763	4.79572	2.26777	0.00481017	0.0900873	Inf ± NaN	IV	16450186	16450206	+	21ur-3763	ajm-1;apx-1;ceh-44;cnt-1;cyn-2;dim-1;dpy-21;dur-1;dyf-11;dys-1;fkh-9;gld-3;glt-3;him-4;imb-2;klp-12;lea-1;ect-2;lpr-1;lgg-1;nab-1;nas-10;nhx-8;pop-1;prp-8;pxn-1;rcq-5;ret-1;rgs-3;sop-3;spc-1;tph-1;twk-35;unc-44;unc-85;unc-89;pals-5;pals-38;E01G6.3;F09C6.1;F11F1.1;ncs-4;exos-7;F43G9.4;ipla-2;F47B8.5;F56A12.2;rde-12;rga-5;H40L08.1;K01G12.3;M88.3;R07E3.6;snfc-5;T01B7.5;rmd-1;gcc-2;T24B8.7;syx-17;mlt…
21ur-4821	1.51148	21ur-4821	1.51148	3.91724	0.00483662	0.0902153	2.79622237365351 ± 0.420235509475406	IV	14333900	14333920	-	21ur-4821	dpf-1;efl-1;hum-2;hum-7;mkk-4;npp-8;unc-26;vps-34;F36A2.2;cyld-1;R07E5.17;sna-2;T16G12.7;lnkn-1;sulp-3;H09G03.1;K10B4.1;D1086.10;Y62H9A.15
21ur-11915	1.51146	21ur-11915	1.51146	3.91724	0.00484138	0.0902153	2.79622237365351 ± 0.420235509475406	IV	14333897	14333917	-	21ur-11915	lrp-1;nhr-19;pgp-4;pgp-14;ptr-5;rps-4;srg-62;srx-98;unc-26;eif-2Bepsilon;F11F1.1;K07C5.2;T21C9.6;sre-20;clec-208;math-28;sulp-3;F42G9.1;srbc-40;K06H6.2;K11G12.6;K12H4.3;M02D8.3;T19A5.1;ZK867.2;Y51A2B.16
21ur-7389	1.9633	21ur-7389	1.9633	3.55138	0.00490456	0.0910869	4.08405377443713 ± 0.828375568691345	IV	16982478	16982498	-	21ur-7389	cnt-2;hch-1;pgp-2;unc-2;F11F1.4;F14B6.3;mam-3;ggtb-1;soap-1;fnta-1;cblc-1;ZK1290.7;T06D4.6
21ur-8828	4.71694	21ur-8828	4.71694	2.23665	0.00493384	0.0914727	Inf ± NaN	IV	5888160	5888180	-	21ur-8828	apm-1;dnj-20;ify-1;let-418;lig-4;syg-2;ugt-15;F13B12.3;H12D21.10;K10G4.5;M05D6.5;T04F3.1;nstp-9;T23G7.3;W07G4.2;M04D5.1;srab-9;C48B6.4;F07G6.3;F32B5.3;marc-6;K09C4.1;npp-26;Y59H11AR.4;pcp-5;tag-241;C55C3.8;che-13;C23H4.3;nhr-208
21ur-1665	1.63578	21ur-1665	1.63578	3.45341	0.0049418	0.0914727	3.56910394314618 ± 0.803036705205305	IV	15054811	15054831	-	21ur-1665	srh-23;str-25;pad-2;klo-2;F16B4.2;tag-343;F57H12.5;athp-2;abtm-1;ZC449.7;T10C6.15;dhs-27;npp-10;pqe-1;ptr-20;aspm-1;mans-1;fbxa-108;gpcp-2;vps-39;F41H10.3;F53F10.2;F59A3.7;W03D8.2
21ur-11534	-4.98235	21ur-11534	-4.98235	2.04369	0.00500359	0.0920338	0 ± 0	IV	5570638	5570658	-	21ur-11534	ooc-3;C08B6.5;algn-2;slc-17.8
21ur-8072	-4.98238	21ur-8072	-4.98238	2.04369	0.0050074	0.0920338	0 ± 0	IV	5570635	5570655	-	21ur-8072	che-14;fkh-5;mboa-7;fbxb-101;ceh-84;K04C2.2;iglr-2
21ur-5846	1.19424	21ur-5846	1.19424	4.83575	0.00501355	0.0920338	2.2326488674605 ± 0.305059478951362	IV	15372284	15372304	+	21ur-5846	adm-4;hsp-70;rpc-1;str-44;C54G4.9;T23G5.2;utx-1;F25D1.8
21ur-5399	-1.63902	21ur-5399	-1.63902	4.1218	0.00504265	0.0923086	0.325387643572729 ± 0.083160271886493	IV	13633693	13633713	-	21ur-5399	hst-2;kin-20;pbs-7;wrt-4;F02E9.7;rga-5;T25C8.1;nep-1;pifk-1;Y22D7AR.7;Y71H2AM.15
21ur-7230	-1.16549	21ur-7230	-1.16549	5.01482	0.00506176	0.0923086	0.446781754705875 ± 0.14298599300347	IV	16795856	16795876	+	21ur-7230	NA	NA
21ur-14778	1.57829	21ur-14778	1.57829	3.58591	0.00515621	0.0929625	3.16967908738622 ± 0.546280472323861	IV	16720913	16720933	-	21ur-14778	cdh-3;daf-16;unc-80;smgl-1;scl-3;K05C4.5;R10E4.11;ZK1025.4;cdk-11.1;glo-4;cyp-33C5;srb-12;catp-7;Y65B4A.8;D1086.17;nipi-4
21ur-4414	2.18645	21ur-4414	2.18645	2.98248	0.00531001	0.0952714	4.98444101101096 ± 0.36023423279248	IV	15858847	15858867	-	21ur-4414	dat-1;die-1;gfl-1;plc-1;ppw-1;tsn-1;cpna-3;C27A7.1;C53A5.9;T16G12.6;W05B2.2;Y39E4B.10;Y53F4B.18;ZK287.4;sago-2;M01H9.3
21ur-6252	1.41243	21ur-6252	1.41243	4.03173	0.0053676	0.0954157	2.76082769474263 ± 0.439510919907718	IV	16363876	16363896	-	21ur-6252	Y116A8C.13;F38A5.2
21ur-12845	-1.24284	21ur-12845	-1.24284	4.8909	0.00537231	0.0954157	0.428901582577243 ± 0.0590638205476823	IV	16781725	16781745	-	21ur-12845	parp-1;fbxb-60
21ur-5819	-1.24283	21ur-5819	-1.24283	4.8909	0.00537607	0.0954157	0.428901582577243 ± 0.0590638205476823	IV	16781724	16781744	-	21ur-5819	R13D11.3
21ur-13365	-1.24282	21ur-13365	-1.24282	4.8909	0.00537903	0.0954157	0.428901582577243 ± 0.0590638205476823	IV	16781721	16781741	-	21ur-13365	sri-30;B0393.3;rbm-5
21ur-5475	1.52652	21ur-5475	1.52652	3.83665	0.00540715	0.0954157	2.85586311184648 ± 0.202168791919959	IV	6266306	6266326	+	21ur-5475	tbx-34;try-5;R02F2.7;Y74C10AL.2	Y74C10AL.2
21ur-5249	4.79149	21ur-5249	4.79149	2.24657	0.00541795	0.0954157	Inf ± NaN	IV	15751404	15751424	+	21ur-5249	sid-3;let-767;sru-30;twk-8;xbp-1;C36B1.11;F21D5.6;K08E3.5;K09G1.2;tofu-4;R10F2.6;clec-125;lfi-1;egrh-3;F23D12.10;C29F3.7;K07D4.2;gip-2;B0261.9
21ur-12466	-1.624	21ur-12466	-1.624	3.22822	0.00542818	0.0954157	0.301731085363568 ± 0.100520758261391	IV	9568544	9568564	+	21ur-12466	gei-3;ncr-2;sma-5;spd-1;str-84;C36E8.4;C46C2.2;M03C11.8;noca-1;srbc-45;arrd-15;efr-3;jmjd-3.1;F21D12.3;swip-10;snap-29;hira-1;srt-18;R05D3.12;T04D1.2;Y39G10AR.9;Y61A9LA.3;gck-2;F45D11.7
21ur-13078	1.4034	21ur-13078	1.4034	4.14049	0.00544054	0.0954157	2.56680240048945 ± 0.434182627426278	IV	13825772	13825792	+	21ur-13078	egl-23;gei-17;gon-14;nhr-136;qua-1;rdy-2;spon-1;F55C9.6;T22C1.9;ZC376.3;ZK896.5;C37A2.8;F36H9.5;cla-1;M02B7.2
21ur-2307	1.40333	21ur-2307	1.40333	4.14049	0.00545552	0.0954157	2.56680240048945 ± 0.434182627426278	IV	13825773	13825793	+	21ur-2307	egl-23;elt-3;gei-4;gei-17;lov-1;nhr-136;ptp-3;qua-1;unc-41;clec-147;C55A6.11;D1081.3;F10D11.2;F36H2.3;F55C9.6;him-18;T05C12.1;fbxa-2;T22C1.9;epg-6;Y48C3A.14;ZC376.3;ZK896.5;rpb-2;C37A2.8;twk-47;F36H9.5;tag-343;K02F6.4;T10E9.4;Y40A1A.3;Y73E7A.8;F49D11.10;C05B5.16
21ur-3449	2.24813	21ur-3449	2.24813	3.0039	0.00558218	0.0968095	5.74501612823808 ± 0.88013561479266	IV	15955239	15955259	-	21ur-3449	daf-15;hot-7;nas-4;pqn-36;rnt-1;asd-2;mogs-1;ppfr-1;nphp-1;R10E4.1;samp-1;K04A8.1;T23E1.1;vps-24;ZK616.8;apb-3;clh-3;clx-1;gex-3;gfi-1;hmp-1;lea-1;nhr-64;nhr-104;osm-8;rsd-2;srv-22;srw-71;str-162;wah-1;C05D12.1;C27D8.3;vps-50;C47F8.7;acox-1.5;F20G2.5;mus-101;cfp-1;F59D12.1;lpin-1;JC8.2;K07F5.16;K10D6.4;nduo-2;R07A4.2;R102.2;T07A5.1;T09F3.4;T20D3.8;ola-1;nmy-3;snx-14;Y54G11A.7;srsx-25;Y69H2.9;ZK66…
21ur-12265	1.30238	21ur-12265	1.30238	4.91922	0.00559143	0.0968095	2.46266729561607 ± 0.654600176399494	IV	5770668	5770688	+	21ur-12265	fut-4;madd-3;zak-1;gale-1;F23D12.1;F36A2.2;F55H2.5;M02G9.1;nhr-145;Y48E1C.4;ZK596.2;pks-1;F16G10.11;F44E2.6;fbxa-183;F47B7.4;fbxb-17;memb-2;R04B3.3;Y55H10A.2;ZK180.3;ttr-42
21ur-618	1.30237	21ur-618	1.30237	4.91922	0.00559623	0.0968095	2.46266729561607 ± 0.654600176399494	IV	5770665	5770685	+	21ur-618	cey-1;chk-2;dpy-6;ggr-1;ndx-6;num-1;srx-58;tba-2;unc-63;vav-1;npr-6;erv-46;M04C3.2;M106.2;nhr-206;lyst-1;T25G3.4;T28C6.7;W04G5.4;ash-2;fbxa-209;snx-14;Y67H2A.10;ZK1098.2;C03B1.6;C05D10.4;lam-2;F32A5.4;F48C1.3;H14N18.4;T02G5.3;W03D8.1;Y4C6B.5;Y17G9B.8;hpo-29;Y71H2AM.3;Y92H12BL.1;dmsr-9;gcy-33;mgl-1;nhr-109;pqn-96;rig-3;acs-19;C53A5.13;mlcd-1;F36A2.2;F53C11.1;F54B3.1;M18.6;T13F3.6;T28A8.6;best-22;m…
21ur-2011	1.62624	21ur-2011	1.62624	3.63425	0.00567353	0.097539	2.94506238602941 ± 0.45279542629006	IV	15506818	15506838	+	21ur-2011	bbs-2;dnj-12;gcy-17;ngp-1;ret-1;soc-2;twk-29;C46C2.3;F15D4.6;F22G12.3;T25B9.6;dkf-1;Y39B6A.33;faah-6;ZC373.5;B0212.3;math-9;aagr-1;ugt-36;polk-1;F25A2.1;rod-1;M57.1;R04A9.6;fbxa-71;clik-1;mltn-6;Y56A3A.41
21ur-4636	-1.63136	21ur-4636	-1.63136	3.22282	0.00578443	0.0985483	0.296600829210729 ± 0.0437017729587871	IV	13806857	13806877	-	21ur-4636	mtm-3;sax-7;lpr-5;B0207.5

## Sheet: comparison 9
piRNA	logFC	logCPM	PValue	FDR	chr	startPos	endPos	strand	ID	Targets	Clash Supported Targets
null	null	null	null	null	null	null	null	null	null	null	null

[truncated: 4 more sheets: comparison 10, comparison 11, comparison 12, comparison 13]
