# Supplementary material for: Dysregulation of MicroRNAs and PIWI-Interacting RNAs in a Caenorhabditis elegans Parkinson’s Disease Model Overexpressing Human α-Synuclein and Influence of tdp-1
Source: Front Neurosci. 2021 Mar 8;15:600462. doi: 10.3389/fnins.2021.600462 (PMC7982545; doi:10.3389/fnins.2021.600462)
Supplement: Supplementary file 7 [file Table_7.XLSX]

## Sheet: DE-miRNA
DE-miRNA	Target genes in C. elegans	Target genes ortholog in human	Related neurodege-nerative disease
HASN(A53T) OX VS WT
cel-miR-1018	K07H8.2	SLC41A1	PD
HASN(WT) OX VS WT
cel-miR-85-3p	tomm-40	TOMM40	AD
cel-miR-230-3p	K07H8.2	SLC41A1	PD
cel-miR-797-5p	K07H8.2	SLC41A1	PD
Note: AD: Alzheimer's disease; PD: Parkinson's disease.

## Sheet: DE-piRNA
DE-piRNA	Target genes in C. elegans	Target genes ortholog in human	Related neurodege-nerative disease
HASN(A53T) OX VS WT
21ur-10848	gba-1	GBA	PD
21ur-11806	pgp-1	ABCB1	PD
21ur-295	pgp-1	ABCB1	PD
21ur-1412	T08G11.1	VPS13A	PD
21ur-1412	glr-2	GRIA3	ALS
21ur-1412	rab-39	RAB39B	PD
21ur-10487	gsk-3	GSK3B	AD
21ur-10487	tpa-1	PRKCD	PD
21ur-839	taf-1	TAF1	PD
21ur-839	dop-3	DRD2	PD
21ur-2781	rme-8	DNAJC13	PD
21ur-2781	tpi-1	TPI1	AD
21ur-2892	fgt-1	SLC2A3	HD
Note: AD: Alzheimer's disease; ALS: Amyotrophic lateral sclerosis; PD: Parkinson's disease; HD: Huntington's disease.
