# Supplementary material for: Dysregulation of MicroRNAs and PIWI-Interacting RNAs in a Caenorhabditis elegans Parkinson’s Disease Model Overexpressing Human α-Synuclein and Influence of tdp-1
Source: Front Neurosci. 2021 Mar 8;15:600462. doi: 10.3389/fnins.2021.600462 (PMC7982545; doi:10.3389/fnins.2021.600462)
Supplement: Supplementary file 8 [file Table_8.XLSX]

## Sheet: description of comparisons
name	description
Comparison 1	HASNA53T OX vs Wild type
Comparison 2	HASNWT OX vs Wild type
Comparison 3	Tdp-1 KO vs Wild type
Comparison 4	HASNA53T OX +tdp-1 KO vs HASNA53T OX
Comparison 5	HASNWT OX +tdp-1 KO vs HASNWT OX

## Sheet: Comparison 1
DE-miRNA	DEG
cel-miR-1829c-5p	asns-2
cel-miR-1018	M01H9.3
cel-miR-1018	saeg-2
cel-miR-1018	F48D6.4
cel-miR-1018	T28F4.5
cel-miR-1018	T27E4.7
cel-miR-355-5p	R11F4.1
cel-miR-355-5p	tos-1
cel-miR-355-5p	C34F6.1
cel-miR-56-5p	C34D10.2
cel-miR-239b-5p	R166.6

## Sheet: Comparison 2
DE-miRNA	DEG
cel-miR-85-3p	M60.4
cel-miR-85-3p	T17H7.1
cel-miR-85-3p	T28F4.5
cel-miR-85-3p	ZK662.2

## Sheet: Comparison 3
DE-miRNA	DEG

## Sheet: Comparison 4
DE-miRNA	DEG
cel-miR-800-3p	camt-1
cel-miR-800-3p	C05C10.3
cel-miR-355-5p	C05C10.3
cel-miR-355-5p	C01C4.3
cel-miR-355-5p	F45D3.3
cel-miR-355-5p	F45D3.2
cel-miR-239b-5p	F45D3.2

## Sheet: Comparison 5
DE-miRNA	DEG
