# Supplementary material for: Dysregulation of MicroRNAs and PIWI-Interacting RNAs in a Caenorhabditis elegans Parkinson’s Disease Model Overexpressing Human α-Synuclein and Influence of tdp-1
Source: Front Neurosci. 2021 Mar 8;15:600462. doi: 10.3389/fnins.2021.600462 (PMC7982545; doi:10.3389/fnins.2021.600462)
Supplement: Supplementary file 9 [file Table_9.XLSX]

## Sheet: description of comparisons
name	description
Comparison 1	HASNA53T OX vs Wild type
Comparison 2	HASNWT OX vs Wild type
Comparison 3	Tdp-1 KO vs Wild type
Comparison 4	HASNA53T OX +tdp-1 KO vs HASNA53T OX
Comparison 5	HASNWT OX +tdp-1 KO vs HASNWT OX

## Sheet: Comparison 1
piRNA	Gene name
21ur-1412	col-150
21ur-1412	nas-6
21ur-1412	M110.9
21ur-1412	fbxa-105
21ur-1412	pks-1
21ur-1412	F09F7.7
21ur-1412	fbxa-78
21ur-1412	Y39H10B.2
21ur-1412	K11D12.13
21ur-1412	ist-1
21ur-1412	C49G7.7
21ur-1412	C50F7.5
21ur-1412	cdh-8
21ur-1412	Y49G5A.1
21ur-2164	daf-10
21ur-2164	gcy-22
21ur-2164	F14D7.2
21ur-2164	F12A10.8
21ur-2164	frpr-11
21ur-2164	T05A12.4
21ur-2164	ced-8
21ur-2164	gpa-15
21ur-2164	C06B3.6
21ur-2164	D2023.1
21ur-2164	F47E1.4
21ur-2217	cav-1
21ur-2689	prx-2
21ur-2781	gst-29
21ur-2781	C01G6.3
21ur-2781	F54B8.4
21ur-2781	T05F1.11
21ur-2781	Y47D3B.6
21ur-3696	afmd-2
21ur-3696	ZK6.8
21ur-3753	trt-1
21ur-3753	pyp-1
21ur-3753	C49F8.1
21ur-3753	F49C12.4
21ur-3753	F59F5.3
21ur-3753	T28F3.9
21ur-3753	Y6E2A.4
21ur-3753	ZK970.7
21ur-3753	C01B4.6
21ur-3753	pks-1
21ur-3753	F14F9.4
21ur-3753	M02D8.5
21ur-3753	Y19D10A.16
21ur-434	glb-29
21ur-434	gad-3
21ur-434	fbxa-66
21ur-445	cpt-5
21ur-6009	F53F8.3
21ur-6009	C50F4.6
21ur-6009	gad-3
21ur-6009	abhd-5.1
21ur-6009	Y39G10AR.11
21ur-6250	col-84
21ur-628	F47E1.4
21ur-628	egas-4
21ur-6405	fmo-1
21ur-6405	slc-17.3
21ur-6405	ugt-51
21ur-8060	Y70C5A.3
21ur-8060	twk-7
21ur-8060	T16G1.5
21ur-8060	C49A9.6
21ur-8060	igcm-1
21ur-839	ubc-8
21ur-839	T01B10.5
21ur-8605	cyb-3
21ur-8605	tat-4
21ur-10275	clec-52
21ur-10437	F15D3.6
21ur-10437	fbxa-50
21ur-10437	fbxa-24
21ur-10487	C08F11.13
21ur-10487	rtel-1
21ur-10487	M02D8.5
21ur-10503	alh-1
21ur-10503	T28F4.5
21ur-10503	Y54G2A.11
21ur-10700	C23H3.9
21ur-1077	Y9C9A.8
21ur-10848	skr-7
21ur-10848	C05D12.2
21ur-10848	F40G12.11
21ur-10848	B0507.6
21ur-10963	ZC308.4
21ur-11367	ZC443.2
21ur-11405	ggr-1
21ur-11806	F48E3.2
21ur-11806	K04A8.1
21ur-12093	daf-10
21ur-12093	nlp-25
21ur-12421	tag-234
21ur-12697	C50F7.5
21ur-12697	F07C3.3
21ur-12908	gcy-22
21ur-12908	K04H4.2
21ur-12908	acdh-2
21ur-13024	fbxa-80
21ur-13528	acr-8
21ur-14065	fbxa-80
21ur-14418	K06A9.2
21ur-1581	F54D10.3
21ur-2259	Y52E8A.3
21ur-2467	ant-1.2
21ur-2467	C34B4.3
21ur-2473	ggr-1
21ur-2618	abts-2
21ur-2618	F21C10.11
21ur-2892	Y45F10C.1
21ur-326	D1086.3
21ur-3483	slc-17.4
21ur-3897	F48D6.4
21ur-4085	M02D8.5
21ur-4229	cyb-3
21ur-4229	skr-19
21ur-4229	tat-4
21ur-4411	ptd-2
21ur-4571	pef-1
21ur-4571	rpl-37
21ur-4571	C05D12.2
21ur-4755	srd-32
21ur-4755	T26H5.8
21ur-4755	nhr-232
21ur-4755	C52E2.4
21ur-4854	srh-2
21ur-4918	cex-1
21ur-4951	C34B7.1
21ur-4951	F35E12.6
21ur-5271	mct-2
21ur-5271	mct-1
21ur-5312	F48E3.4
21ur-5935	clec-61
21ur-6712	oac-20
21ur-6714	egg-2
21ur-6723	col-36
21ur-6723	nhr-112
21ur-6723	E01G6.1
21ur-6723	T16G1.5
21ur-6723	fbxc-5
21ur-6723	fbxc-2
21ur-6723	pals-37
21ur-6780	B0361.4
21ur-6780	C17C3.1
21ur-6780	M02D8.5
21ur-6780	M02D8.6
21ur-6780	dct-11
21ur-6780	F48E8.8
21ur-6780	K01A12.4
21ur-7144	icl-1
21ur-7144	clec-61
21ur-7175	alh-1
21ur-7175	clec-230
21ur-7175	Y73F8A.5
21ur-7482	sdz-24
21ur-8010	ugt-44
21ur-8010	tag-234
21ur-8148	T01G5.7
21ur-8188	nhr-2
21ur-8217	C34B4.3
21ur-8217	D1054.9

## Sheet: Comparison 2
piRNA	Gene name
NULL	NULL

## Sheet: Comparison 3
piRNA	Gene name
21ur-1080	nhr-152
21ur-5985	oac-23
21ur-5985	strm-1

## Sheet: Comparison 4
piRNA	Gene name
NULL	NULL

## Sheet: Comparison 5
piRNA	Gene name
NULL	NULL
