# Supplementary material for: Dysregulation of MicroRNAs and PIWI-Interacting RNAs in a Caenorhabditis elegans Parkinson’s Disease Model Overexpressing Human α-Synuclein and Influence of tdp-1
Source: Front Neurosci. 2021 Mar 8;15:600462. doi: 10.3389/fnins.2021.600462 (PMC7982545; doi:10.3389/fnins.2021.600462)
Supplement: Supplementary file 10 [file Table_10.XLSX]

## Sheet: description of comparisons
name	description
Comparison 1	HASNA53T OX vs Wild type
Comparison 2	HASNWT OX vs Wild type
Comparison 3	Tdp-1 KO vs Wild type
Comparison 4	HASNA53T OX +tdp-1 KO vs HASNA53T OX
Comparison 5	HASNWT OX +tdp-1 KO vs HASNWT OX

## Sheet: Comparison 1
regulator	target
cel-miR-1829c-5p	asns-2
cel-miR-1018	M01H9.3
cel-miR-1018	saeg-2
cel-miR-1018	F48D6.4
cel-miR-1018	T28F4.5
cel-miR-1018	T27E4.7
cel-miR-355-5p	R11F4.1
cel-miR-355-5p	tos-1
cel-miR-355-5p	C34F6.1
cel-miR-56-5p	C34D10.2
cel-miR-239b-5p	R166.6
blmp-1	cel-miR-1829a-5p
blmp-1	cel-miR-1829c-5p
blmp-1	cel-miR-35-3p
blmp-1	cel-miR-35-5p
blmp-1	cel-miR-355-5p
blmp-1	cel-miR-36-3p
blmp-1	cel-miR-36-5p
blmp-1	cel-miR-37-3p
blmp-1	cel-miR-37-5p
blmp-1	cel-miR-38-3p
blmp-1	cel-miR-38-5p
blmp-1	cel-miR-39-3p
blmp-1	cel-miR-39-5p
blmp-1	cel-miR-40-3p
blmp-1	cel-miR-40-5p
blmp-1	cel-miR-41-3p
blmp-1	cel-miR-41-5p
blmp-1	cel-miR-44-5p
blmp-1	cel-miR-45-5p
blmp-1	cel-miR-56-5p
blmp-1	cel-miR-74-5p
daf-16	cel-miR-1829c-5p
dpy-27	cel-miR-1829a-5p
dpy-27	cel-miR-1829c-5p
dpy-27	cel-miR-239a-3p
dpy-27	cel-miR-35-3p
dpy-27	cel-miR-35-5p
dpy-27	cel-miR-36-3p
dpy-27	cel-miR-36-5p
dpy-27	cel-miR-37-3p
dpy-27	cel-miR-37-5p
dpy-27	cel-miR-38-3p
dpy-27	cel-miR-38-5p
dpy-27	cel-miR-39-3p
dpy-27	cel-miR-39-5p
dpy-27	cel-miR-40-3p
dpy-27	cel-miR-40-5p
dpy-27	cel-miR-41-3p
dpy-27	cel-miR-41-5p
dpy-27	cel-miR-56-5p
dpy-27	cel-miR-74-5p
dpy-27	cel-miR-8196b-3p
efl-1	cel-miR-239a-3p
efl-1	cel-miR-35-3p
efl-1	cel-miR-35-5p
efl-1	cel-miR-36-3p
efl-1	cel-miR-36-5p
efl-1	cel-miR-37-3p
efl-1	cel-miR-37-5p
efl-1	cel-miR-38-3p
efl-1	cel-miR-38-5p
efl-1	cel-miR-39-3p
efl-1	cel-miR-39-5p
efl-1	cel-miR-40-3p
efl-1	cel-miR-40-5p
efl-1	cel-miR-41-3p
efl-1	cel-miR-41-5p
efl-1	cel-miR-56-5p
efl-1	cel-miR-74-5p
hlh-30	cel-miR-35-3p
hlh-30	cel-miR-35-5p
hlh-30	cel-miR-36-3p
hlh-30	cel-miR-36-5p
hlh-30	cel-miR-37-3p
hlh-30	cel-miR-37-5p
hlh-30	cel-miR-38-3p
hlh-30	cel-miR-38-5p
hlh-30	cel-miR-39-3p
hlh-30	cel-miR-39-5p
hlh-30	cel-miR-40-3p
hlh-30	cel-miR-40-5p
hlh-30	cel-miR-41-3p
hlh-30	cel-miR-41-5p
hlh-30	cel-miR-44-5p
hlh-30	cel-miR-56-5p
hlh-30	cel-miR-74-5p
pha-4	cel-miR-1829a-5p
pha-4	cel-miR-1829c-5p
pha-4	cel-miR-35-3p
pha-4	cel-miR-35-5p
pha-4	cel-miR-36-3p
pha-4	cel-miR-36-5p
pha-4	cel-miR-37-3p
pha-4	cel-miR-37-5p
pha-4	cel-miR-38-3p
pha-4	cel-miR-38-5p
pha-4	cel-miR-39-3p
pha-4	cel-miR-39-5p
pha-4	cel-miR-40-3p
pha-4	cel-miR-40-5p
pha-4	cel-miR-41-3p
pha-4	cel-miR-41-5p
pha-4	cel-miR-44-5p
pha-4	cel-miR-56-5p
pha-4	cel-miR-74-5p
skn-1	cel-miR-56-5p
skn-1	cel-miR-74-5p
hlh-30	M01H9.3
hlh-30	R11F4.1
hlh-30	T28F4.5
hlh-30	F48D6.4
hlh-30	tos-1
blmp-1	R11F4.1
blmp-1	saeg-2
blmp-1	asns-2
blmp-1	C34D10.2
blmp-1	C34F6.1
blmp-1	T28F4.5
blmp-1	tos-1
blmp-1	M01H9.3
dpy-27	C34F6.1
dpy-27	saeg-2
efl-1	R11F4.1
efl-1	saeg-2
efl-1	asns-2
efl-1	C34F6.1
efl-1	T28F4.5
efl-1	C34D10.2
efl-1	tos-1
efl-1	M01H9.3
pha-4	T28F4.5
pha-4	C34F6.1
pha-4	C34D10.2
pha-4	saeg-2
pha-4	T27E4.7
skn-1	F48D6.4
skn-1	tos-1
skn-1	C34D10.2
skn-1	T28F4.5
skn-1	C34F6.1
skn-1	T27E4.7
skn-1	saeg-2
skn-1	R11F4.1
daf-16	C34F6.1
daf-16	saeg-2
daf-16	T27E4.7
daf-16	M01H9.3
daf-16	C34D10.2
daf-16	asns-2
daf-16	R11F4.1
daf-16	tos-1
daf-16	T28F4.5

## Sheet: Comparison 4
regulator	target
cel-miR-800-3p	camt-1
cel-miR-800-3p	C05C10.3
cel-miR-355-5p	C05C10.3
cel-miR-355-5p	C01C4.3
cel-miR-355-5p	F45D3.3
cel-miR-355-5p	F45D3.2
cel-miR-239b-5p	F45D3.2
blmp-1	cel-miR-1022-3p
blmp-1	cel-miR-1829a-3p
blmp-1	cel-miR-1829a-5p
blmp-1	cel-miR-354-5p
blmp-1	cel-miR-355-5p
blmp-1	cel-miR-57-3p
blmp-1	cel-miR-800-3p
daf-16	cel-miR-354-5p
daf-16	cel-miR-800-3p
dpy-27	cel-miR-1022-3p
dpy-27	cel-miR-1829a-3p
dpy-27	cel-miR-1829a-5p
dpy-27	cel-miR-800-3p
efl-1	cel-miR-354-5p
efl-1	cel-miR-800-3p
hlh-30	cel-miR-354-5p
hlh-30	cel-miR-800-3p
pha-4	cel-miR-1829a-3p
pha-4	cel-miR-1829a-5p
pha-4	cel-miR-354-5p
pha-4	cel-miR-57-3p
pha-4	cel-miR-800-3p
hlh-30	camt-1
hlh-30	C01C4.3
hlh-30	F45D3.3
blmp-1	C05C10.3
blmp-1	F45D3.2
blmp-1	F45D3.3
blmp-1	C01C4.3
dpy-27	F45D3.2
dpy-27	camt-1
efl-1	F45D3.3
efl-1	C01C4.3
pha-4	F45D3.2
pha-4	C01C4.3
pha-4	C05C10.3
daf-16	F45D3.2
daf-16	camt-1
daf-16	C01C4.3
daf-16	C05C10.3
daf-16	F45D3.3
