# Supplementary material for: Dysregulation of MicroRNAs and PIWI-Interacting RNAs in a Caenorhabditis elegans Parkinson’s Disease Model Overexpressing Human α-Synuclein and Influence of tdp-1
Source: Front Neurosci. 2021 Mar 8;15:600462. doi: 10.3389/fnins.2021.600462 (PMC7982545; doi:10.3389/fnins.2021.600462)
Supplement: Supplementary file 11 [file Table_11.XLSX]

## Sheet: Sheet1
TableS11.
TF-miRNA-DEG regulatory pathways found from comparisons HASNA53T OX vs WT and HASNA53T OX + tdp-1 KO vs HASNA53T OX.
Comparison	TF	DE-miRNA (Mean FC ± SEM)	DEG (Mean FC ± SEM)
HASNA53T OX vs WT
	blmp-1	cel-miR-1829c-5p (0.37 ± 0.02)	asns-2 (0.21 ± 0.02)
	daf-16	cel-miR-1829c-5p (0.37 ± 0.02)	asns-2 (0.21 ± 0.02)
	dpy-27	cel-miR-1829c-5p (0.37 ± 0.02)	asns-2 (0.21 ± 0.02)
	pha-4	cel-miR-1829c-5p (0.37 ± 0.02)	asns-2 (0.21 ± 0.02)
	blmp-1	cel-miR-355-5p (2.95 ± 0.43)	R11F4.1 (0.40 ± 0.04)
	blmp-1	cel-miR-355-5p (2.95 ± 0.43)	tos-1 (0.49 ± 0.07)
	blmp-1	cel-miR-355-5p (2.95 ± 0.43)	C34F6.1 (0.31 ± 0.14)
	blmp-1	cel-miR-56-5p (2.76 ± 0.36)	C34D10.2 (0.47 ± 0.08)
	dpy-27	cel-miR-56-5p (2.76 ± 0.36)	C34D10.2 (0.47 ± 0.08)
	efl-1	cel-miR-56-5p (2.76 ± 0.36)	C34D10.2 (0.47 ± 0.08)
	hlh-30	cel-miR-56-5p (2.76 ± 0.36)	C34D10.2 (0.47 ± 0.08)
	pha-4	cel-miR-56-5p (2.76 ± 0.36)	C34D10.2 (0.47 ± 0.08)
	skn-1	cel-miR-56-5p (2.76 ± 0.36)	C34D10.2 (0.47 ± 0.08)
HASNA53T OX + tdp-1 KO vs HASNA53T OX
	blmp-1	cel-miR-800-3p (2.41 ± 0.21)	camt-1 (0.60 ± 0.10)
	daf-16	cel-miR-800-3p (2.41 ± 0.21)	camt-1 (0.60 ± 0.10)
	dpy-27	cel-miR-800-3p (2.41 ± 0.21)	camt-1 (0.60 ± 0.10)
	hlh-30	cel-miR-800-3p (2.41 ± 0.21)	camt-1 (0.60 ± 0.10)
	pha-4	cel-miR-800-3p (2.41 ± 0.21)	camt-1 (0.60 ± 0.10)
	efl-1	cel-miR-800-3p (2.41 ± 0.21)	camt-1 (0.60 ± 0.10)
	blmp-1	cel-miR-800-3p (2.41 ± 0.21)	C05C10.3 (2.40 ± 0.33)
	daf-16	cel-miR-800-3p (2.41 ± 0.21)	C05C10.3 (2.40 ± 0.33)
	dpy-27	cel-miR-800-3p (2.41 ± 0.21)	C05C10.3 (2.40 ± 0.33)
	hlh-30	cel-miR-800-3p (2.41 ± 0.21)	C05C10.3 (2.40 ± 0.33)
	pha-4	cel-miR-800-3p (2.41 ± 0.21)	C05C10.3 (2.40 ± 0.33)
	efl-1	cel-miR-800-3p (2.41 ± 0.21)	C05C10.3 (2.40 ± 0.33)
	blmp-1	cel-miR-355-5p (0.34 ± 0.03)	C05C10.3 (2.40 ± 0.33)
	blmp-1	cel-miR-355-5p (0.34 ± 0.03)	C01C4.3 (0.53 ± 0.17)
	blmp-1	cel-miR-355-5p (0.34 ± 0.03)	F45D3.3 (0.49 ± 0.08)
	blmp-1	cel-miR-355-5p (0.34 ± 0.03)	F45D3.3 (0.49 ± 0.08)
