# Supplementary material for: Dysregulation of MicroRNAs and PIWI-Interacting RNAs in a Caenorhabditis elegans Parkinson’s Disease Model Overexpressing Human α-Synuclein and Influence of tdp-1
Source: Front Neurosci. 2021 Mar 8;15:600462. doi: 10.3389/fnins.2021.600462 (PMC7982545; doi:10.3389/fnins.2021.600462)
Supplement: Supplementary file 12 [file Table_12.XLSX]

## Sheet: description of comparisons
name	description
Comparison 1	HASNA53T OX vs Wild type
Comparison 2	HASNWT OX vs Wild type
Comparison 3	Tdp-1 KO vs Wild type
Comparison 4	HASNA53T OX +tdp-1 KO vs HASNA53T OX
Comparison 5	HASNWT OX +tdp-1 KO vs HASNWT OX

## Sheet: Comparison 1
TF	miRNA
jun-1	cel-miR-56-5p
jun-1	cel-miR-74-5p
alr-1	cel-miR-56-5p
ama-1	cel-miR-239a-3p
ama-1	cel-miR-35-3p
ama-1	cel-miR-35-5p
ama-1	cel-miR-36-3p
ama-1	cel-miR-36-5p
ama-1	cel-miR-37-3p
ama-1	cel-miR-37-5p
ama-1	cel-miR-38-3p
ama-1	cel-miR-38-5p
ama-1	cel-miR-39-3p
ama-1	cel-miR-39-5p
ama-1	cel-miR-40-3p
ama-1	cel-miR-40-5p
ama-1	cel-miR-41-3p
ama-1	cel-miR-41-5p
ama-1	cel-miR-44-5p
ama-1	cel-miR-45-5p
ama-1	cel-miR-5553-3p
ama-1	cel-miR-56-5p
ama-1	cel-miR-74-5p
ama-1	cel-miR-8196b-3p
blmp-1	cel-miR-1829a-5p
blmp-1	cel-miR-1829c-5p
blmp-1	cel-miR-35-3p
blmp-1	cel-miR-35-5p
blmp-1	cel-miR-355-5p
blmp-1	cel-miR-36-3p
blmp-1	cel-miR-36-5p
blmp-1	cel-miR-37-3p
blmp-1	cel-miR-37-5p
blmp-1	cel-miR-38-3p
blmp-1	cel-miR-38-5p
blmp-1	cel-miR-39-3p
blmp-1	cel-miR-39-5p
blmp-1	cel-miR-40-3p
blmp-1	cel-miR-40-5p
blmp-1	cel-miR-41-3p
blmp-1	cel-miR-41-5p
blmp-1	cel-miR-44-5p
blmp-1	cel-miR-45-5p
blmp-1	cel-miR-56-5p
blmp-1	cel-miR-74-5p
C16A3.4	cel-miR-239a-3p
C16A3.4	cel-miR-35-3p
C16A3.4	cel-miR-35-5p
C16A3.4	cel-miR-36-3p
C16A3.4	cel-miR-36-5p
C16A3.4	cel-miR-37-3p
C16A3.4	cel-miR-37-5p
C16A3.4	cel-miR-38-3p
C16A3.4	cel-miR-38-5p
C16A3.4	cel-miR-39-3p
C16A3.4	cel-miR-39-5p
C16A3.4	cel-miR-40-3p
C16A3.4	cel-miR-40-5p
C16A3.4	cel-miR-41-3p
C16A3.4	cel-miR-41-5p
C16A3.4	cel-miR-56-5p
C16A3.4	cel-miR-74-5p
C34F6.9	cel-miR-239a-3p
C34F6.9	cel-miR-35-3p
C34F6.9	cel-miR-35-5p
C34F6.9	cel-miR-36-3p
C34F6.9	cel-miR-36-5p
C34F6.9	cel-miR-37-3p
C34F6.9	cel-miR-37-5p
C34F6.9	cel-miR-38-3p
C34F6.9	cel-miR-38-5p
C34F6.9	cel-miR-39-3p
C34F6.9	cel-miR-39-5p
C34F6.9	cel-miR-40-3p
C34F6.9	cel-miR-40-5p
C34F6.9	cel-miR-41-3p
C34F6.9	cel-miR-41-5p
C34F6.9	cel-miR-56-5p
C34F6.9	cel-miR-74-5p
capg-1	cel-miR-239a-3p
capg-1	cel-miR-56-5p
capg-1	cel-miR-74-5p
capg-2	cel-miR-239a-3p
cbp-1	cel-miR-239a-3p
cbp-1	cel-miR-56-5p
cbp-1	cel-miR-74-5p
cec-3	cel-miR-239a-3p
ceh-28	cel-miR-239a-3p
ceh-28	cel-miR-56-5p
ceh-28	cel-miR-74-5p
ceh-39	cel-miR-239a-3p
ceh-39	cel-miR-74-5p
ceh-82	cel-miR-35-3p
ceh-82	cel-miR-35-5p
ceh-82	cel-miR-36-3p
ceh-82	cel-miR-36-5p
ceh-82	cel-miR-37-3p
ceh-82	cel-miR-37-5p
ceh-82	cel-miR-38-3p
ceh-82	cel-miR-38-5p
ceh-82	cel-miR-39-3p
ceh-82	cel-miR-39-5p
ceh-82	cel-miR-40-3p
ceh-82	cel-miR-40-5p
ceh-82	cel-miR-41-3p
ceh-82	cel-miR-41-5p
ceh-82	cel-miR-56-5p
ceh-82	cel-miR-74-5p
ces-1	cel-miR-239a-3p
ces-1	cel-miR-56-5p
chd-3	cel-miR-239a-3p
coh-1	cel-miR-239a-3p
coh-3	cel-miR-239a-3p
coh-3	cel-miR-56-5p
coh-3	cel-miR-74-5p
daf-16	cel-miR-1829c-5p
dpl-1	cel-miR-239a-3p
dpl-1	cel-miR-35-3p
dpl-1	cel-miR-35-5p
dpl-1	cel-miR-36-3p
dpl-1	cel-miR-36-5p
dpl-1	cel-miR-37-3p
dpl-1	cel-miR-37-5p
dpl-1	cel-miR-38-3p
dpl-1	cel-miR-38-5p
dpl-1	cel-miR-39-3p
dpl-1	cel-miR-39-5p
dpl-1	cel-miR-40-3p
dpl-1	cel-miR-40-5p
dpl-1	cel-miR-41-3p
dpl-1	cel-miR-41-5p
dpl-1	cel-miR-56-5p
dpl-1	cel-miR-74-5p
dpy-26	cel-miR-1829c-5p
dpy-26	cel-miR-239a-3p
dpy-26	cel-miR-56-5p
dpy-26	cel-miR-74-5p
dpy-27	cel-miR-1829a-5p
dpy-27	cel-miR-1829c-5p
dpy-27	cel-miR-239a-3p
dpy-27	cel-miR-35-3p
dpy-27	cel-miR-35-5p
dpy-27	cel-miR-36-3p
dpy-27	cel-miR-36-5p
dpy-27	cel-miR-37-3p
dpy-27	cel-miR-37-5p
dpy-27	cel-miR-38-3p
dpy-27	cel-miR-38-5p
dpy-27	cel-miR-39-3p
dpy-27	cel-miR-39-5p
dpy-27	cel-miR-40-3p
dpy-27	cel-miR-40-5p
dpy-27	cel-miR-41-3p
dpy-27	cel-miR-41-5p
dpy-27	cel-miR-56-5p
dpy-27	cel-miR-74-5p
dpy-27	cel-miR-8196b-3p
dpy-28	cel-miR-1829c-5p
dpy-28	cel-miR-239a-3p
dpy-28	cel-miR-56-5p
dpy-28	cel-miR-74-5p
dpy-30	cel-miR-239a-3p
dpy-30	cel-miR-74-5p
dve-1	cel-miR-56-5p
dve-1	cel-miR-74-5p
efl-1	cel-miR-239a-3p
efl-1	cel-miR-35-3p
efl-1	cel-miR-35-5p
efl-1	cel-miR-36-3p
efl-1	cel-miR-36-5p
efl-1	cel-miR-37-3p
efl-1	cel-miR-37-5p
efl-1	cel-miR-38-3p
efl-1	cel-miR-38-5p
efl-1	cel-miR-39-3p
efl-1	cel-miR-39-5p
efl-1	cel-miR-40-3p
efl-1	cel-miR-40-5p
efl-1	cel-miR-41-3p
efl-1	cel-miR-41-5p
efl-1	cel-miR-56-5p
efl-1	cel-miR-74-5p
elt-3	cel-miR-239a-3p
elt-3	cel-miR-74-5p
epc-1	cel-miR-239a-3p
epc-1	cel-miR-35-3p
epc-1	cel-miR-35-5p
epc-1	cel-miR-36-3p
epc-1	cel-miR-36-5p
epc-1	cel-miR-37-3p
epc-1	cel-miR-37-5p
epc-1	cel-miR-38-3p
epc-1	cel-miR-38-5p
epc-1	cel-miR-39-3p
epc-1	cel-miR-39-5p
epc-1	cel-miR-40-3p
epc-1	cel-miR-40-5p
epc-1	cel-miR-41-3p
epc-1	cel-miR-41-5p
epc-1	cel-miR-56-5p
F16B12.6	cel-miR-1829c-5p
fos-1	cel-miR-239a-3p
fos-1	cel-miR-239b-3p
fos-1	cel-miR-239b-5p
fos-1	cel-miR-56-5p
fos-1	cel-miR-74-5p
gmeb-1	cel-miR-35-3p
gmeb-1	cel-miR-35-5p
gmeb-1	cel-miR-36-3p
gmeb-1	cel-miR-36-5p
gmeb-1	cel-miR-37-3p
gmeb-1	cel-miR-37-5p
gmeb-1	cel-miR-38-3p
gmeb-1	cel-miR-38-5p
gmeb-1	cel-miR-39-3p
gmeb-1	cel-miR-39-5p
gmeb-1	cel-miR-40-3p
gmeb-1	cel-miR-40-5p
gmeb-1	cel-miR-41-3p
gmeb-1	cel-miR-41-5p
gmeb-1	cel-miR-56-5p
gmeb-1	cel-miR-74-5p
ham-1	cel-miR-239a-3p
ham-1	cel-miR-35-3p
ham-1	cel-miR-35-5p
ham-1	cel-miR-36-3p
ham-1	cel-miR-36-5p
ham-1	cel-miR-37-3p
ham-1	cel-miR-37-5p
ham-1	cel-miR-38-3p
ham-1	cel-miR-38-5p
ham-1	cel-miR-39-3p
ham-1	cel-miR-39-5p
ham-1	cel-miR-40-3p
ham-1	cel-miR-40-5p
ham-1	cel-miR-41-3p
ham-1	cel-miR-41-5p
ham-1	cel-miR-45-5p
ham-1	cel-miR-56-5p
ham-1	cel-miR-74-5p
hcp-4	cel-miR-239a-3p
hcp-6	cel-miR-239a-3p
hda-1	cel-miR-35-3p
hda-1	cel-miR-35-5p
hda-1	cel-miR-36-3p
hda-1	cel-miR-36-5p
hda-1	cel-miR-37-3p
hda-1	cel-miR-37-5p
hda-1	cel-miR-38-3p
hda-1	cel-miR-38-5p
hda-1	cel-miR-39-3p
hda-1	cel-miR-39-5p
hda-1	cel-miR-40-3p
hda-1	cel-miR-40-5p
hda-1	cel-miR-41-3p
hda-1	cel-miR-41-5p
hda-1	cel-miR-56-5p
him-5	cel-miR-239a-3p
him-8	cel-miR-239a-3p
hlh-30	cel-miR-35-3p
hlh-30	cel-miR-35-5p
hlh-30	cel-miR-36-3p
hlh-30	cel-miR-36-5p
hlh-30	cel-miR-37-3p
hlh-30	cel-miR-37-5p
hlh-30	cel-miR-38-3p
hlh-30	cel-miR-38-5p
hlh-30	cel-miR-39-3p
hlh-30	cel-miR-39-5p
hlh-30	cel-miR-40-3p
hlh-30	cel-miR-40-5p
hlh-30	cel-miR-41-3p
hlh-30	cel-miR-41-5p
hlh-30	cel-miR-44-5p
hlh-30	cel-miR-56-5p
hlh-30	cel-miR-74-5p
hpl-2	cel-miR-239a-3p
hpl-2	cel-miR-35-3p
hpl-2	cel-miR-35-5p
hpl-2	cel-miR-36-3p
hpl-2	cel-miR-36-5p
hpl-2	cel-miR-37-3p
hpl-2	cel-miR-37-5p
hpl-2	cel-miR-38-3p
hpl-2	cel-miR-38-5p
hpl-2	cel-miR-39-3p
hpl-2	cel-miR-39-5p
hpl-2	cel-miR-40-3p
hpl-2	cel-miR-40-5p
hpl-2	cel-miR-41-3p
hpl-2	cel-miR-41-5p
hpl-2	cel-miR-56-5p
hpl-2	cel-miR-74-5p
htp-3	cel-miR-239a-3p
htp-3	cel-miR-35-3p
htp-3	cel-miR-35-5p
htp-3	cel-miR-36-3p
htp-3	cel-miR-36-5p
htp-3	cel-miR-37-3p
htp-3	cel-miR-37-5p
htp-3	cel-miR-38-3p
htp-3	cel-miR-38-5p
htp-3	cel-miR-39-3p
htp-3	cel-miR-39-5p
htp-3	cel-miR-40-3p
htp-3	cel-miR-40-5p
htp-3	cel-miR-41-3p
htp-3	cel-miR-41-5p
htp-3	cel-miR-44-5p
htp-3	cel-miR-56-5p
htp-3	cel-miR-74-5p
imb-1	cel-miR-1829c-5p
imb-1	cel-miR-239a-3p
jhdm-1	cel-miR-239a-3p
jhdm-1	cel-miR-44-5p
jhdm-1	cel-miR-45-5p
jhdm-1	cel-miR-74-5p
jhdm-1	cel-miR-8196b-3p
kle-2	cel-miR-239a-3p
kle-2	cel-miR-35-3p
kle-2	cel-miR-35-5p
kle-2	cel-miR-36-3p
kle-2	cel-miR-36-5p
kle-2	cel-miR-37-3p
kle-2	cel-miR-37-5p
kle-2	cel-miR-38-3p
kle-2	cel-miR-38-5p
kle-2	cel-miR-39-3p
kle-2	cel-miR-39-5p
kle-2	cel-miR-40-3p
kle-2	cel-miR-40-5p
kle-2	cel-miR-41-3p
kle-2	cel-miR-41-5p
kle-2	cel-miR-56-5p
lem-2	cel-miR-239a-3p
let-418	cel-miR-56-5p
let-418	cel-miR-74-5p
let-607	cel-miR-239a-3p
let-607	cel-miR-56-5p
let-607	cel-miR-74-5p
lin-11	cel-miR-56-5p
lin-13	cel-miR-239a-3p
lin-13	cel-miR-35-3p
lin-13	cel-miR-35-5p
lin-13	cel-miR-36-3p
lin-13	cel-miR-36-5p
lin-13	cel-miR-37-3p
lin-13	cel-miR-37-5p
lin-13	cel-miR-38-3p
lin-13	cel-miR-38-5p
lin-13	cel-miR-39-3p
lin-13	cel-miR-39-5p
lin-13	cel-miR-40-3p
lin-13	cel-miR-40-5p
lin-13	cel-miR-41-3p
lin-13	cel-miR-41-5p
lin-13	cel-miR-56-5p
lin-13	cel-miR-74-5p
lin-15B	cel-miR-35-3p
lin-15B	cel-miR-35-5p
lin-15B	cel-miR-36-3p
lin-15B	cel-miR-36-5p
lin-15B	cel-miR-37-3p
lin-15B	cel-miR-37-5p
lin-15B	cel-miR-38-3p
lin-15B	cel-miR-38-5p
lin-15B	cel-miR-39-3p
lin-15B	cel-miR-39-5p
lin-15B	cel-miR-40-3p
lin-15B	cel-miR-40-5p
lin-15B	cel-miR-41-3p
lin-15B	cel-miR-41-5p
lin-35	cel-miR-1829c-5p
lin-35	cel-miR-239a-3p
lin-35	cel-miR-35-3p
lin-35	cel-miR-35-5p
lin-35	cel-miR-36-3p
lin-35	cel-miR-36-5p
lin-35	cel-miR-37-3p
lin-35	cel-miR-37-5p
lin-35	cel-miR-38-3p
lin-35	cel-miR-38-5p
lin-35	cel-miR-39-3p
lin-35	cel-miR-39-5p
lin-35	cel-miR-40-3p
lin-35	cel-miR-40-5p
lin-35	cel-miR-41-3p
lin-35	cel-miR-41-5p
lin-35	cel-miR-44-5p
lin-35	cel-miR-45-5p
lin-35	cel-miR-56-5p
lin-35	cel-miR-74-5p
lin-37	cel-miR-239a-3p
lin-37	cel-miR-35-3p
lin-37	cel-miR-35-5p
lin-37	cel-miR-36-3p
lin-37	cel-miR-36-5p
lin-37	cel-miR-37-3p
lin-37	cel-miR-37-5p
lin-37	cel-miR-38-3p
lin-37	cel-miR-38-5p
lin-37	cel-miR-39-3p
lin-37	cel-miR-39-5p
lin-37	cel-miR-40-3p
lin-37	cel-miR-40-5p
lin-37	cel-miR-41-3p
lin-37	cel-miR-41-5p
lin-39	cel-miR-239a-3p
lin-39	cel-miR-56-5p
lin-52	cel-miR-239a-3p
lin-52	cel-miR-35-3p
lin-52	cel-miR-35-5p
lin-52	cel-miR-36-3p
lin-52	cel-miR-36-5p
lin-52	cel-miR-37-3p
lin-52	cel-miR-37-5p
lin-52	cel-miR-38-3p
lin-52	cel-miR-38-5p
lin-52	cel-miR-39-3p
lin-52	cel-miR-39-5p
lin-52	cel-miR-40-3p
lin-52	cel-miR-40-5p
lin-52	cel-miR-41-3p
lin-52	cel-miR-41-5p
lin-53	cel-miR-35-3p
lin-53	cel-miR-35-5p
lin-53	cel-miR-36-3p
lin-53	cel-miR-36-5p
lin-53	cel-miR-37-3p
lin-53	cel-miR-37-5p
lin-53	cel-miR-38-3p
lin-53	cel-miR-38-5p
lin-53	cel-miR-39-3p
lin-53	cel-miR-39-5p
lin-53	cel-miR-40-3p
lin-53	cel-miR-40-5p
lin-53	cel-miR-41-3p
lin-53	cel-miR-41-5p
lin-54	cel-miR-239a-3p
lin-54	cel-miR-35-3p
lin-54	cel-miR-35-5p
lin-54	cel-miR-36-3p
lin-54	cel-miR-36-5p
lin-54	cel-miR-37-3p
lin-54	cel-miR-37-5p
lin-54	cel-miR-38-3p
lin-54	cel-miR-38-5p
lin-54	cel-miR-39-3p
lin-54	cel-miR-39-5p
lin-54	cel-miR-40-3p
lin-54	cel-miR-40-5p
lin-54	cel-miR-41-3p
lin-54	cel-miR-41-5p
lin-61	cel-miR-239a-3p
lin-9	cel-miR-239a-3p
lin-9	cel-miR-35-3p
lin-9	cel-miR-35-5p
lin-9	cel-miR-36-3p
lin-9	cel-miR-36-5p
lin-9	cel-miR-37-3p
lin-9	cel-miR-37-5p
lin-9	cel-miR-38-3p
lin-9	cel-miR-38-5p
lin-9	cel-miR-39-3p
lin-9	cel-miR-39-5p
lin-9	cel-miR-40-3p
lin-9	cel-miR-40-5p
lin-9	cel-miR-41-3p
lin-9	cel-miR-41-5p
lsy-2	cel-miR-1829a-5p
lsy-2	cel-miR-239a-3p
lsy-2	cel-miR-35-3p
lsy-2	cel-miR-35-5p
lsy-2	cel-miR-36-3p
lsy-2	cel-miR-36-5p
lsy-2	cel-miR-37-3p
lsy-2	cel-miR-37-5p
lsy-2	cel-miR-38-3p
lsy-2	cel-miR-38-5p
lsy-2	cel-miR-39-3p
lsy-2	cel-miR-39-5p
lsy-2	cel-miR-40-3p
lsy-2	cel-miR-40-5p
lsy-2	cel-miR-41-3p
lsy-2	cel-miR-41-5p
lsy-2	cel-miR-45-5p
lsy-2	cel-miR-56-5p
lsy-2	cel-miR-74-5p
mab-5	cel-miR-56-5p
mdl-1	cel-miR-56-5p
mix-1	cel-miR-239a-3p
mre-11	cel-miR-239a-3p
mre-11	cel-miR-35-3p
mre-11	cel-miR-35-5p
mre-11	cel-miR-36-3p
mre-11	cel-miR-36-5p
mre-11	cel-miR-37-3p
mre-11	cel-miR-37-5p
mre-11	cel-miR-38-3p
mre-11	cel-miR-38-5p
mre-11	cel-miR-39-3p
mre-11	cel-miR-39-5p
mre-11	cel-miR-40-3p
mre-11	cel-miR-40-5p
mre-11	cel-miR-41-3p
mre-11	cel-miR-41-5p
mre-11	cel-miR-56-5p
mre-11	cel-miR-74-5p
mrg-1	cel-miR-1829a-5p
mrg-1	cel-miR-239a-3p
mrg-1	cel-miR-35-3p
mrg-1	cel-miR-35-5p
mrg-1	cel-miR-36-3p
mrg-1	cel-miR-36-5p
mrg-1	cel-miR-37-3p
mrg-1	cel-miR-37-5p
mrg-1	cel-miR-38-3p
mrg-1	cel-miR-38-5p
mrg-1	cel-miR-39-3p
mrg-1	cel-miR-39-5p
mrg-1	cel-miR-40-3p
mrg-1	cel-miR-40-5p
mrg-1	cel-miR-41-3p
mrg-1	cel-miR-41-5p
msh-5	cel-miR-239a-3p
msh-5	cel-miR-74-5p
nfya-1	cel-miR-239a-3p
nfya-1	cel-miR-35-3p
nfya-1	cel-miR-35-5p
nfya-1	cel-miR-36-3p
nfya-1	cel-miR-36-5p
nfya-1	cel-miR-37-3p
nfya-1	cel-miR-37-5p
nfya-1	cel-miR-38-3p
nfya-1	cel-miR-38-5p
nfya-1	cel-miR-39-3p
nfya-1	cel-miR-39-5p
nfya-1	cel-miR-40-3p
nfya-1	cel-miR-40-5p
nfya-1	cel-miR-41-3p
nfya-1	cel-miR-41-5p
nfya-1	cel-miR-56-5p
nfya-1	cel-miR-74-5p
nhr-11	cel-miR-239a-3p
nhr-11	cel-miR-56-5p
nhr-11	cel-miR-74-5p
nhr-129	cel-miR-239a-3p
nhr-129	cel-miR-56-5p
nhr-129	cel-miR-74-5p
nhr-14	cel-miR-355-5p
nhr-2	cel-miR-1829c-5p
nhr-2	cel-miR-239a-3p
nhr-2	cel-miR-35-3p
nhr-2	cel-miR-35-5p
nhr-2	cel-miR-36-3p
nhr-2	cel-miR-36-5p
nhr-2	cel-miR-37-3p
nhr-2	cel-miR-37-5p
nhr-2	cel-miR-38-3p
nhr-2	cel-miR-38-5p
nhr-2	cel-miR-39-3p
nhr-2	cel-miR-39-5p
nhr-2	cel-miR-40-3p
nhr-2	cel-miR-40-5p
nhr-2	cel-miR-41-3p
nhr-2	cel-miR-41-5p
nhr-2	cel-miR-56-5p
nhr-21	cel-miR-239a-3p
nhr-21	cel-miR-56-5p
nhr-21	cel-miR-74-5p
nhr-23	cel-miR-56-5p
nhr-23	cel-miR-74-5p
nhr-237	cel-miR-239a-3p
nhr-25	cel-miR-239a-3p
nhr-25	cel-miR-56-5p
nhr-25	cel-miR-74-5p
nhr-28	cel-miR-56-5p
nhr-28	cel-miR-74-5p
nhr-6	cel-miR-239a-3p
nhr-77	cel-miR-239a-3p
nhr-77	cel-miR-56-5p
nhr-77	cel-miR-74-5p
npp-13	cel-miR-56-5p
nurf-1	cel-miR-1829a-5p
nurf-1	cel-miR-1829c-5p
nurf-1	cel-miR-239a-3p
nurf-1	cel-miR-239b-3p
nurf-1	cel-miR-239b-5p
nurf-1	cel-miR-35-3p
nurf-1	cel-miR-35-5p
nurf-1	cel-miR-36-3p
nurf-1	cel-miR-36-5p
nurf-1	cel-miR-37-3p
nurf-1	cel-miR-37-5p
nurf-1	cel-miR-38-3p
nurf-1	cel-miR-38-5p
nurf-1	cel-miR-39-3p
nurf-1	cel-miR-39-5p
nurf-1	cel-miR-40-3p
nurf-1	cel-miR-40-5p
nurf-1	cel-miR-41-3p
nurf-1	cel-miR-41-5p
nurf-1	cel-miR-44-5p
nurf-1	cel-miR-45-5p
nurf-1	cel-miR-56-5p
pha-4	cel-miR-1829a-5p
pha-4	cel-miR-1829c-5p
pha-4	cel-miR-35-3p
pha-4	cel-miR-35-5p
pha-4	cel-miR-36-3p
pha-4	cel-miR-36-5p
pha-4	cel-miR-37-3p
pha-4	cel-miR-37-5p
pha-4	cel-miR-38-3p
pha-4	cel-miR-38-5p
pha-4	cel-miR-39-3p
pha-4	cel-miR-39-5p
pha-4	cel-miR-40-3p
pha-4	cel-miR-40-5p
pha-4	cel-miR-41-3p
pha-4	cel-miR-41-5p
pha-4	cel-miR-44-5p
pha-4	cel-miR-56-5p
pha-4	cel-miR-74-5p
pqm-1	cel-miR-74-5p
pqn-85	cel-miR-239a-3p
R02D3.7	cel-miR-239a-3p
R02D3.7	cel-miR-35-3p
R02D3.7	cel-miR-35-5p
R02D3.7	cel-miR-36-3p
R02D3.7	cel-miR-36-5p
R02D3.7	cel-miR-37-3p
R02D3.7	cel-miR-37-5p
R02D3.7	cel-miR-38-3p
R02D3.7	cel-miR-38-5p
R02D3.7	cel-miR-39-3p
R02D3.7	cel-miR-39-5p
R02D3.7	cel-miR-40-3p
R02D3.7	cel-miR-40-5p
R02D3.7	cel-miR-41-3p
R02D3.7	cel-miR-41-5p
R02D3.7	cel-miR-74-5p
rec-8	cel-miR-239a-3p
rec-8	cel-miR-35-3p
rec-8	cel-miR-35-5p
rec-8	cel-miR-36-3p
rec-8	cel-miR-36-5p
rec-8	cel-miR-37-3p
rec-8	cel-miR-37-5p
rec-8	cel-miR-38-3p
rec-8	cel-miR-38-5p
rec-8	cel-miR-39-3p
rec-8	cel-miR-39-5p
rec-8	cel-miR-40-3p
rec-8	cel-miR-40-5p
rec-8	cel-miR-41-3p
rec-8	cel-miR-41-5p
rec-8	cel-miR-56-5p
rec-8	cel-miR-74-5p
sax-3	cel-miR-239a-3p
sax-3	cel-miR-56-5p
sax-3	cel-miR-74-5p
scc-1	cel-miR-239a-3p
scc-1	cel-miR-35-3p
scc-1	cel-miR-35-5p
scc-1	cel-miR-36-3p
scc-1	cel-miR-36-5p
scc-1	cel-miR-37-3p
scc-1	cel-miR-37-5p
scc-1	cel-miR-38-3p
scc-1	cel-miR-38-5p
scc-1	cel-miR-39-3p
scc-1	cel-miR-39-5p
scc-1	cel-miR-40-3p
scc-1	cel-miR-40-5p
scc-1	cel-miR-41-3p
scc-1	cel-miR-41-5p
scc-1	cel-miR-45-5p
scc-1	cel-miR-74-5p
sdc-1	cel-miR-239a-3p
sdc-1	cel-miR-74-5p
sdc-2	cel-miR-239a-3p
sdc-2	cel-miR-56-5p
sdc-2	cel-miR-74-5p
sdc-3	cel-miR-239a-3p
sdc-3	cel-miR-56-5p
sdc-3	cel-miR-74-5p
sem-4	cel-miR-56-5p
skn-1	cel-miR-56-5p
skn-1	cel-miR-74-5p
smc-4	cel-miR-239a-3p
smc-6	cel-miR-239a-3p
smc-6	cel-miR-56-5p
snpc-4	cel-miR-239a-3p
snpc-4	cel-miR-8196b-3p
taf-1	cel-miR-239a-3p
taf-1	cel-miR-56-5p
taf-1	cel-miR-74-5p
tbp-1	cel-miR-1829c-5p
tbp-1	cel-miR-239a-3p
tbp-1	cel-miR-35-3p
tbp-1	cel-miR-35-5p
tbp-1	cel-miR-36-3p
tbp-1	cel-miR-36-5p
tbp-1	cel-miR-37-3p
tbp-1	cel-miR-37-5p
tbp-1	cel-miR-38-3p
tbp-1	cel-miR-38-5p
tbp-1	cel-miR-39-3p
tbp-1	cel-miR-39-5p
tbp-1	cel-miR-40-3p
tbp-1	cel-miR-40-5p
tbp-1	cel-miR-41-3p
tbp-1	cel-miR-41-5p
tbp-1	cel-miR-56-5p
tftc-3	cel-miR-1829c-5p
unc-55	cel-miR-239a-3p
unc-55	cel-miR-35-3p
unc-55	cel-miR-35-5p
unc-55	cel-miR-36-3p
unc-55	cel-miR-36-5p
unc-55	cel-miR-37-3p
unc-55	cel-miR-37-5p
unc-55	cel-miR-38-3p
unc-55	cel-miR-38-5p
unc-55	cel-miR-39-3p
unc-55	cel-miR-39-5p
unc-55	cel-miR-40-3p
unc-55	cel-miR-40-5p
unc-55	cel-miR-41-3p
unc-55	cel-miR-41-5p
unc-55	cel-miR-56-5p
unc-62	cel-miR-239a-3p
W03F9.2	cel-miR-239a-3p
W03F9.2	cel-miR-74-5p
wdr-5.1	cel-miR-239a-3p
wdr-5.1	cel-miR-35-3p
wdr-5.1	cel-miR-35-5p
wdr-5.1	cel-miR-36-3p
wdr-5.1	cel-miR-36-5p
wdr-5.1	cel-miR-37-3p
wdr-5.1	cel-miR-37-5p
wdr-5.1	cel-miR-38-3p
wdr-5.1	cel-miR-38-5p
wdr-5.1	cel-miR-39-3p
wdr-5.1	cel-miR-39-5p
wdr-5.1	cel-miR-40-3p
wdr-5.1	cel-miR-40-5p
wdr-5.1	cel-miR-41-3p
wdr-5.1	cel-miR-41-5p
wdr-5.1	cel-miR-56-5p
wdr-5.1	cel-miR-74-5p
Y38C9A.1	cel-miR-355-5p
zag-1	cel-miR-56-5p
zfp-1	cel-miR-1829c-5p
zfp-1	cel-miR-239a-3p
zfp-1	cel-miR-239b-3p
zfp-1	cel-miR-239b-5p
zfp-1	cel-miR-35-3p
zfp-1	cel-miR-35-5p
zfp-1	cel-miR-36-3p
zfp-1	cel-miR-36-5p
zfp-1	cel-miR-37-3p
zfp-1	cel-miR-37-5p
zfp-1	cel-miR-38-3p
zfp-1	cel-miR-38-5p
zfp-1	cel-miR-39-3p
zfp-1	cel-miR-39-5p
zfp-1	cel-miR-40-3p
zfp-1	cel-miR-40-5p
zfp-1	cel-miR-41-3p
zfp-1	cel-miR-41-5p
zfp-1	cel-miR-44-5p
zfp-1	cel-miR-45-5p
zfp-1	cel-miR-56-5p
zfp-1	cel-miR-74-5p
zhp-3	cel-miR-239a-3p
zhp-3	cel-miR-35-3p
zhp-3	cel-miR-35-5p
zhp-3	cel-miR-36-3p
zhp-3	cel-miR-36-5p
zhp-3	cel-miR-37-3p
zhp-3	cel-miR-37-5p
zhp-3	cel-miR-38-3p
zhp-3	cel-miR-38-5p
zhp-3	cel-miR-39-3p
zhp-3	cel-miR-39-5p
zhp-3	cel-miR-40-3p
zhp-3	cel-miR-40-5p
zhp-3	cel-miR-41-3p
zhp-3	cel-miR-41-5p
zhp-3	cel-miR-44-5p
zhp-3	cel-miR-56-5p
zim-1	cel-miR-239a-3p
zim-1	cel-miR-35-3p
zim-1	cel-miR-35-5p
zim-1	cel-miR-36-3p
zim-1	cel-miR-36-5p
zim-1	cel-miR-37-3p
zim-1	cel-miR-37-5p
zim-1	cel-miR-38-3p
zim-1	cel-miR-38-5p
zim-1	cel-miR-39-3p
zim-1	cel-miR-39-5p
zim-1	cel-miR-40-3p
zim-1	cel-miR-40-5p
zim-1	cel-miR-41-3p
zim-1	cel-miR-41-5p
zim-3	cel-miR-239a-3p
zip-2	cel-miR-239a-3p
zip-2	cel-miR-74-5p
zip-8	cel-miR-35-3p
zip-8	cel-miR-35-5p
zip-8	cel-miR-36-3p
zip-8	cel-miR-36-5p
zip-8	cel-miR-37-3p
zip-8	cel-miR-37-5p
zip-8	cel-miR-38-3p
zip-8	cel-miR-38-5p
zip-8	cel-miR-39-3p
zip-8	cel-miR-39-5p
zip-8	cel-miR-40-3p
zip-8	cel-miR-40-5p
zip-8	cel-miR-41-3p
zip-8	cel-miR-41-5p
ztf-4	cel-miR-239a-3p
ztf-4	cel-miR-56-5p
ztf-7	cel-miR-74-5p

## Sheet: Comparison 2
TF	miRNA
C16A3.4	cel-miR-230-3p
C34F6.9	cel-miR-230-3p
alr-1	cel-miR-230-3p
ama-1	cel-miR-124-5p
ama-1	cel-miR-44-5p
blmp-1	cel-miR-230-3p
blmp-1	cel-miR-44-5p
blmp-1	cel-miR-788-5p
capg-1	cel-miR-230-3p
cbp-1	cel-miR-230-3p
ceh-28	cel-miR-230-3p
ceh-82	cel-miR-230-3p
ces-1	cel-miR-230-3p
coh-3	cel-miR-230-3p
dpl-1	cel-miR-230-3p
dpy-26	cel-miR-230-3p
dpy-27	cel-miR-230-3p
dpy-27	cel-miR-788-5p
dpy-28	cel-miR-230-3p
dpy-30	cel-miR-230-3p
dve-1	cel-miR-230-3p
efl-1	cel-miR-230-3p
fos-1	cel-miR-230-3p
gmeb-1	cel-miR-230-3p
ham-1	cel-miR-230-3p
hda-1	cel-miR-124-5p
hlh-30	cel-miR-230-3p
hlh-30	cel-miR-44-5p
hpl-2	cel-miR-230-3p
htp-3	cel-miR-44-5p
imb-1	cel-miR-230-3p
irx-1	cel-miR-788-5p
jhdm-1	cel-miR-124-5p
jhdm-1	cel-miR-44-5p
2001-06-01	cel-miR-230-3p
kle-2	cel-miR-124-5p
let-418	cel-miR-230-3p
let-607	cel-miR-230-3p
lin-11	cel-miR-230-3p
lin-13	cel-miR-230-3p
lin-35	cel-miR-230-3p
lin-35	cel-miR-44-5p
lin-39	cel-miR-230-3p
lsy-2	cel-miR-230-3p
mdl-1	cel-miR-230-3p
mix-1	cel-miR-230-3p
nfya-1	cel-miR-124-5p
nfya-1	cel-miR-230-3p
nhr-11	cel-miR-230-3p
nhr-129	cel-miR-230-3p
nhr-2	cel-miR-124-5p
nhr-21	cel-miR-230-3p
nhr-23	cel-miR-230-3p
nhr-28	cel-miR-230-3p
nhr-6	cel-miR-230-3p
nhr-77	cel-miR-230-3p
npp-13	cel-miR-230-3p
nurf-1	cel-miR-124-5p
nurf-1	cel-miR-44-5p
pha-4	cel-miR-124-5p
pha-4	cel-miR-230-3p
pha-4	cel-miR-44-5p
rec-8	cel-miR-230-3p
sax-3	cel-miR-230-3p
sdc-1	cel-miR-230-3p
sdc-2	cel-miR-230-3p
sdc-3	cel-miR-230-3p
sem-4	cel-miR-230-3p
skn-1	cel-miR-230-3p
taf-1	cel-miR-230-3p
tbp-1	cel-miR-230-3p
tftc-3	cel-miR-230-3p
tftc-5	cel-miR-230-3p
unc-55	cel-miR-124-5p
unc-55	cel-miR-230-3p
unc-55	cel-miR-788-5p
unc-62	cel-miR-230-3p
wdr-5.1	cel-miR-230-3p
zfp-1	cel-miR-124-5p
zfp-1	cel-miR-230-3p
zfp-1	cel-miR-44-5p
zhp-3	cel-miR-230-3p
zhp-3	cel-miR-44-5p
zim-1	cel-miR-124-5p
ztf-7	cel-miR-230-3p

## Sheet: Comparison 3
TF	miRNA
C16A3.4	cel-miR-39-5p
C16A3.4	cel-miR-40-5p
C16A3.4	cel-miR-41-3p
C34F6.9	cel-miR-39-5p
C34F6.9	cel-miR-40-5p
C34F6.9	cel-miR-41-3p
R02D3.7	cel-miR-39-5p
R02D3.7	cel-miR-40-5p
R02D3.7	cel-miR-41-3p
ama-1	cel-miR-39-5p
ama-1	cel-miR-40-5p
ama-1	cel-miR-41-3p
blmp-1	cel-miR-39-5p
blmp-1	cel-miR-40-5p
blmp-1	cel-miR-41-3p
ceh-82	cel-miR-39-5p
ceh-82	cel-miR-40-5p
ceh-82	cel-miR-41-3p
dpl-1	cel-miR-39-5p
dpl-1	cel-miR-40-5p
dpl-1	cel-miR-41-3p
dpy-27	cel-miR-39-5p
dpy-27	cel-miR-40-5p
dpy-27	cel-miR-41-3p
efl-1	cel-miR-39-5p
efl-1	cel-miR-40-5p
efl-1	cel-miR-41-3p
epc-1	cel-miR-39-5p
epc-1	cel-miR-40-5p
epc-1	cel-miR-41-3p
fos-1	cel-miR-239b-3p
gmeb-1	cel-miR-39-5p
gmeb-1	cel-miR-40-5p
gmeb-1	cel-miR-41-3p
ham-1	cel-miR-39-5p
ham-1	cel-miR-40-5p
ham-1	cel-miR-41-3p
hda-1	cel-miR-39-5p
hda-1	cel-miR-40-5p
hda-1	cel-miR-41-3p
hlh-30	cel-miR-39-5p
hlh-30	cel-miR-40-5p
hlh-30	cel-miR-41-3p
hpl-2	cel-miR-39-5p
hpl-2	cel-miR-40-5p
hpl-2	cel-miR-41-3p
htp-3	cel-miR-39-5p
htp-3	cel-miR-40-5p
htp-3	cel-miR-41-3p
kle-2	cel-miR-39-5p
kle-2	cel-miR-40-5p
kle-2	cel-miR-41-3p
lin-13	cel-miR-39-5p
lin-13	cel-miR-40-5p
lin-13	cel-miR-41-3p
lin-15B	cel-miR-39-5p
lin-15B	cel-miR-40-5p
lin-15B	cel-miR-41-3p
lin-35	cel-miR-39-5p
lin-35	cel-miR-40-5p
lin-35	cel-miR-41-3p
lin-37	cel-miR-39-5p
lin-37	cel-miR-40-5p
lin-37	cel-miR-41-3p
lin-52	cel-miR-39-5p
lin-52	cel-miR-40-5p
lin-52	cel-miR-41-3p
lin-53	cel-miR-39-5p
lin-53	cel-miR-40-5p
lin-53	cel-miR-41-3p
lin-54	cel-miR-39-5p
lin-54	cel-miR-40-5p
lin-54	cel-miR-41-3p
lin-9	cel-miR-39-5p
lin-9	cel-miR-40-5p
lin-9	cel-miR-41-3p
lsy-2	cel-miR-39-5p
lsy-2	cel-miR-40-5p
lsy-2	cel-miR-41-3p
mre-11	cel-miR-39-5p
mre-11	cel-miR-40-5p
mre-11	cel-miR-41-3p
mrg-1	cel-miR-39-5p
mrg-1	cel-miR-40-5p
mrg-1	cel-miR-41-3p
nfya-1	cel-miR-39-5p
nfya-1	cel-miR-40-5p
nfya-1	cel-miR-41-3p
nhr-2	cel-miR-39-5p
nhr-2	cel-miR-40-5p
nhr-2	cel-miR-41-3p
nurf-1	cel-miR-239b-3p
nurf-1	cel-miR-39-5p
nurf-1	cel-miR-40-5p
nurf-1	cel-miR-41-3p
pha-4	cel-miR-39-5p
pha-4	cel-miR-40-5p
pha-4	cel-miR-41-3p
rec-8	cel-miR-39-5p
rec-8	cel-miR-40-5p
rec-8	cel-miR-41-3p
scc-1	cel-miR-39-5p
scc-1	cel-miR-40-5p
scc-1	cel-miR-41-3p
tbp-1	cel-miR-39-5p
tbp-1	cel-miR-40-5p
tbp-1	cel-miR-41-3p
unc-55	cel-miR-39-5p
unc-55	cel-miR-40-5p
unc-55	cel-miR-41-3p
wdr-5.1	cel-miR-39-5p
wdr-5.1	cel-miR-40-5p
wdr-5.1	cel-miR-41-3p
zfp-1	cel-miR-239b-3p
zfp-1	cel-miR-39-5p
zfp-1	cel-miR-40-5p
zfp-1	cel-miR-41-3p
zhp-3	cel-miR-39-5p
zhp-3	cel-miR-40-5p
zhp-3	cel-miR-41-3p
zim-1	cel-miR-39-5p
zim-1	cel-miR-40-5p
zim-1	cel-miR-41-3p
zip-8	cel-miR-39-5p
zip-8	cel-miR-40-5p
zip-8	cel-miR-41-3p

## Sheet: Comparison 4
TF	miRNA
C16A3.4	cel-miR-354-5p
C34F6.9	cel-miR-354-5p
C34F6.9	cel-miR-800-3p
F16B12.6	cel-miR-354-5p
F16B12.6	cel-miR-800-3p
F23B12.7	cel-miR-354-5p
R02D3.7	cel-miR-354-5p
W03F9.2	cel-miR-354-5p
Y38C9A.1	cel-miR-355-5p
alr-1	cel-miR-354-5p
alr-1	cel-miR-800-3p
ama-1	cel-miR-1022-3p
ama-1	cel-miR-354-5p
ama-1	cel-miR-5553-3p
blmp-1	cel-miR-1022-3p
blmp-1	cel-miR-1829a-3p
blmp-1	cel-miR-1829a-5p
blmp-1	cel-miR-354-5p
blmp-1	cel-miR-355-5p
blmp-1	cel-miR-57-3p
blmp-1	cel-miR-800-3p
ceh-28	cel-miR-354-5p
ceh-28	cel-miR-800-3p
ceh-39	cel-miR-354-5p
ceh-39	cel-miR-800-3p
ceh-82	cel-miR-354-5p
ces-1	cel-miR-1022-3p
ces-1	cel-miR-354-5p
daf-16	cel-miR-354-5p
daf-16	cel-miR-800-3p
dpl-1	cel-miR-354-5p
dpl-1	cel-miR-800-3p
dpy-26	cel-miR-1022-3p
dpy-26	cel-miR-800-3p
dpy-27	cel-miR-1022-3p
dpy-27	cel-miR-1829a-3p
dpy-27	cel-miR-1829a-5p
dpy-27	cel-miR-800-3p
dpy-28	cel-miR-1022-3p
dpy-28	cel-miR-800-3p
dpy-30	cel-miR-354-5p
dve-1	cel-miR-354-5p
dve-1	cel-miR-800-3p
efl-1	cel-miR-354-5p
efl-1	cel-miR-800-3p
elt-3	cel-miR-354-5p
eor-1	cel-miR-354-5p
epc-1	cel-miR-354-5p
fos-1	cel-miR-239b-5p
fos-1	cel-miR-354-5p
fos-1	cel-miR-800-3p
gmeb-1	cel-miR-354-5p
gmeb-1	cel-miR-800-3p
ham-1	cel-miR-354-5p
ham-1	cel-miR-800-3p
hda-1	cel-miR-354-5p
him-8	cel-miR-354-5p
hlh-30	cel-miR-354-5p
hlh-30	cel-miR-800-3p
hpl-2	cel-miR-354-5p
hpl-2	cel-miR-800-3p
hpl-2	cel-miR-8189-3p
htp-3	cel-miR-354-5p
jhdm-1	cel-miR-1022-3p
jhdm-1	cel-miR-354-5p
jhdm-1	cel-miR-57-3p
2001-06-01	cel-miR-354-5p
kle-2	cel-miR-354-5p
let-418	cel-miR-354-5p
let-607	cel-miR-354-5p
lin-13	cel-miR-354-5p
lin-15B	cel-miR-354-5p
lin-35	cel-miR-1022-3p
lin-35	cel-miR-354-5p
lin-35	cel-miR-800-3p
lin-37	cel-miR-354-5p
lin-39	cel-miR-354-5p
lin-52	cel-miR-354-5p
lin-52	cel-miR-800-3p
lin-53	cel-miR-354-5p
lin-54	cel-miR-354-5p
lin-9	cel-miR-354-5p
lsy-2	cel-miR-1829a-3p
lsy-2	cel-miR-1829a-5p
lsy-2	cel-miR-354-5p
lsy-2	cel-miR-800-3p
mab-5	cel-miR-354-5p
mdl-1	cel-miR-354-5p
mep-1	cel-miR-354-5p
mre-11	cel-miR-354-5p
mrg-1	cel-miR-1829a-3p
mrg-1	cel-miR-1829a-5p
mrg-1	cel-miR-354-5p
mrg-1	cel-miR-800-3p
nfya-1	cel-miR-354-5p
nfya-1	cel-miR-800-3p
nhr-11	cel-miR-354-5p
nhr-129	cel-miR-354-5p
nhr-14	cel-miR-355-5p
nhr-21	cel-miR-354-5p
nhr-23	cel-miR-354-5p
nhr-237	cel-miR-354-5p
nhr-25	cel-miR-354-5p
nhr-28	cel-miR-354-5p
nhr-28	cel-miR-800-3p
nhr-6	cel-miR-354-5p
nhr-77	cel-miR-354-5p
nob-1	cel-miR-57-3p
nurf-1	cel-miR-1022-3p
nurf-1	cel-miR-1829a-3p
nurf-1	cel-miR-1829a-5p
nurf-1	cel-miR-239b-5p
nurf-1	cel-miR-354-5p
nurf-1	cel-miR-800-3p
pes-1	cel-miR-354-5p
pha-4	cel-miR-1829a-3p
pha-4	cel-miR-1829a-5p
pha-4	cel-miR-354-5p
pha-4	cel-miR-57-3p
pha-4	cel-miR-800-3p
pqm-1	cel-miR-354-5p
rec-8	cel-miR-1022-3p
rec-8	cel-miR-354-5p
rec-8	cel-miR-800-3p
scc-1	cel-miR-354-5p
sdc-2	cel-miR-354-5p
sdc-3	cel-miR-800-3p
sem-4	cel-miR-354-5p
skn-1	cel-miR-354-5p
snpc-4	cel-miR-354-5p
tftc-3	cel-miR-8189-3p
unc-130	cel-miR-354-5p
unc-55	cel-miR-354-5p
wdr-5.1	cel-miR-354-5p
wdr-5.1	cel-miR-800-3p
zag-1	cel-miR-354-5p
zfp-1	cel-miR-1022-3p
zfp-1	cel-miR-239b-5p
zfp-1	cel-miR-57-3p
zfp-1	cel-miR-800-3p
zhp-3	cel-miR-354-5p
zhp-3	cel-miR-800-3p
ztf-4	cel-miR-354-5p

## Sheet: Comparison 5
TF	miRNA
