# Supplementary material for: Dysregulation of MicroRNAs and PIWI-Interacting RNAs in a Caenorhabditis elegans Parkinson’s Disease Model Overexpressing Human α-Synuclein and Influence of tdp-1
Source: Front Neurosci. 2021 Mar 8;15:600462. doi: 10.3389/fnins.2021.600462 (PMC7982545; doi:10.3389/fnins.2021.600462)
Supplement: Supplementary file 13 [file Table_13.XLSX]

## Sheet: Sheet1
Note: This table only listed the sample with the highest miRDeep2 score for the novel miRNA which was identified from more than one sample.
provisional id	sampleName	miRDeep2 score	estimated probability that the miRNA candidate is a true positive	total read count (includes mature, loop and star)	example miRBase miRNA with the same seed	mature sequence	precursor sequence	Chromosome coordinate of precursor
novel-UM-miR001	HASN(A53T) OX_3	5167.9	21 +/- 19%	10137	-	gaccaccgguccggaguuuguggg	gaccaccgguccggaguuuguggguuaccaaaauugucauuugaauccccccauagacaucccuugaccgggggu	WBcel235:II:1:15279421:1REF:14804480..14804555:+
novel-UM-miR007	tdp-1 KO_3	1892.8	42 +/- 15%	3713	-	gaccaccgguccggaguuuguggg	gaccaccgguccggaguuuguggguuaccaaaauugucauuugaauccccccauagacaucccuugaccggggguu	WBcel235:II:1:15279421:1REF:14804480..14804556:+
novel-UM-miR011	tdp-1 KO_2	1229.5	49 +/- 13%	2412	-	gaccaccgguccggaguuuguggg	gaccaccgguccggaguuuguggguuaccaaaauugucauuugaauccccccauagacaucccuugaccggggg	WBcel235:II:1:15279421:1REF:14804480..14804554:+
novel-UM-miR012	Wild Type_2	1206.6	55 +/- 10%	2367	-	gaccaccgguccggaguuuguggg	gaccaccgguccggaguuuguggguuaccaaaauugucauuugaauccccccauagacaucccuugaccgggg	WBcel235:II:1:15279421:1REF:14804480..14804553:+
novel-UM-miR016	HASN(A53T) OX_2	549.3	41 +/- 14%	1073	-	aguggaguggaugacgacgacgau	gucgucgucauccacuccaccgaccagcacacagagacucaguggaguggaugacgacgacgau	WBcel235:IV:1:17493829:1REF:14780905..14780969:+
novel-UM-miR017	HASN(A53T) OX_3	541.1	21 +/- 19%	1072	-	guugcucuucuaaauucuugaauu	gaucaagauuuuauuuagaaaaacgacaaaugacagguuuauuuccauuaguugcucuucuaaauucuugaauu	WBcel235:III:1:13783801:1REF:4059642..4059716:+
novel-UM-miR018	tdp-1 KO_1	529.9	58 +/- 10%	1035	-	aguggaguggaugacgacgacgau	aucgucgucgucauccacuccaccgaccagcacacagagacucaguggaguggaugacgacgacgau	WBcel235:IV:1:17493829:1REF:14780902..14780969:+
novel-UM-miR019	HASN(A53T) OX+tdp-1 KO _2	491.7	33 +/- 18%	960	-	aguggaguggaugacgacgacgau	ucgucgucgucauccacuccaccgaccagcacacagagacucaguggaguggaugacgacgacgau	WBcel235:IV:1:17493829:1REF:14780903..14780969:+
novel-UM-miR032	Wild Type_3	195.9	56 +/- 11%	383	-	gcugaguacuggcucuucuugugu	gcugaguacuggcucuucuugugucgaucuucuuauggucccagguagcaggacuggucaguacgggccuu	WBcel235:I:1:15072434:1REF:14993921..14993992:-
novel-UM-miR037	tdp-1 KO_1	101.3	58 +/- 10%	208	-	aucgguccgaaguugauggguuac	aucgguccgaaguugauggguuaccaauugaauucucucuguucuuuuaaagaacuacccaucccaucaacaucaacuugauc	WBcel235:V:1:20924180:1REF:14409985..14410068:-
novel-UM-miR038	HASN(WT) OX_1	82.6	55 +/- 18%	157	-	uggaguggaugacgacgacgaugg	ucgucgucgucauccacuccacugagucucugugugcuggucgguggaguggaugacgacgacgaugg	WBcel235:IV:1:17493829:1REF:14780900..14780968:-
novel-UM-miR039	tdp-1 KO_3	81.3	42 +/- 15%	175	-	gaaggaauaaagaauaaauaauug	gaaaaugaauuuauucagagcucguucauuaaaauacagaaauucccgaaggaauaaagaauaaauaauug	WBcel235:III:1:13783801:1REF:5943759..5943830:-
novel-UM-miR040	HASN(A53T) OX+tdp-1 KO _1	72.8	21 +/- 20%	152	-	aucgguccgaaguugauggguuac	aucgguccgaaguugauggguuaccaauugaauucucucuguucuuuuaaagaacuacccaucccaucaacaucaacuugau	WBcel235:V:1:20924180:1REF:14409986..14410068:-
novel-UM-miR043	tdp-1 KO_1	59.8	58 +/- 10%	116	-	ucagucuaccacauggucgucgau	ucagucuaccacauggucgucgaucauggcaaaucggaggcgaugugagaggcgaugg	WBcel235:V:1:20924180:1REF:6276504..6276562:+
novel-UM-miR044	tdp-1 KO_1	51.5	58 +/- 10%	98	-	ucagcguccucgaacuccgcccac	ucagcguccucgaacuccgcccacuucaucugauugguugaaaagugggcggagcgagucgcugauugg	WBcel235:III:1:13783801:1REF:12420396..12420465:-
novel-UM-miR050	Wild Type_2	40.4	55 +/- 10%	71	hsa-miR-4274	aagcagucguucaguggcgcaagc	aagcagucguucaguggcgcaagcgauuuucccaugcgcuugugccuaaucuuugacugcgag	WBcel235:V:1:20924180:1REF:12596913..12596976:-
novel-UM-miR052	HASN(WT) OX_1	37.2	55 +/- 18%	70	-	ucagcguccucgaacuccgcccac	ucagcguccucgaacuccgcccacuucaucugauugguugaaaagugggcggagcgagucgcugauug	WBcel235:III:1:13783801:1REF:12420397..12420465:-
novel-UM-miR055	tdp-1 KO_1	34.9	58 +/- 10%	68	-	uucgucguguguaguuucgccac	uucgucguguguaguuucgccacucacuauaaaauugcugauuaaguauagugaguggcgaaacucggaaauugucggc	WBcel235:IV:1:17493829:1REF:15234325..15234404:+
novel-UM-miR063	HASN(A53T) OX_1	31.3	54 +/- 15%	65	-	uagcaugcuguuagagcuuguaag	uagcaugcuguuagagcuuguaagguauaugugauuuuacgaguguugaaguauugcaaa	WBcel235:I:1:15072434:1REF:4585830..4585890:+
novel-UM-miR069	HASN(A53T) OX_3	27.7	21 +/- 19%	53	-	uuccgauuuuucuguagaucaaac	ugaucuaccagaauugugggaauuuagaugacaucacauuuuucugaauuaaaaauuccgauuuuucuguagaucaaac	WBcel235:I:1:15072434:1REF:4700833..4700912:-
novel-UM-miR073	tdp-1 KO_1	25.5	58 +/- 10%	50	-	ucccccacuggucgaaaaugugcu	uugauuuuucgaucauuggggcacaaaaauguaacuuuuauuugucccccacuggucgaaaaugugcu	WBcel235:I:1:15072434:1REF:2076516..2076584:+
novel-UM-miR083	HASN(A53T) OX+tdp-1 KO _3	21	45 +/- 19%	41	-	accgccucucuaccaaacacuugc	accgccucucuaccaaacacuugcaaguucuguuuauugcaagugcauggaagaggcgaauaga	WBcel235:II:1:15279421:1REF:15165963..15166027:-
novel-UM-miR085	tdp-1 KO_2	20.8	49 +/- 13%	38	-	uaguuuucgggguacgguaucuaa	gauaccguaccccgaaaacuagaaauaggauuucuaguuuucgggguacgguaucuaa	WBcel235:III:1:13783801:1REF:8021484..8021542:+
novel-UM-miR089	tdp-1 KO_2	19.7	49 +/- 13%	36	-	uaguuuucgggguacgguaucuaa	gauaccguaccccgaaaacuagaaauccuauuucuaguuuucgggguacgguaucuaa	WBcel235:III:1:13783801:1REF:8021481..8021539:-
novel-UM-miR090	HASN(A53T) OX_3	19.4	21 +/- 19%	29	hsa-miR-184	uggacggagcgacgaucgcugauu	ucagcaucuucgaacuccgcccacuccgccugauugguugaaaaguggacggagcgacgaucgcugauu	WBcel235:III:1:13783801:1REF:12702589..12702658:+
novel-UM-miR096	tdp-1 KO_1	17	58 +/- 10%	38	-	guuuaucgucaaucuucucaauac	uuccagaagauugggaaugaaucaccacaacgcacaaguugauguuuaucgucaaucuucucaauac	WBcel235:IV:1:17493829:1REF:10113279..10113346:-
novel-UM-miR103	tdp-1 KO_1	15.4	58 +/- 10%	29	-	uuaguguggauuucgcuucgagau	ucucguagcgaaaacuacaguaauuuuaaaucgacacaagcgcuacaguagccauuuaaaaauuaguguggauuucgcuucgagau	WBcel235:I:1:15072434:1REF:3681275..3681361:+
novel-UM-miR104	tdp-1 KO_3	14.6	42 +/- 15%	26	-	uaguuuucgggguacgguaucuaa	uagauaccguaccccgaaaacuagaaauccuauuucuaguuuucgggguacgguaucuaa	WBcel235:III:1:13783801:1REF:8021481..8021541:-
novel-UM-miR106	HASN(A53T) OX_1	14.3	54 +/- 15%	19	hsa-miR-184	uggacggagcgacgaucgcugauu	cagcaucuucgaacuccgcccacuccgccugauugguugaaaaguggacggagcgacgaucgcugauu	WBcel235:III:1:13783801:1REF:12702590..12702658:+
novel-UM-miR107	HASN(WT) OX_2	13.7	68 +/- 14%	30	-	uagcaugcuguuagagcuuguaag	uagcaugcuguuagagcuuguaagguauaugugauuuuacgaguguugaaguauugcaaaag	WBcel235:I:1:15072434:1REF:4585830..4585892:+
novel-UM-miR111	HASN(A53T) OX_1	12.2	54 +/- 15%	22	-	uucccgcauuuuuuguagaucaaa	ugaucuacaauaaucgcgggaaucugugucgcauuuuuuuccgggcaaaagauucccgcauuuuuuguagaucaaa	WBcel235:III:1:13783801:1REF:1254590..1254666:-
novel-UM-miR112	HASN(A53T) OX_1	12.2	54 +/- 15%	22	-	uucccgcauuuuuuguagaucaaa	ugaucuacaauaaucgcgggaaucugugucgcauuuuuuuccgggcaaaagauucccgcauuuuuuguagaucaaa	WBcel235:III:1:13783801:1REF:1263031..1263107:-
novel-UM-miR120	tdp-1 KO_1	10.5	58 +/- 10%	19	-	ucagacuacgaucgcuaccggguu	uuucgguggccauuguggacugacuauguaugagucagacuacgaucgcuaccggguu	WBcel235:II:1:15279421:1REF:8877488..8877546:-
novel-UM-miR123	tdp-1 KO_1	10	58 +/- 10%	19	-	guucagaaucaugucgaaagcuga	gcuuucaacuaaugaucucaacaacaugggcuugcggauuguucagaaucaugucgaaagcuga	WBcel235:III:1:13783801:1REF:8865287..8865351:+
novel-UM-miR125	HASN(A53T) OX+tdp-1 KO _2	9.1	41 +/- 16%	16	-	ucccgcauuuuuuguagaucaaac	ugaucuacaauaaucgcgggaaucugugucgcauuuuuuuccgggcaaaagauucccgcauuuuuuguagaucaaac	WBcel235:III:1:13783801:1REF:1263030..1263107:-
novel-UM-miR126	HASN(A53T) OX_3	8.8	25 +/- 18%	17	-	accgccucucuaccaaacacuugc	accgccucucuaccaaacacuugcaaguucuguuuauugcaagugcauggaagaggcgaauag	WBcel235:II:1:15279421:1REF:15165964..15166027:-
novel-UM-miR127	HASN(A53T) OX+tdp-1 KO _3	8.6	44 +/- 18%	7	hsa-miR-6717-5p	uggcgaugagugcucuagcaagau	uggcgaugagugcucuagcaagauauaucuaucuguaucuagcuagaucuugcuagagcagucaucaccaaua	WBcel235:III:1:13783801:1REF:13259340..13259413:+
novel-UM-miR128	HASN(WT) OX+tdp-1 KO_2	8.6	75 +/- 13%	7	hsa-miR-6867-5p	aguguguggggugaggcgagacgc	aguguguggggugaggcgagacgcagcgcacugucugcgucuccucucuccccacacucucuc	WBcel235:III:1:13783801:1REF:9576..9639:+
novel-UM-miR131	HASN(A53T) OX+tdp-1 KO _2	7.8	42 +/- 16%	30	-	gaacagggauuguaauuaacacac	gaacagggauuguaauuaacacacuacauaaaguugggaaucgaucauguucgaaa	WBcel235:IV:1:17493829:1REF:9528226..9528282:-
novel-UM-miR132	HASN(WT) OX+tdp-1 KO_2	7.8	76 +/- 12%	20	-	cacgacuuuucaaauacuuuguaa	cacgacuuuucaaauacuuuguaaccauuuauguguacacugguuucaaacuauugaaaaaucgggcuc	WBcel235:II:1:15279421:1REF:8393570..8393639:-
novel-UM-miR133	HASN(WT) OX+tdp-1 KO_3	7.8	53 +/- 14%	5	hsa-miR-1183	uacuguagcucguguagguuuacg	uacuguagcucguguagguuuacggugcaauagcggcccguaaaucgacagagcuacaguagc	WBcel235:I:1:15072434:1REF:12735479..12735542:-
novel-UM-miR135	HASN(WT) OX_3	7.4	39 +/- 18%	8	hsa-miR-4436b-5p	guccacuucuucgacuguauccug	ggauuacggcaaguaggggugagaaugcaauuucgagcaucucacuguccacuucuucgacuguauccug	WBcel235:I:1:15072434:1REF:6007154..6007224:-
novel-UM-miR137	tdp-1 KO_1	7.2	58 +/- 9%	12	-	cuauggucugcuaaacauuuagca	uaaauauuuagcauaccaugcuugggucugcuaaauagcuauggucugcuaaacauuuagca	WBcel235:III:1:13783801:1REF:9805156..9805218:-
novel-UM-miR138	tdp-1 KO_1	7.1	58 +/- 9%	27	-	guuucgacgaaugaauaauaagca	aauauuauaaauucgucaaaaccugaaagccgagcccaaugagagcaaggcauuguuucgacgaaugaauaauaagca	WBcel235:II:1:15279421:1REF:9617959..9618037:+
novel-UM-miR139	tdp-1 KO_3	7	41 +/- 14%	12	-	cagacuacgaucgcuaccggguuc	uuucgguggccauuguggacugacuauguaugagucagacuacgaucgcuaccggguuc	WBcel235:II:1:15279421:1REF:8877487..8877546:-
novel-UM-miR140	HASN(A53T) OX_1	6.9	54 +/- 15%	13	-	guucagaaucaugucgaaagcuga	ucggcuuucaacuaaugaucucaacaacaugggcuugcggauuguucagaaucaugucgaaagcuga	WBcel235:III:1:13783801:1REF:8865284..8865351:+
novel-UM-miR141	tdp-1 KO_1	6.8	58 +/- 9%	13	-	aauauaucguaugccugccgaauc	ugcggcaggaauaugauauuuuaagguuaaagagaaaccaauauaucguaugccugccgaauc	WBcel235:V:1:20924180:1REF:4651065..4651128:-
novel-UM-miR142	HASN(WT) OX+tdp-1 KO_2	6.8	76 +/- 11%	12	-	uuccgauuuuucuguagaucaaac	uuugaucuaccagaauugugggaauuuagaugacaucacauuuuucugaauuaaaaauuccgauuuuucuguagaucaaac	WBcel235:I:1:15072434:1REF:4700833..4700914:-
novel-UM-miR144	HASN(WT) OX_3	6.4	43 +/- 17%	3	hsa-miR-574-5p	agagugugggggagggggagacgc	agagugugggggagggggagacgcagcgcgcucucugcgucuccccuccaccacgcucuuuug	WBcel235:III:1:13783801:1REF:1258775..1258838:+
novel-UM-miR145	HASN(WT) OX+tdp-1 KO_1	6.4	49 +/- 15%	4	hsa-miR-12128	uucagggacuuuuuuugcggcaaa	ccgcaaaaaaaaauugcugaagcucaaaaguggccaauuuuagagaguuucagggacuuuuuuugcggcaaa	WBcel235:III:1:13783801:1REF:12928997..12929069:-
novel-UM-miR146	HASN(WT) OX_2	6.3	67 +/- 13%	11	-	uuucgguggccauuguggacugac	uuucgguggccauuguggacugacuauguaugagucagacuacgaucgcuaccggguu	WBcel235:II:1:15279421:1REF:8877488..8877546:-
novel-UM-miR147	tdp-1 KO_1	6.3	58 +/- 9%	9	-	auuacaguaacucguugaucgcgu	cgaacaacggguuacuguagcucgagucgaauuuuccguaaauuagcacgaauuacaguaacucguugaucgcgu	WBcel235:V:1:20924180:1REF:13651893..13651968:-
novel-UM-miR148	HASN(WT) OX_3	6.2	43 +/- 17%	10	-	ucccgagccuauuuuuaucgacuu	ucccgagccuauuuuuaucgacuuuguugaaaucgccgugaagucgguugaauggacucgcaaga	WBcel235:V:1:20924180:1REF:4649066..4649131:+
novel-UM-miR149	HASN(A53T) OX_1	6.1	54 +/- 15%	5	hsa-miR-4727-3p	auagugggaugugagacagcagac	uugucuccuuccuucuucucuuuggcaauaagaauagugggaugugagacagcagac	WBcel235:III:1:13783801:1REF:354692..354749:+
novel-UM-miR151	HASN(WT) OX_3	5.9	57 +/- 13%	10	-	uuucgguggccauuguggacugac	uuucgguggccauuguggacugacuauguaugagucagacuacgaucgcuaccggguuc	WBcel235:II:1:15279421:1REF:8877487..8877546:-
novel-UM-miR152	Wild Type_2	5.9	53 +/- 9%	11	-	ucggcuuucaacuaaugaucucaa	ucggcuuucaacuaaugaucucaacaacaugggcuugcggauuguucagaaucaugucgaaagcugagc	WBcel235:III:1:13783801:1REF:8865284..8865353:+
novel-UM-miR153	tdp-1 KO_1	5.9	60 +/- 8%	9	-	cagcguucucgaacuccgcccacu	cagcguucucgaacuccgcccacucggccugauugacugaaaagugggcggggcgaaucgcugauug	WBcel235:III:1:13783801:1REF:12231705..12231772:-
novel-UM-miR154	HASN(A53T) OX+tdp-1 KO _3	5.9	43 +/- 18%	2	hsa-miR-6507-3p	uaaaguccauggacggcgagauuu	uaaaguccauggacggcgagauuucacaauuuuuuuaaccaaaucucgccguccaucgacuuuaaa	WBcel235:I:1:15072434:1REF:2729372..2729438:+
novel-UM-miR155	HASN(WT) OX+tdp-1 KO_2	5.9	80 +/- 9%	4	hsa-miR-3944-3p	uucgggcuguccgauuuuguuuug	uucgggcuguccgauuuuguuuugaucuacauuuuuuguaaaucaaaccguaaugggacagcuugaca	WBcel235:II:1:15279421:1REF:22231..22299:-
novel-UM-miR156	Wild Type_2	5.7	53 +/- 9%	10	-	auuccgauuuuucuguagaucaaa	ugaucuaccagaauugugggaauuuagaugacaucacauuuuucugaauuaaaaauuccgauuuuucuguagaucaaa	WBcel235:I:1:15072434:1REF:4700834..4700912:-
novel-UM-miR157	tdp-1 KO_2	5.7	43 +/- 13%	9	-	aaauucaaauuuaacuccgugaca	aaauucaaauuuaacuccgugacauagagcacacuugucacggaguuaaauuugaauuuuuu	WBcel235:IV:1:17493829:1REF:2502449..2502511:+
novel-UM-miR159	HASN(A53T) OX_1	5.4	55 +/- 14%	8	-	cagcguucucgaacuccgcccacu	cagcguucucgaacuccgcccacucggccugauugacugaaaagugggcggggcgaaucgcugauugg	WBcel235:III:1:13783801:1REF:12231704..12231772:-
novel-UM-miR163	HASN(A53T) OX+tdp-1 KO _3	5.4	43 +/- 18%	13	hsa-miR-184	uggacggagcgacgaucgcugauu	aaucagcaucuucgaacuccgcccacuccgccugauugguugaaaaguggacggagcgacgaucgcugauu	WBcel235:III:1:13783801:1REF:12702587..12702658:+
novel-UM-miR167	tdp-1 KO_1	5.3	60 +/- 8%	10	-	uugauggcauagaaauuucaauuu	uugaaauuugguggccuagaaacuucuacuugaaaguugauggcauagaaauuucaauuu	WBcel235:III:1:13783801:1REF:10637089..10637149:+
novel-UM-miR173	HASN(A53T) OX_1	5	55 +/- 14%	39	hsa-miR-4274	aagcagucguucaguggcgcaagc	aagcagucguucaguggcgcaagcgauuuucccaugcgcuugugccuaaucuuugacugcgaga	WBcel235:V:1:20924180:1REF:12596912..12596976:-
novel-UM-miR176	HASN(WT) OX_3	5	57 +/- 13%	15	hsa-miR-548av-3p	aaaacugcguggcguguacugcag	aaaacugcguggcguguacugcagacaaccuaauauuuaggccacgcaguuuuu	WBcel235:IV:1:17493829:1REF:15136692..15136746:+
novel-UM-miR181	HASN(WT) OX+tdp-1 KO_2	5	80 +/- 9%	2	hsa-miR-4280	uaguguagccuuccuucuuauucu	uaguguagccuuccuucuuauucuccagugacgaucuguguugggauaagacagcgggcuccacuacau	WBcel235:IV:1:17493829:1REF:1021427..1021496:-
novel-UM-miR182	HASN(A53T) OX_2	4.9	45 +/- 11%	35	hsa-miR-561-5p	aucaaggacggccugcucuuccag	gaaucgcuuccagccuugaaugcuccaguugacgcuuaguagagcucaacucggagcuaucaaggacggccugcucuuccag	WBcel235:IV:1:17493829:1REF:7799497..7799579:-
novel-UM-miR183	HASN(A53T) OX_2	4.9	45 +/- 11%	35	hsa-miR-561-5p	aucaaggacggccugcucuuccag	gaaucgcuuccagccuugaaugcuccaguugacgcuuaguagagcucaacucggagcuaucaaggacggccugcucuuccag	WBcel235:IV:1:17493829:1REF:7042543..7042625:-
novel-UM-miR184	HASN(WT) OX+tdp-1 KO_3	4.9	48 +/- 12%	10	hsa-miR-6717-5p	uggcgaugagugcucuagcaagau	uggcgaugagugcucuagcaagauauaucuaucuguaucuagcuagaucuugcuagagcagucaucaccaau	WBcel235:III:1:13783801:1REF:13259340..13259412:+
novel-UM-miR187	HASN(A53T) OX+tdp-1 KO _1	4.7	26 +/- 20%	7	-	cacggaguuaaauuugaauuuuuu	aaauucaaauuuaacuccgugacauagagcacacuugucacggaguuaaauuugaauuuuuu	WBcel235:IV:1:17493829:1REF:2502449..2502511:+
novel-UM-miR188	HASN(A53T) OX+tdp-1 KO _1	4.7	26 +/- 20%	7	-	cacggaguuaaauuugaauuuuuu	aaauucaaauuuaacuccgugacaagugugcucuaugucacggaguuaaauuugaauuuuuu	WBcel235:IV:1:17493829:1REF:2502446..2502508:-
novel-UM-miR189	HASN(A53T) OX_1	4.5	53 +/- 14%	12	hsa-miR-548an	gaaaggcaagcgugaggugaacag	guaaacaccaaaccuuugacuuuucgcuauaguguacaaaugaggcgaaaggcaagcgugaggugaacag	WBcel235:X:1:17718942:1REF:1536920..1536990:+
novel-UM-miR192	HASN(WT) OX_2	4.4	62 +/- 13%	6	-	gccgauuuguauggauuuacggag	gccgauuuguauggauuuacggagaguuugugaauaaaaacacuccguaaaucgacaaaaaucgucu	WBcel235:V:1:20924180:1REF:4185719..4185786:-
novel-UM-miR193	HASN(WT) OX_3	4.4	55 +/- 12%	9	hsa-miR-5087	ugguuuguagacguugccugcgug	cgcaggcaacgcguugaaaccgcgcagggacuggcauucuugagcgugguuuguagacguugccugcgug	WBcel235:IV:1:17493829:1REF:15716217..15716287:+
novel-UM-miR195	HASN(A53T) OX_2	4.2	45 +/- 11%	26	hsa-miR-515-5p	uucuccaagacggacggagcuuuc	uucuccaagacggacggagcuuucgaguuucgugcuucggcacgucucucggagagcc	WBcel235:III:1:13783801:1REF:400477..400535:-
novel-UM-miR196	HASN(A53T) OX_3	4.2	19 +/- 16%	6	-	aaauucaaauuuaacuccgugaca	aaauucaaauuuaacuccgugacauagagcacacuugucacggaguuaaauuugaauuuuu	WBcel235:IV:1:17493829:1REF:2502449..2502510:+
novel-UM-miR197	tdp-1 KO_3	4.2	39 +/- 13%	11	hsa-miR-6134	ggagguggugcggaggucgaucug	ggguauugacguacaccuucacgaaaucgaggaaaucgcgcaaacuugugguuucuggugcagcuggagguggugcggaggucgaucug	WBcel235:II:1:15279421:1REF:3932716..3932805:+
novel-UM-miR200	HASN(A53T) OX_1	4.1	53 +/- 14%	13	hsa-miR-4778-5p	gauucuguggaucccgacgacucu	gauucuguggaucccgacgacucugccauuuucuucaauuucuugcguuggauuuuuccggaugg	WBcel235:II:1:15279421:1REF:7064601..7064666:-
novel-UM-miR201	HASN(A53T) OX_3	4.1	19 +/- 16%	28	hsa-miR-4778-5p	gauucuguggaucccgacgacucu	gauucuguggaucccgacgacucugccauuuucuucaauuucuugcguuggauuuuuccggauggaagcu	WBcel235:II:1:15279421:1REF:7064596..7064666:-
novel-UM-miR205	HASN(A53T) OX_2	4	45 +/- 11%	6	-	uauaauuuaguugugacgucauuu	ugacgucaaaacuguauuaaaauacauuaagaaaugacauguauuauaauuuaguugugacgucauuu	WBcel235:I:1:15072434:1REF:74466..74534:-
novel-UM-miR206	Wild Type_3	4	51 +/- 11%	5	-	ucuccucucuccccacacucucuc	aguguguggggugaggcgagacgcagcgcacugucugcgucuccucucuccccacacucucuc	WBcel235:III:1:13783801:1REF:9576..9639:+
novel-UM-miR207	HASN(WT) OX+tdp-1 KO_2	4	77 +/- 9%	6	-	gaugagaugcgaagaguagggcaa	ccguacugaacgaucucaucccuaugguauuggacgaagugaugagaugcgaagaguagggcaa	WBcel235:IV:1:17493829:1REF:3233267..3233331:-
novel-UM-miR208	HASN(WT) OX+tdp-1 KO_2	4	77 +/- 9%	5	-	aucgacacaagcggcuacaguagu	uacuguagcgcuugugucgauuuacgggcuauaaaugaucccguaaaucgacacaagcggcuacaguagu	WBcel235:I:1:15072434:1REF:2761640..2761710:+
novel-UM-miR209	HASN(A53T) OX_2	3.9	27 +/- 11%	22	hsa-miR-515-5p	uucuccaagacggacggagcuuuc	uucuccaagacggacggagcuuucgaguuucgugcuucggcacgucucucggagagcc	WBcel235:V:1:20924180:1REF:17418672..17418730:+
novel-UM-miR210	HASN(WT) OX+tdp-1 KO_1	3.9	33 +/- 15%	9	hsa-miR-330-5p	gcucugggggcacugacugcaggg	cugacaagcugggccugcuggagcacaagaagucaacgcucugggggcacugacugcaggg	WBcel235:IV:1:17493829:1REF:3320801..3320862:-
novel-UM-miR214	HASN(WT) OX+tdp-1 KO_3	3.8	34 +/- 13%	11	hsa-miR-515-5p	uucuccaagacggacggagcuuuc	uucuccaagacggacggagcuuucgaguuucgugcuucggcacgucucucggagagccaagac	WBcel235:III:1:13783801:1REF:400472..400535:-
novel-UM-miR215	HASN(A53T) OX_3	3.7	5 +/- 9%	5	-	aaauucaaauuuaacuccgugaca	aaauucaaauuuaacuccgugacaagugugcucuaugucacggaguuaaauuugaauuuuu	WBcel235:IV:1:17493829:1REF:2502447..2502508:-
novel-UM-miR217	Wild Type_2	3.7	41 +/- 11%	7	-	aauauaucguaugccugccgaauc	augcggcaggaauaugauauuuuaagguuaaagagaaaccaauauaucguaugccugccgaauc	WBcel235:V:1:20924180:1REF:4651065..4651129:-
novel-UM-miR218	tdp-1 KO_1	3.6	41 +/- 9%	8	hsa-miR-6508-5p	ccuagaaaacgugaaaccucggcc	ccgaguuuucucauuuccuaggccacaagcuggcuauuugcggcguggccuagaaaacgugaaaccucggcc	WBcel235:II:1:15279421:1REF:4371838..4371910:+
novel-UM-miR219	tdp-1 KO_1	3.6	41 +/- 9%	6	-	cacgcuauccgaauuuguaugaau	cacgcuauccgaauuuguaugaauaucuauaaaaauucauauuuauucggauaauguggca	WBcel235:IV:1:17493829:1REF:12676630..12676691:-
novel-UM-miR220	HASN(WT) OX+tdp-1 KO_3	3.5	34 +/- 13%	11	hsa-miR-515-5p	uucuccaagacggacggagcuuuc	uucuccaagacggacggagcuuucgaguuucgugcuucggcacgucucucggagagccaagac	WBcel235:V:1:20924180:1REF:17418672..17418735:+
novel-UM-miR221	HASN(A53T) OX_2	3.4	27 +/- 11%	5	-	agacgucgucguccguguuuucuc	agacgucgucguccguguuuucucuucuucaggagucuugagagugacuucagaagacacgacgacgacgaaaaa	WBcel235:III:1:13783801:1REF:671330..671405:+
novel-UM-miR222	tdp-1 KO_1	3.4	41 +/- 9%	7	hsa-miR-6867-5p	aguguguggggugaggcgagacgc	aguguguggggugaggcgagacgcagcgcacugucugcgucuccucucuccccacacucucu	WBcel235:III:1:13783801:1REF:9576..9638:+
novel-UM-miR223	tdp-1 KO_1	3.4	41 +/- 9%	5	-	uaucaaggacgcgauccacuaaac	ugaguguauuggucuuuuugauaucgacggaguacugauaucaaggacgcgauccacuaaac	WBcel235:IV:1:17493829:1REF:1026675..1026737:+
novel-UM-miR225	HASN(A53T) OX+tdp-1 KO _3	3.3	22 +/- 15%	5	-	cuuucugaauaacuucacgcgccu	cgcaugaauuuauucggaugggucucgcaaagagaaaaacuuucugaauaacuucacgcgccu	WBcel235:IV:1:17493829:1REF:11696654..11696717:-
novel-UM-miR228	HASN(WT) OX+tdp-1 KO_3	3.2	34 +/- 13%	11	-	cacgacuuuucaaauacuuuguaa	cacgacuuuucaaauacuuuguaaccauuuauguguacacugguuucaaacuauugaaaaaucgggcu	WBcel235:II:1:15279421:1REF:8393571..8393639:-
novel-UM-miR229	HASN(A53T) OX_2	3.1	27 +/- 11%	34	-	gugugcagauuggccgagucggua	gugugcagauuggccgagucgguaaggacuguguucuggacuguguucuuaccgacucggccaaucugcacacau	WBcel235:X:1:17718942:1REF:105957..106032:-
novel-UM-miR239	HASN(A53T) OX+tdp-1 KO _3	3.1	22 +/- 15%	3	-	uaaaucgacagagcuacaguagc	uacuguagcucguguagguuuacggugcaauagcggcccguaaaucgacagagcuacaguagc	WBcel235:I:1:15072434:1REF:12735479..12735542:-
novel-UM-miR242	HASN(A53T) OX_3	3	5 +/- 9%	697	-	aguggaguggaugacgacgacgau	ucgucgucauccacuccaccgaccagcacacagagacucaguggaguggaugacgacgacgau	WBcel235:IV:1:17493829:1REF:14780906..14780969:+
novel-UM-miR243	Wild Type_2	3	41 +/- 11%	9	hsa-miR-23a-3p	gucacauuaaucgagaaggcuugc	gucacauuaaucgagaaggcuugcauuuuugcuaaaagagagcuugauuaauguuuugg	WBcel235:I:1:15072434:1REF:3601986..3602045:-
novel-UM-miR248	HASN(A53T) OX_2	2.9	8 +/- 9%	36	-	gugugcagauuggccgagucggua	gugugcagauuggccgagucgguaagaacacaguccagaacacaguccuuaccgacucggccaaucugcacacau	WBcel235:X:1:17718942:1REF:105959..106034:+
novel-UM-miR256	HASN(WT) OX_1	2.8	11 +/- 13%	3	-	caaguacaguggagcgcaguugca	caaguacaguggagcgcaguugcaaaaaaaaauuuuuaaugauuuuuugcaacuacgcuccacaguccuugggu	WBcel235:I:1:15072434:1REF:490357..490431:+
novel-UM-miR258	tdp-1 KO_1	2.8	31 +/- 9%	16	-	uaaacauagcggcgcgcggaaccc	uacgcgcgccgcuguuuuuaacucgcacagcucgccacgcccgcugugaguuaaacauagcggcgcgcggaaccc	WBcel235:X:1:17718942:1REF:16341963..16342038:-
novel-UM-miR261	HASN(A53T) OX_2	2.7	8 +/- 9%	7	hsa-miR-12128	uucagggacuuuuuuugcggcaaa	uccgcaaaaaaaaauugcugaagcucaaaaguggccaauuuuagagaguuucagggacuuuuuuugcggcaaa	WBcel235:III:1:13783801:1REF:12928997..12929070:-
novel-UM-miR263	tdp-1 KO_1	2.7	31 +/- 9%	41	-	aaacgugcgaggcuugcgaaaaaa	uucgcaagccucgcacguuuuuucuuuugaaaaaugcaacaauaucauggaaaaacgugcgaggcuugcgaaaaaa	WBcel235:III:1:13783801:1REF:4785323..4785399:-
novel-UM-miR265	tdp-1 KO_1	2.6	31 +/- 9%	108	hsa-miR-4659a-3p	guucuucuucaaucacuuuaacuc	guugauaaaacgagaagacaagugauaagugcguguuugaaaugcaucaucuuguucuucuucaaucacuuuaacuc	WBcel235:I:1:15072434:1REF:13232221..13232298:-
novel-UM-miR268	HASN(A53T) OX_3	2.5	2 +/- 5%	8	hsa-miR-218-1-3p	gugguuccagcgguucugaccaga	cugucuaagaaugaucuggaauauggcgugagaacgcgacgaguucgcguuugccgaagugguuccagcgguucugaccaga	WBcel235:III:1:13783801:1REF:10809953..10810035:-
novel-UM-miR269	tdp-1 KO_1	2.5	31 +/- 9%	15	-	uccgcgcgccgcuauguuuaacuc	uccgcgcgccgcuauguuuaacucucagcggacggagacagcuugccacgcccacaaugaguuaaacgcagcggcgcgcggaac	WBcel235:II:1:15279421:1REF:12076482..12076566:-
novel-UM-miR270	tdp-1 KO_1	2.5	31 +/- 9%	15	-	uccgcgcgccgcuauguuuaacuc	uccgcgcgccgcuauguuuaacucucagcgggcggagacagcuugccacucccacaacgaguuaaacgcagcggugcgcggaac	WBcel235:V:1:20924180:1REF:18754945..18755029:-
novel-UM-miR271	tdp-1 KO_3	2.5	10 +/- 10%	2	-	ccguccaucgacuuuuaaauaccu	uauuuaaaauucgauggacggcgaguuuuuguucaaaaaaaauuaaaaaucucgccguccaucgacuuuuaaauaccu	WBcel235:II:1:15279421:1REF:13190133..13190211:-
novel-UM-miR273	HASN(A53T) OX_2	2.4	8 +/- 9%	13	-	accgggccacccuggagaaccuga	accgggccacccuggagaaccugaaguuuuggcuguuugccagcguggccuagugg	WBcel235:II:1:15279421:1REF:1335699..1335755:+
novel-UM-miR274	HASN(WT) OX_2	2.4	40 +/- 13%	5	hsa-miR-6717-5p	uggcgaugagugcucuagcaag	uggcgaugagugcucuagcaagauauaucuaucuguaucuagcuagaucuugcuagagcagucaucaccaau	WBcel235:III:1:13783801:1REF:13259340..13259412:+
novel-UM-miR275	HASN(A53T) OX+tdp-1 KO _1	2.4	7 +/- 11%	3	-	guugcucuucuugucacucaugac	guugcucuucuugucacucaugacauuccagguggaugcaucaaguguccagcuggaccacgugggccacgaggagaugccggac	WBcel235:X:1:17718942:1REF:9234070..9234155:-
novel-UM-miR276	HASN(WT) OX+tdp-1 KO_1	2.4	19 +/- 13%	11	-	acgcgcgccgcuguuuuuaacucg	acgcgcgccgcuguuuuuaacucgcacagcucgccacgcccgcugugaguuaaacauagcggcgcgcggaacccg	WBcel235:X:1:17718942:1REF:16341962..16342037:-
novel-UM-miR277	HASN(A53T) OX_3	2.3	2 +/- 5%	16	-	uccgcgcgccgcuauguuuaacuu	uccgcgcgccgcuauguuuaacuugcaacaggcaggacagcucgccacgcccacagcgaguggaacgcaacggcgcgcggaac	WBcel235:IV:1:17493829:1REF:15939356..15939439:-
novel-UM-miR280	HASN(A53T) OX+tdp-1 KO _2	2.3	14 +/- 12%	12	hsa-miR-4774-5p	gcugguaucauuuuggaaguugac	cauuuccuuaccuggaucuuccagaagccacagcugcugguaucauuuuggaaguugac	WBcel235:II:1:15279421:1REF:9411272..9411331:+
novel-UM-miR281	HASN(A53T) OX_3	2.2	2 +/- 5%	3	hsa-miR-574-5p	agagugugaggggaggggagacgc	agagugugaggggaggggagacgcagugugcgcgcaccaccugugucuccccuccccucacacucucu	WBcel235:III:1:13783801:1REF:3195978..3196046:+
novel-UM-miR282	HASN(A53T) OX_3	2.2	2 +/- 5%	23	-	uaguuuucgggguacgguaucuaa	uuagauaccguaccccgaaaacuagaaauaggauuucuaguuuucgggguacgguaucuaa	WBcel235:III:1:13783801:1REF:8021481..8021542:+
novel-UM-miR283	HASN(A53T) OX_3	2.2	2 +/- 5%	22	-	uaguuuucgggguacgguaucuaa	uuagauaccguaccccgaaaacuagaaauccuauuucuaguuuucgggguacgguaucuaa	WBcel235:III:1:13783801:1REF:8021481..8021542:-
novel-UM-miR285	HASN(WT) OX_1	2.2	11 +/- 13%	17	-	uaguuuucgggguacgguaucuaa	uaccguaccccgaaaacuagaaauaggauuucuaguuuucgggguacgguaucuaa	WBcel235:III:1:13783801:1REF:8021486..8021542:+
novel-UM-miR286	HASN(WT) OX_1	2.2	11 +/- 13%	15	-	uaguuuucgggguacgguaucuaa	uaccguaccccgaaaacuagaaauccuauuucuaguuuucgggguacgguaucuaa	WBcel235:III:1:13783801:1REF:8021481..8021537:-
novel-UM-miR287	HASN(WT) OX_2	2.2	40 +/- 13%	12	-	uuggcugaaaagugggcggugcua	gcccucccacuuuuccauuaaucagcagagcucgaagaugcugauuggcugaaaagugggcggugcua	WBcel235:II:1:15279421:1REF:13741616..13741684:+
novel-UM-miR288	HASN(WT) OX_2	2.2	40 +/- 13%	2	-	uaaaaaauucaaauuuaacuccgu	uaaaaaauucaaauuuaacuccgugacaagugugcucuaugucacggaguuaaauuugaauuuuuuag	WBcel235:IV:1:17493829:1REF:2502444..2502512:-
novel-UM-miR289	Wild Type_3	2.2	21 +/- 14%	21	-	uaguuuucgggguacgguaucuaa	agauaccguaccccgaaaacuagaaauccuauuucuaguuuucgggguacgguaucuaa	WBcel235:III:1:13783801:1REF:8021481..8021540:-
novel-UM-miR290	Wild Type_3	2.2	21 +/- 14%	21	-	uaguuuucgggguacgguaucuaa	agauaccguaccccgaaaacuagaaauaggauuucuaguuuucgggguacgguaucuaa	WBcel235:III:1:13783801:1REF:8021483..8021542:+
novel-UM-miR291	Wild Type_2	2.2	33 +/- 11%	12	-	uaguuuucgggguacgguaucuaa	auaccguaccccgaaaacuagaaauccuauuucuaguuuucgggguacgguaucuaa	WBcel235:III:1:13783801:1REF:8021481..8021538:-
novel-UM-miR292	Wild Type_2	2.2	33 +/- 11%	6	-	guugauuuacgauucgaugguuga	guugauuuacgauucgaugguugaguacugucaguguggacauuugga	WBcel235:IV:1:17493829:1REF:9100652..9100700:-
novel-UM-miR293	Wild Type_2	2.2	33 +/- 11%	2	-	ucuaacagggaugaaguaacgcca	ucuaacagggaugaaguaacgccaguuccacuggcguuacuucaucccuguuagaaa	WBcel235:III:1:13783801:1REF:4616024..4616081:+
novel-UM-miR294	Wild Type_2	2.2	33 +/- 11%	13	-	uaguuuucgggguacgguaucuaa	auaccguaccccgaaaacuagaaauaggauuucuaguuuucgggguacgguaucuaa	WBcel235:III:1:13783801:1REF:8021485..8021542:+
novel-UM-miR296	tdp-1 KO_3	2.2	10 +/- 10%	28	-	uaguuuucgggguacgguaucuaa	accguaccccgaaaacuagaaauaggauuucuaguuuucgggguacgguaucuaa	WBcel235:III:1:13783801:1REF:8021487..8021542:+
novel-UM-miR305	HASN(WT) OX_2	2.1	40 +/- 13%	2	-	uaaaaaauucaaauuuaacuccgu	uaaaaaauucaaauuuaacuccgugacauagagcacacuugucacggaguuaaauuugaauuuuuuag	WBcel235:IV:1:17493829:1REF:2502445..2502513:+
novel-UM-miR307	HASN(A53T) OX+tdp-1 KO _3	2.1	17 +/- 15%	3	-	guuccgaaugcggcuccaacagcu	guuccgaaugcggcuccaacagcuccgccgagcaauggaguacgggcgguuccaa	WBcel235:IV:1:17493829:1REF:10947537..10947592:+
novel-UM-miR308	HASN(A53T) OX_1	2	9 +/- 12%	19	-	ucagcguccucgaacuccgcccac	ucagcguccucgaacuccgcccacuuccucugauugguuggaaagugggcggggcgaaucucgcugauu	WBcel235:II:1:15279421:1REF:14269339..14269408:-
novel-UM-miR310	HASN(A53T) OX_3	2	2 +/- 5%	12	-	uagaaacucucaauuccggcagau	uugccggaaaugcucaguuucggcaauuugccaauuugcuagaaacucucaauuccggcagau	WBcel235:III:1:13783801:1REF:12091862..12091925:-
novel-UM-miR318	Wild Type_2	2	33 +/- 11%	13	-	caaauugucgacuugccguuugcc	caaauugcagguuugccgauuugccggaaauuuucaauuccggcaaauugucgacuugccguuugcc	WBcel235:II:1:15279421:1REF:12905439..12905506:+
novel-UM-miR328	HASN(A53T) OX+tdp-1 KO _1	2	7 +/- 11%	3	-	gugccguaucugaagauugucgag	gugccguaucugaagauugucgagauaacgauggugaagaccuucggaaguauuucgacgguguuggaguauguggaagu	WBcel235:II:1:15279421:1REF:151814..151894:-
novel-UM-miR330	HASN(A53T) OX+tdp-1 KO _3	2	17 +/- 15%	3	-	ugacaauuucugacguacugcugu	ugacaauuucugacguacugcuguugaaauuuuuuuuuggauuauuuuucaaaauuaauauuacaacaacaacaguacaucagaaauuuucagau	WBcel235:I:1:15072434:1REF:4489987..4490082:-
novel-UM-miR336	HASN(A53T) OX_1	1.9	13 +/- 12%	16	-	uuggcacggggcgauccaagaacc	cgacuggccaacccuguaccaaguggccaauuggcacggggcgauccaagaacc	WBcel235:X:1:17718942:1REF:9192282..9192336:+
novel-UM-miR337	HASN(A53T) OX_2	1.9	1 +/- 3%	11	-	gggccacgcuggagaaccucaagu	gggccacgcuggagaaccucaaguuuuggcuguuugccagcguggccuag	WBcel235:II:1:15279421:1REF:1331948..1331998:+
novel-UM-miR339	HASN(A53T) OX+tdp-1 KO _1	1.9	4 +/- 8%	11	-	ggcguccggucguccgacuuggac	ggcguccggucguccgacuuggacacuaccggacgccugugcguccgguucggacgaccggacguccggu	WBcel235:IV:1:17493829:1REF:5950097..5950167:+
novel-UM-miR342	HASN(A53T) OX_3	1.8	1 +/- 4%	12	-	uaaauauuuagcauaccaugcuug	uaaauauuuagcauaccaugcuugggucugcuaaauagcuauggucugcuaaacauuuagca	WBcel235:III:1:13783801:1REF:9805156..9805218:-
novel-UM-miR343	Wild Type_2	1.8	23 +/- 11%	25	-	ucccgcauuuuuuguagaucaaac	gaucuacaauaaucgcgggaaucugugucgcauuuuuuuccgggcaaaagauucccgcauuuuuuguagaucaaac	WBcel235:III:1:13783801:1REF:1254589..1254665:-
novel-UM-miR344	Wild Type_2	1.8	23 +/- 11%	25	-	ucccgcauuuuuuguagaucaaac	gaucuacaauaaucgcgggaaucugugucgcauuuuuuuccgggcaaaagauucccgcauuuuuuguagaucaaac	WBcel235:III:1:13783801:1REF:1263030..1263106:-
novel-UM-miR345	tdp-1 KO_1	1.8	24 +/- 8%	10	-	aaacgugugaggcuugcgaaauaa	uucgcaagccucgcacguuuuuucucuugaaaaaugcaacaauaucaagaaaaaacgugugaggcuugcgaaauaa	WBcel235:I:1:15072434:1REF:1912433..1912509:+
novel-UM-miR346	HASN(WT) OX+tdp-1 KO_2	1.8	50 +/- 12%	14	-	cccgcauuuuuuguagaucaaacc	ugaucuacaauaaucgcgggaaucugugucgcauuuuuuuccgggcaaaagauucccgcauuuuuuguagaucaaacc	WBcel235:III:1:13783801:1REF:1254588..1254666:-
novel-UM-miR347	HASN(WT) OX+tdp-1 KO_2	1.8	50 +/- 12%	14	-	cccgcauuuuuuguagaucaaacc	ugaucuacaauaaucgcgggaaucugugucgcauuuuuuuccgggcaaaagauucccgcauuuuuuguagaucaaacc	WBcel235:III:1:13783801:1REF:1263029..1263107:-
novel-UM-miR348	Wild Type_3	1.7	10 +/- 11%	14	-	guggguggcgauuccgagcauaau	guggguggcgauuccgagcauaauaaggucggcgucggcuccgcagaggcaguggacgguguucgggucgugagccgggu	WBcel235:II:1:15279421:1REF:14157679..14157759:-
novel-UM-miR349	tdp-1 KO_1	1.7	24 +/- 8%	18	-	uuugcguaguuuguagucuagcag	cagacuacaaacuacacaaaucacuagcagaccguacggguuuuuuuugcguaguuuguagucuagcag	WBcel235:V:1:20924180:1REF:18037155..18037224:+
novel-UM-miR350	tdp-1 KO_1	1.7	24 +/- 8%	15	-	uuugcguaguuuguagucuagcag	uuugcguaguuuguagucuagcagaccgaaaauaggaugcguuggucugccaggcuacaaacuacacaaaaa	WBcel235:V:1:20924180:1REF:18037200..18037272:+
novel-UM-miR352	HASN(A53T) OX+tdp-1 KO _3	1.7	23 +/- 13%	5	hsa-miR-1208	ucacuguucuucuucuucucauuu	aggaggagaaggaggagaacaggaggaagagggugacauaggcgauuaccucacuguucuucuucuucucauuu	WBcel235:X:1:17718942:1REF:9932375..9932449:-
novel-UM-miR354	HASN(WT) OX+tdp-1 KO_3	1.7	15 +/- 11%	5	hsa-miR-1180-3p	uuuccggcaaaucggcaaauugcc	uuuccggcaaaucggcaaauugccagaauuaaaaacuucuggcaaauuugcagaucgccgaaaugccga	WBcel235:II:1:15279421:1REF:13171489..13171558:+
novel-UM-miR355	HASN(WT) OX+tdp-1 KO_3	1.7	15 +/- 11%	10	hsa-miR-12124	gaggaaauauaaguuuuggaaaac	gaggaaauauaaguuuuggaaaacgugaaaugaugcaaaaacaauuugcaucauuagcaucauuucuaagaauuuucuaga	WBcel235:II:1:15279421:1REF:10546519..10546600:+
novel-UM-miR357	HASN(WT) OX_3	1.6	19 +/- 12%	18	-	agacuuacuguaguuuucgccacg	cgaaaacuacaguaacucuuuagaucaucaucauuuaaagacuuacuguaguuuucgccacg	WBcel235:V:1:20924180:1REF:11225546..11225608:-
novel-UM-miR358	Wild Type_2	1.6	23 +/- 11%	12	-	auuucgguggccauuguggacuga	auuucgguggccauuguggacugacuauguaugagucagacuacgaucgcuaccggguu	WBcel235:II:1:15279421:1REF:8877488..8877547:-
novel-UM-miR359	tdp-1 KO_1	1.6	24 +/- 8%	3	hsa-miR-574-5p	agagugugggggagggggagacgc	agagugugggggagggggagacgcagaacacucucgccaucugcgucuccccucccccuacacucucu	WBcel235:II:1:15279421:1REF:2940593..2940661:-
novel-UM-miR360	tdp-1 KO_1	1.6	24 +/- 8%	15	-	uuugcguaguuuguagucuagcag	gccagagacuacaaacuacacaaaucacuagcagaccauacgguuuuuuuuuuugcguaguuuguagucuagcag	WBcel235:V:1:20924180:1REF:18041509..18041584:+
novel-UM-miR361	HASN(A53T) OX+tdp-1 KO _3	1.6	23 +/- 13%	22	-	auucccgcauuuuuuguagaucaa	gaucuccaagaauugcggaaaacugauuucgcaugguuaagagugugcugacgucacaaaaaaaauucccgcauuuuuuguagaucaa	WBcel235:V:1:20924180:1REF:2423046..2423134:-
novel-UM-miR362	HASN(A53T) OX+tdp-1 KO _3	1.6	23 +/- 13%	28	-	gcgaaaacuacaguaacucuuuag	gcgaaaacuacaguaacucuuuagaucaucaucauuuaaagacuuacuguaguuuucgccacg	WBcel235:V:1:20924180:1REF:11225546..11225609:-
novel-UM-miR363	HASN(A53T) OX+tdp-1 KO _3	1.6	23 +/- 13%	22	-	auucccgcauuuuuuguagaucaa	gaucuccaagaauugcggaaaacugauuucgcaugguuaagagugugcugacgucacaaaaaaaauucccgcauuuuuuguagaucaa	WBcel235:V:1:20924180:1REF:2531325..2531413:-
novel-UM-miR364	HASN(WT) OX+tdp-1 KO_2	1.6	50 +/- 12%	11	-	ugggcggagcaaauugcugauugg	aaucagcgauucgcuccgcccacuuuucaaccaaucagauggagugggcggagcaaauugcugauugg	WBcel235:III:1:13783801:1REF:11095840..11095908:-
novel-UM-miR365	HASN(WT) OX+tdp-1 KO_3	1.6	15 +/- 11%	22	-	cgaaaacuacaguaacucuuuaga	cgaaaacuacaguaacucuuuagaucaucaucauuuaaagacuuacuguaguuuucgccacg	WBcel235:V:1:20924180:1REF:11225546..11225608:-
novel-UM-miR367	HASN(A53T) OX_1	1.5	13 +/- 12%	7	hsa-miR-4787-5p	ucggggguucgacccccacuggag	caguuggguaaaugcuugccuuuggcucagaaggucggggguucgacccccacuggag	WBcel235:V:1:20924180:1REF:19594506..19594564:-
novel-UM-miR368	HASN(A53T) OX_1	1.5	13 +/- 12%	15	-	uuuugaaaagaaccgugcuguaug	gacagcuucgguuccguucaaaaccagcagaugguucugguuuugaaaagaaccgugcuguaug	WBcel235:V:1:20924180:1REF:1576191..1576255:-
novel-UM-miR383	HASN(A53T) OX_3	1.4	1 +/- 4%	14	-	uuaguguggauuucgcuucgagau	cucguagcgaaaacuacaguaauuuuaaaucgacacaagcgcuacaguagccauuuaaaaauuaguguggauuucgcuucgagau	WBcel235:I:1:15072434:1REF:3681276..3681361:+
novel-UM-miR384	HASN(A53T) OX_3	1.4	1 +/- 4%	6	hsa-miR-4727-3p	auagugggaugugagacagcagac	cuugucuccuuccuucuucucuuuggcaauaagaauagugggaugugagacagcagac	WBcel235:III:1:13783801:1REF:354691..354749:+
novel-UM-miR385	HASN(WT) OX_1	1.4	3 +/- 6%	13	-	uuaguguggauuucgcuucgagau	uagcgaaaacuacaguaauuuuaaaucgacacaagcgcuacaguagccauuuaaaaauuaguguggauuucgcuucgagau	WBcel235:I:1:15072434:1REF:3681280..3681361:+
novel-UM-miR387	tdp-1 KO_3	1.4	4 +/- 7%	20	-	uuccgauuuuucuguagaucaaac	uugaucuaccagaauugugggaauuuagaugacaucacauuuuucugaauuaaaaauuccgauuuuucuguagaucaaac	WBcel235:I:1:15072434:1REF:4700833..4700913:-
novel-UM-miR389	HASN(A53T) OX+tdp-1 KO _2	1.4	6 +/- 9%	17	-	guggaagaagacggcgagaggcga	ccuccuugaccgaaauuuccgacgauuucagagccggugacguggaaagugcucggcucgagauuuguggaagaagacggcgagaggcga	WBcel235:II:1:15279421:1REF:3111128..3111218:+
novel-UM-miR393	HASN(WT) OX+tdp-1 KO_2	1.4	50 +/- 12%	9	-	uaaacauagcggcgcgcggaaccc	acgcgcgccgcuguuuuuaacucgcacagcucgccacgcccgcugugaguuaaacauagcggcgcgcggaaccc	WBcel235:X:1:17718942:1REF:16341963..16342037:-
novel-UM-miR397	HASN(A53T) OX_3	1.3	1 +/- 4%	37	-	guugauacaggggucggcauucuu	gucguucucaucgucggcggagccacuguagucuucaucguugaaggugcuauagucuucuucguugauacaggggucggcauucuu	WBcel235:I:1:15072434:1REF:8871946..8872033:-
novel-UM-miR398	HASN(A53T) OX_3	1.3	1 +/- 4%	3	hsa-miR-574-5p	agagugugaggggaggggagacgc	agagugugaggggaggggagacgcagcgcgcucucugcgucuccccuccaccacacucuuu	WBcel235:III:1:13783801:1REF:1248531..1248592:-
novel-UM-miR399	HASN(WT) OX_3	1.3	19 +/- 12%	21	-	ugccggauuuaaacacuucugagu	ugccggauuuaaacacuucugaguugcucacaugcucagaagaacaagguucggaaaa	WBcel235:X:1:17718942:1REF:1891509..1891567:+
novel-UM-miR400	HASN(WT) OX_3	1.3	19 +/- 12%	7	hsa-miR-8081	guugaguccgaucguguuccagaa	guugaguccgaucguguuccagaacuuguugagcaauccgucaggugccuugcgaaccgaugggguucccug	WBcel235:II:1:15279421:1REF:10796896..10796968:+
novel-UM-miR401	HASN(WT) OX_3	1.3	19 +/- 12%	36	-	guugauacaggggucggcauucuu	gccauugucguucucaucgucggcggagccacuguagucuucaucguugaaggugcuauagucuucuucguugauacaggggucggcauucuu	WBcel235:I:1:15072434:1REF:8871946..8872039:-
novel-UM-miR403	Wild Type_3	1.3	3 +/- 9%	14	-	uuuuucgcgggcuuggcuggauuc	uuccagcaucucccgaauaucucucgauucgagccaauuuucggcauccgaaaucgagcggaguuuuucgcgggcuuggcuggauuc	WBcel235:III:1:13783801:1REF:11118390..11118477:+
novel-UM-miR410	HASN(A53T) OX+tdp-1 KO _3	1.3	23 +/- 13%	32	-	aucgcuucgguggucgaaugguga	aucgcuucgguggucgaauggugaacgcguucgccuuuugagcagaaguuugugg	WBcel235:IV:1:17493829:1REF:16552216..16552271:+
novel-UM-miR411	HASN(A53T) OX+tdp-1 KO _3	1.3	23 +/- 13%	32	-	aucgcuucgguggucgaaugguga	aucgcuucgguggucgaauggugaacgcguucgccuuuugagcagaaguuugugg	WBcel235:IV:1:17493829:1REF:16552863..16552918:-
novel-UM-miR412	HASN(WT) OX+tdp-1 KO_2	1.3	50 +/- 12%	10	-	ugacuuacucuauauucuuuauaa	ugacuuacucuauauucuuuauaacacauaauauuuauaaagaauauagaguaagucauc	WBcel235:X:1:17718942:1REF:15699989..15700049:+
novel-UM-miR414	HASN(A53T) OX_2	1.2	1 +/- 3%	14	-	aucuagaaacucaauauauggaaa	aucuagaaacucaauauauggaaaacugaaaaacaccacuguuuucuauauagugcgcuucuagauaa	WBcel235:IV:1:17493829:1REF:3231136..3231204:-
novel-UM-miR415	HASN(A53T) OX_3	1.2	1 +/- 4%	4	hsa-miR-6842-3p	guggcuggagaaccacagcguucg	aaacggauaaguggggagauggugaccguugguggcuggagaaccacagcguucg	WBcel235:V:1:20924180:1REF:12318648..12318703:-
novel-UM-miR416	HASN(WT) OX_2	1.2	27 +/- 13%	1	hsa-miR-3168	uaguucuaccuagaucugacuagc	uagucagaucuagguagaacuaggcagaguaagucagacuugauuuacucugucuaguucuaccuagaucugacuagc	WBcel235:IV:1:17493829:1REF:11496525..11496603:+
novel-UM-miR417	Wild Type_3	1.2	10 +/- 11%	3	-	ggcuauucguuccuugacugcucg	gauuauucucugggaacgaagcgucgcgaauuugugauuuugcaacguggcuauucguuccuugacugcucg	WBcel235:III:1:13783801:1REF:6121252..6121324:-
novel-UM-miR418	tdp-1 KO_1	1.2	24 +/- 8%	23	-	aucuagaaacucaauauauggaaa	aucuagaaacucaauauauggaaaacugaaaaacaccacuguuuucuauauagugcgcuucuagau	WBcel235:IV:1:17493829:1REF:3231138..3231204:-
novel-UM-miR419	tdp-1 KO_1	1.2	24 +/- 8%	70	-	gcugcgauguccgagugguuaagg	gcugcgauguccgagugguuaaggaguuggacuugaaauccaaugggcauugcccgc	WBcel235:V:1:20924180:1REF:12780410..12780467:-
novel-UM-miR420	tdp-1 KO_1	1.2	24 +/- 8%	16	-	gugggcaggauggcguagugguua	gugggcaggauggcguagugguuagcaugcgccagcgauauugugauugauuggggaucacucccauccuugcccgauuu	WBcel235:X:1:17718942:1REF:10840282..10840362:+
novel-UM-miR421	tdp-1 KO_2	1.2	3 +/- 7%	21	-	aucuagaaacucaauauauggaaa	aucuagaaacucaauauauggaaaacugaaaaacaccacuguuuucuauauagugcgcuucuagauaagg	WBcel235:IV:1:17493829:1REF:3231134..3231204:-
novel-UM-miR425	HASN(WT) OX+tdp-1 KO_2	1.2	50 +/- 12%	3	hsa-miR-1228-5p	augggcggagcgaauugcugauug	aucagcaucuucgaacuccgcccacuucgucugauuggcuggaaaaugggcggagcgaauugcugauug	WBcel235:I:1:15072434:1REF:5157232..5157301:-
novel-UM-miR427	HASN(A53T) OX_1	1.1	13 +/- 12%	12	-	ccgggguucgagccccacugugac	cgcaguggauagugggcgcggcugguaaucacaagaccgggguucgagccccacugugac	WBcel235:V:1:20924180:1REF:17783170..17783230:+
novel-UM-miR428	HASN(A53T) OX_1	1.1	13 +/- 12%	2	hsa-miR-5693	ucaguggcgaaacucggaaauugu	aauuuccgaguuucucgacuaacuauacuuaaucagcaauuuuauagucaguggcgaaacucggaaauugu	WBcel235:X:1:17718942:1REF:14788318..14788389:-
novel-UM-miR429	HASN(A53T) OX_1	1.1	13 +/- 12%	3	-	auccggcggucuuuuucucuucuu	auccggcggucuuuuucucuucuuaaaacgucgguuuuaagagaaagaaaagacuguuuccgg	WBcel235:III:1:13783801:1REF:3475610..3475673:-
novel-UM-miR430	HASN(A53T) OX_1	1.1	13 +/- 12%	24	-	uucgucguguguaguuucgccac	uucgucguguguaguuucgccacucacuauaaaauugcugauuaaguauagugaguggcgaaacucggaaauuguc	WBcel235:IV:1:17493829:1REF:15234325..15234401:+
novel-UM-miR431	HASN(A53T) OX_2	1.1	1 +/- 3%	91	-	uucgucguguguaguuucgccac	uucgucguguguaguuucgccacucacuauaaaauugcugauuaaguauagugaguggcgaaacucggaaauugucgg	WBcel235:IV:1:17493829:1REF:15234325..15234403:+
novel-UM-miR436	HASN(WT) OX_2	1.1	27 +/- 13%	21	-	uuuuucgcgggauuggcuggauuc	uuccagcaucucccgaauuuuucauaucucgauuugagccaauuuucggcauccgaaaucgagagggaauuuuucgcgggauuggcuggauuc	WBcel235:IV:1:17493829:1REF:15649231..15649324:-
novel-UM-miR440	Wild Type_3	1.1	10 +/- 11%	4	hsa-miR-4757-3p	gaugacgucaucauugagcucgag	cuuguucuugucgacgccauugguuggcgauguggccgaugacgucaucauugagcucgag	WBcel235:V:1:20924180:1REF:2664913..2664974:+
novel-UM-miR453	HASN(A53T) OX+tdp-1 KO _3	1.1	23 +/- 13%	12	-	gagacugcaguacuacuaauagaa	cuauuagugcugcaugcagcacuaauuucgaagcccuguuuaaaugcagcacuauuagagacugcaguacuacuaauagaa	WBcel235:I:1:15072434:1REF:7761175..7761256:-
novel-UM-miR457	HASN(WT) OX+tdp-1 KO_2	1.1	50 +/- 12%	10	-	ugacuuacucuauauucuuuauaa	ugacuuacucuauauucuuuauaaauauuauguguuauaaagaauauagaguaagucauc	WBcel235:X:1:17718942:1REF:15699987..15700047:-
novel-UM-miR460	HASN(WT) OX+tdp-1 KO_3	1.1	15 +/- 11%	5	hsa-miR-671-3p	gccgguuccgagagaagucuugau	cgagauuucucaccuggaacugaaggauuuugccgguuccgagagaagucuugau	WBcel235:V:1:20924180:1REF:1475898..1475953:-
novel-UM-miR462	tdp-1 KO_1	1	24 +/- 8%	13	-	cguaguuaguuuuuucuuugggaa	cccauagaaauauuuucuaugccaaccucuuguacgguugccguaguuaguuuuuucuuugggaa	WBcel235:X:1:17718942:1REF:16721996..16722061:-
novel-UM-miR463	tdp-1 KO_1	1	24 +/- 8%	3	hsa-miR-5690	acagcuacaguacucgcauguuca	acagcuacaguacucgcauguucaacaacugcauaguuuuugcaauuaagugaagcugguggguacuguagcugcaa	WBcel235:I:1:15072434:1REF:4636789..4636866:+
novel-UM-miR464	tdp-1 KO_1	1	24 +/- 8%	6	hsa-miR-122b-5p	uuuagugugugagagugcguguac	gcuccuucaguacucucacaugauaauugucagguuuacaaauguaucauuuagugugugagagugcguguac	WBcel235:III:1:13783801:1REF:12138329..12138402:-
novel-UM-miR465	HASN(A53T) OX+tdp-1 KO _3	1	23 +/- 13%	3	hsa-miR-2113	uuuugugccaaaaccugugacguc	uuuugugccaaaaccugugacgucauaacuuaugacgucaccgguuuggcgcgaaacu	WBcel235:III:1:13783801:1REF:11350271..11350329:-
novel-UM-miR466	HASN(A53T) OX+tdp-1 KO _3	1	23 +/- 13%	56	-	guggcuugguugggaugagcucga	guggcuugguugggaugagcucgacgauuccagcaucuccagacuugaggaacuuu	WBcel235:III:1:13783801:1REF:6970302..6970358:+
novel-UM-miR467	HASN(WT) OX+tdp-1 KO_1	1	16 +/- 11%	14	-	ccgggguucgagaccccgcugugg	gcagugggguuucgcaggaaaucucuuauaaucacaagaccgggguucgagaccccgcugugg	WBcel235:I:1:15072434:1REF:13690521..13690584:+
novel-UM-miR468	HASN(WT) OX+tdp-1 KO_2	1	50 +/- 12%	11	-	ugggcggagcaaauugcugauugg	aaucaacguuuucaaacuccgccuacucugucugauugguaggaaaagugggcggagcaaauugcugauugg	WBcel235:I:1:15072434:1REF:436187..436259:+
novel-UM-miR469	HASN(A53T) OX_1	0.9	4 +/- 6%	10	-	aaaucggcaaaauguagaaaugca	aaaucggcaaaauguagaaaugcaaauuuccggcaaaucagcaauuuuccaaauugccgauuugc	WBcel235:X:1:17718942:1REF:2504836..2504901:-
novel-UM-miR470	HASN(A53T) OX_1	0.9	4 +/- 6%	12	-	ccgggguucgaguccccgcuguag	gcaguggguuuuuggacagcuuccgagcagaagcccgggguucgaguccccgcuguag	WBcel235:I:1:15072434:1REF:14230849..14230907:-
novel-UM-miR471	HASN(A53T) OX_2	0.9	0 +/- 0%	18	-	accgccucucuaccaaacacuugc	accgccucucuaccaaacacuugcaaguucuguuuauugcaagugcauggaagaggcgaaua	WBcel235:II:1:15279421:1REF:15165965..15166027:-
novel-UM-miR472	HASN(A53T) OX_3	0.9	0 +/- 2%	3	hsa-miR-24-3p	uggcucaggcgguaacgggguggu	uggcucaggcgguaacgggguggucuaccaaucugaaggcccugguucgaccccccgccugggccaaa	WBcel235:V:1:20924180:1REF:20023218..20023286:-
novel-UM-miR473	Wild Type_3	0.9	1 +/- 3%	3	-	gaguauaaaggaaggaaacgaucg	gaguauaaaggaaggaaacgaucguuucuggugagagccaucugauuggaacucuuuugcucggauccaucugauacuccgu	WBcel235:III:1:13783801:1REF:6934224..6934306:+
novel-UM-miR474	Wild Type_3	0.9	1 +/- 3%	1	hsa-miR-6873-3p	aucucucuucucggcucuucgagc	ucgaagagccgagaagagagaucagcaaaaacaucagcagcuguuguuguugcugaucucucuucucggcucuucgagc	WBcel235:III:1:13783801:1REF:9408592..9408671:-
novel-UM-miR477	HASN(A53T) OX+tdp-1 KO _1	0.9	1 +/- 4%	2	hsa-miR-1252-3p	aaaaugagaacugcaggaccaauc	aaaaugagaacugcaggaccaaucagcgauuugcuccgcccaccccuucugauugguuugcaguucucauuuugg	WBcel235:III:1:13783801:1REF:13317585..13317660:-
novel-UM-miR484	HASN(A53T) OX_2	0.8	0 +/- 0%	63	hsa-miR-1252-3p	uaaaugagaaugauaaggugaua	uaaaugagaaugauaaggugauaaagagauugggucaauccuuuucucccuuuucacuaucauuuuuu	WBcel235:IV:1:17493829:1REF:16015909..16015977:+
novel-UM-miR485	HASN(A53T) OX_2	0.8	0 +/- 0%	24	-	gcgauucaacagaauuuaaagacu	uuucucuguuuuguugcaaacaagagaugaaacuugccguuuuuauugcgauucaacagaauuuaaagacu	WBcel235:III:1:13783801:1REF:6442927..6442998:+
novel-UM-miR486	HASN(A53T) OX_3	0.8	0 +/- 2%	10	-	uuucgucuaacauuuuacuuuuuu	aaaaguaaaacguuaggcuaaaaauuuuauuucuaacauuucauuuuucgucuaacauuuuacuuuuuu	WBcel235:X:1:17718942:1REF:13306383..13306452:+
novel-UM-miR487	HASN(A53T) OX_3	0.8	0 +/- 2%	25	-	ucccccacuggucgaaaaugugcu	uuuucgaucauuggggcacaaaaauguaacuuuuauuugucccccacuggucgaaaaugugcu	WBcel235:I:1:15072434:1REF:2076521..2076584:+
novel-UM-miR495	HASN(WT) OX_3	0.8	2 +/- 4%	4	hsa-miR-4251	gcugagaagagaaguacuguguag	gcugagaagagaaguacuguguaggcggcaugggauucucugaaaaaugaggaugcguugcggucgcguugcgguuuuuuuaaauuucggcug	WBcel235:I:1:15072434:1REF:14047416..14047509:+
novel-UM-miR505	HASN(A53T) OX+tdp-1 KO _1	0.8	1 +/- 4%	22	-	ucccccacuggucgaaaaugugcu	ugauuuuucgaucauuggggcacaaaaauguaacuuuuauuugucccccacuggucgaaaaugugcu	WBcel235:I:1:15072434:1REF:2076517..2076584:+
novel-UM-miR520	HASN(A53T) OX_3	0.7	0 +/- 2%	9	-	uggccuaguuuuuagauuucuagg	uagaaaucuaaaaaacuaggccaccaauacguuaugccggauuuaaaguugguggccuaguuuuuagauuucuagg	WBcel235:IV:1:17493829:1REF:2224898..2224974:+
novel-UM-miR521	HASN(A53T) OX_3	0.7	0 +/- 2%	9	-	uggccuaguuuuuagauuucuagg	uggccuaguuuuuagauuucuaggccaccaaaaaacuuaggccaaguuacaauaagugguggucuagaaaucuaaaaaacuaggccacc	WBcel235:IV:1:17493829:1REF:2224834..2224923:+
novel-UM-miR522	HASN(WT) OX_1	0.7	0 +/- 0%	10	hsa-miR-6863	gagacgugucagagaagugagaca	uuuccaaauuuucgaguuuuucaauuugauuaucauucaaauugagacgugucagagaagugagaca	WBcel235:III:1:13783801:1REF:5189179..5189246:-
novel-UM-miR527	tdp-1 KO_1	0.7	1 +/- 3%	9	-	aauagacgggaaauaauguaaaaa	uacauuauuuuccgucuauugccggguuucaccuggaaaaccugcaauagacgggaaauaauguaaaaa	WBcel235:I:1:15072434:1REF:15018081..15018150:-
novel-UM-miR528	tdp-1 KO_2	0.7	0 +/- 0%	47	-	gacaucggacgcuagcgauaucgg	ggaucacucuucgcguuagacgucagauaacuggccaaaguagauaaaaaaccggauuuuuugacaucggacgcuagcgauaucgg	WBcel235:II:1:15279421:1REF:14804051..14804137:+
novel-UM-miR532	HASN(A53T) OX+tdp-1 KO _3	0.7	5 +/- 8%	10	-	acuugauuucucugaaaauagcau	acuugauuucucugaaaauagcauuuaugcugcugaaaauaauauuauuuucagagaaaucaaguga	WBcel235:II:1:15279421:1REF:4422846..4422913:-
novel-UM-miR533	HASN(WT) OX+tdp-1 KO_1	0.7	2 +/- 4%	2682	-	ggccgaauggucuagugguaugau	ggccgaauggucuagugguaugauucucgcuuugggugcgagaggucccgcguucaauccccgguucggcccu	WBcel235:V:1:20924180:1REF:3588312..3588385:-
novel-UM-miR534	HASN(WT) OX+tdp-1 KO_2	0.7	18 +/- 10%	2	hsa-miR-1228-5p	augggcggagcuaaucgc	gauucgcuccgcccaauuucaaaccaaccagcgccgcgcauuccucugauugguugaaaaaugggcggagcuaaucgc	WBcel235:V:1:20924180:1REF:3707682..3707760:+
novel-UM-miR535	HASN(WT) OX+tdp-1 KO_2	0.7	18 +/- 10%	2	hsa-miR-1228-5p	augggcggagcuaaucgc	gauucgcuccgcccaauuucaaaccaaccagcgccgcacauuccucugauugguugaaaaaugggcggagcuaaucgc	WBcel235:V:1:20924180:1REF:3707861..3707939:+
novel-UM-miR538	HASN(A53T) OX_3	0.6	0 +/- 2%	3	hsa-miR-495-5p	caaguugccuguuugccggaaauu	caaguugccuguuugccggaaauuuucaauuccauaaauuugucaauuugcc	WBcel235:V:1:20924180:1REF:3702763..3702815:-
novel-UM-miR543	HASN(A53T) OX+tdp-1 KO _1	0.6	1 +/- 4%	2	hsa-miR-2278	aagagcagaaguuguguagauuua	aagagcagaaguuguguagauuuacggagcguuauugacguagaucuacauaaguucgacucuucc	WBcel235:I:1:15072434:1REF:4701922..4701988:+
novel-UM-miR544	HASN(WT) OX+tdp-1 KO_2	0.6	18 +/- 10%	2	hsa-miR-1228-5p	augggcggagcuaaucgc	gaucaguuccgcccacuuuuccaccaaucagauuaaaaaugggcggagcuaaucgc	WBcel235:I:1:15072434:1REF:14763324..14763380:+
novel-UM-miR547	HASN(A53T) OX_3	0.5	0 +/- 2%	9	-	uggccuaguuuuuagauuucuagg	uggccuaguuuuuagauuucuaggccaccaauuaucaauuuuuugguggccuagaaauaaaaaguuaggccaug	WBcel235:IV:1:17493829:1REF:2224950..2225024:+
novel-UM-miR548	HASN(A53T) OX_3	0.5	0 +/- 2%	12	-	uucgacuuugacuuuuuggaaaau	guuccaaaaaaucaaauaucgaaaaacaaauauuaucgaauuuucgacuuugacuuuuuggaaaau	WBcel235:IV:1:17493829:1REF:13522416..13522482:+
novel-UM-miR549	HASN(A53T) OX_3	0.5	0 +/- 2%	13	-	gacguugucgagagccucuucuac	gauggcuucugugcgcacuucgagaaccuucucguuuucgacguugucgagagccucuucuac	WBcel235:IV:1:17493829:1REF:5544255..5544318:-
novel-UM-miR552	HASN(WT) OX_2	0.5	4 +/- 7%	4	hsa-miR-4272	gauucaacagaauuuaaagacuga	aguuucucuguuuuguugcaaacaagagaugaaacuugccguuuuuauugcgauucaacagaauuuaaagacuga	WBcel235:III:1:13783801:1REF:6442925..6443000:+
novel-UM-miR555	HASN(A53T) OX+tdp-1 KO _1	0.5	1 +/- 4%	14	hsa-miR-1303	guuagagaauaguguagacuagc	guuagagaauaguguagacuagcucgauacgaguuaggaauaauucaaaaaaacau	WBcel235:III:1:13783801:1REF:7165141..7165197:-
novel-UM-miR556	HASN(WT) OX+tdp-1 KO_2	0.5	18 +/- 10%	3	-	uacuauuuggcaugaugcaucgac	ggaguguauaaugcuaaauuuucaauguguaauggugcauuuacuauuuggcaugaugcaucgac	WBcel235:I:1:15072434:1REF:788547..788612:-
novel-UM-miR558	HASN(WT) OX_2	0.4	4 +/- 7%	9	-	auucguugauuuaaguagauuuau	auucguugauuuaaguagauuuauguucuuugggacacaaauaaaaguuacauuuugugcccuucugaccauaaaucuacuuaaaucaacgaaua	WBcel235:I:1:15072434:1REF:2927292..2927387:-
novel-UM-miR559	Wild Type_3	0.4	1 +/- 3%	1	hsa-miR-4474-3p	guguggcuuaauuuacuuaauuua	aauuaaguaaauuaagccacgcccuucaaaaacacaccaacugaauggguguggcuuaauuuacuuaauuua	WBcel235:X:1:17718942:1REF:13946912..13946984:-
novel-UM-miR560	Wild Type_3	0.4	1 +/- 4%	19	-	auaucgguccggcgccaauagguu	auaucgguccggcgccaauagguuaucauuccuauucccacuucagggaacuucccauuggcaccaacuugacugauau	WBcel235:X:1:17718942:1REF:14478447..14478526:+
novel-UM-miR561	tdp-1 KO_1	0.4	1 +/- 3%	2	hsa-miR-1250-3p	ucauuuucggaucuaagaaauuuu	aauuucuuagaucugaaaauuucauucaguuuaguugaaaaucauuuucggaucuaagaaauuuu	WBcel235:I:1:15072434:1REF:14611887..14611952:+
novel-UM-miR563	tdp-1 KO_2	0.4	0 +/- 0%	15	-	ugcuuuccucaucucugaucuuuu	acaaucagggagaggagcaaaagugugaaauucccuuucagcaucgaccacggcuuuugcuuuccucaucucugaucuuuu	WBcel235:X:1:17718942:1REF:1011948..1012029:+
novel-UM-miR567	HASN(A53T) OX+tdp-1 KO _1	0.4	1 +/- 4%	3	hsa-miR-372-5p	ucucaaauagugucugaaaguugc	ucucaaauagugucugaaaguugcuuguugccgaaaaaguguugugaaccagcgacuccggcacuauuugaaagcu	WBcel235:II:1:15279421:1REF:11448152..11448228:-
novel-UM-miR568	HASN(A53T) OX+tdp-1 KO _2	0.4	1 +/- 3%	12	-	guggaauuucgaucucuccgcugu	aggcgaugaaaacucgcuccauugagaaccucucacguggaauuucgaucucuccgcugu	WBcel235:II:1:15279421:1REF:12881212..12881272:-
novel-UM-miR571	HASN(WT) OX+tdp-1 KO_1	0.4	2 +/- 4%	8	-	gcucuuacuguaguuuucgcuaag	uagcgaagacuacaguaagaacucaaauaacaauagauauugaagcucuuacuguaguuuucgcuaag	WBcel235:X:1:17718942:1REF:120007..120075:+
novel-UM-miR574	HASN(WT) OX+tdp-1 KO_2	0.4	18 +/- 10%	3	hsa-miR-6728-5p	gugggaugaugucugauugcaacu	gugggaugaugucugauugcaacuuguacucgaaaagaguaaacucagaugggaucacggucgucaauca	WBcel235:IV:1:17493829:1REF:10126922..10126992:+
novel-UM-miR577	HASN(A53T) OX_1	0.3	4 +/- 6%	2	hsa-miR-891a-3p	gguggcacucaugguguacucggu	gguggcacucaugguguacucgguugugugcgggccuuucauucuuauacucccagguucgacaccaccggugcacuuuugugucaccaa	WBcel235:IV:1:17493829:1REF:11026129..11026219:-
novel-UM-miR578	HASN(A53T) OX_1	0.3	4 +/- 6%	160	-	uaucgguccggcgccaauagguua	uaucgguccggcgccaauagguuaucauuccuauucccacuucagggaacuucccauuggcaccaacuugacu	WBcel235:X:1:17718942:1REF:14478448..14478521:+
novel-UM-miR579	HASN(A53T) OX_2	0.3	0 +/- 0%	5	hsa-miR-1245a	gagugaucgcaacugaauucaugu	gagugaucgcaacugaauucauguugucacauucgauuauuucucucaguggcaguucgaaugguuuugaggaaccau	WBcel235:II:1:15279421:1REF:3115749..3115827:-
novel-UM-miR583	HASN(A53T) OX_3	0.3	0 +/- 2%	18	hsa-miR-627-5p	gugagucuuuuauuuugucgaaua	gugagucuuuuauuuugucgaauaugauuuuuuucguauccaagguauagauucaaau	WBcel235:X:1:17718942:1REF:16902771..16902829:+
novel-UM-miR584	HASN(A53T) OX_3	0.3	0 +/- 2%	3	hsa-miR-1303	auuagagacugcaguauuacugga	cagagauaccguauauucucuauuagugcugcaugcagcacuaauuuccaggcccuuuuugagugcagcacuauuagagacugcaguauuacugga	WBcel235:I:1:15072434:1REF:7641961..7642057:+
novel-UM-miR585	HASN(WT) OX_2	0.3	4 +/- 7%	82	-	uaucgguccggcgccaauagguua	uaucgguccggcgccaauagguuaucauuccuauucccacuucagggaacuucccauuggcaccaacuugacugauau	WBcel235:X:1:17718942:1REF:14478448..14478526:+
novel-UM-miR586	HASN(WT) OX_2	0.3	4 +/- 7%	1	hsa-miR-548a-3p	caaaacuguguuuuccgcaaccau	caaaacuguguuuuccgcaaccaucacacgguuucgaaauggaaaacaucguuuugca	WBcel235:X:1:17718942:1REF:318436..318494:-
novel-UM-miR588	Wild Type_3	0.3	1 +/- 3%	10	-	guauggacgcgcgaauuugacugg	cuccaauuucucguuccuuggcacugugaccacgucgaaauaguauggacgcgcgaauuugacugg	WBcel235:IV:1:17493829:1REF:3322710..3322776:-
novel-UM-miR591	Wild Type_2	0.3	2 +/- 4%	7	-	gggccacgcuggagaaccccaagu	gggccacgcuggagaaccccaaguuuuggccguuuuccagcguggccuag	WBcel235:II:1:15279421:1REF:1334096..1334146:+
novel-UM-miR597	tdp-1 KO_3	0.3	0 +/- 0%	17	hsa-miR-3605-5p	ugaggaugguauuuaauauuaacu	ugaggaugguauuuaauauuaacuaauuaauaguuaauacaaaaaaccgaaaaaucuuaaaa	WBcel235:IV:1:17493829:1REF:13900188..13900250:+
novel-UM-miR600	HASN(A53T) OX+tdp-1 KO _3	0.3	5 +/- 8%	3	hsa-miR-4698	ccaaaaugagugaagcugagugcu	uggagcugagcucugauugguuccaaaaugaguggagcugagcgcugauugguuccaaaaugagugaagcugagugcu	WBcel235:II:1:15279421:1REF:14275377..14275455:-
novel-UM-miR603	HASN(WT) OX+tdp-1 KO_3	0.3	5 +/- 6%	10	-	gugggcaggauggcguagugguua	gugggcaggauggcguagugguuagcaugcgccagcgauauugugauugauuggggaucacucccauccuugcccgauu	WBcel235:X:1:17718942:1REF:10840282..10840361:+
novel-UM-miR605	HASN(WT) OX+tdp-1 KO_3	0.3	5 +/- 6%	16	-	guuagccauuuccgcguuggauaa	guuagccauuuccgcguuggauaaaaacuaagaacugaacuuggagcgaaguucaaaaccuuuuuauugaaagguggaggggggaggga	WBcel235:I:1:15072434:1REF:6662278..6662367:+
novel-UM-miR607	HASN(A53T) OX_2	0.2	0 +/- 0%	22	-	uaccgaugacgaaaacacauauuu	gguguuaucaccgagguaacgugaagauucacaauaaacucuuuggaguuuaccugaaucuguuaccgaugacgaaaacacauauuu	WBcel235:V:1:20924180:1REF:10352291..10352378:-
novel-UM-miR608	HASN(A53T) OX_2	0.2	0 +/- 0%	14	-	ucaauauguuguugucugugagu	ucaauauguuguugucugugaguuuccauauaaauugccaggaaaaggcaauuugugucgauuuacagagacucuucagcugacu	WBcel235:IV:1:17493829:1REF:15268445..15268530:-
novel-UM-miR612	HASN(WT) OX_1	0.2	0 +/- 0%	13	-	ucaauauguuguugucugugaguu	ucaauauguuguugucugugaguuuccauauaaauugccaggaaaaggcaauuugugucgauuuacagagacucuucagcugacu	WBcel235:IV:1:17493829:1REF:15268445..15268530:-
novel-UM-miR613	HASN(WT) OX_2	0.2	4 +/- 7%	1	hsa-miR-548a-3p	caaaacuguguuuuccgcaaccau	caaaacuguguuuuccgcaaccaucacacgguuucgaaauggaaaacaucguuuuaca	WBcel235:III:1:13783801:1REF:12387361..12387419:+
novel-UM-miR617	tdp-1 KO_1	0.2	1 +/- 3%	8	-	ucuccccuccaccacgcucuuuug	agagugugggggagggggagacgcagcgcgcucucugcgucuccccuccaccacgcucuuuug	WBcel235:III:1:13783801:1REF:1258775..1258838:+
novel-UM-miR619	tdp-1 KO_1	0.2	1 +/- 3%	8	-	ucuccccuccaccacgcucuuuug	agagugugggggagggggagacgcagcgcgcucucugcgucuccccuccaccacgcucuuuug	WBcel235:III:1:13783801:1REF:1250415..1250478:+
novel-UM-miR626	HASN(WT) OX+tdp-1 KO_1	0.2	2 +/- 4%	2	hsa-miR-4284	aggcucacagacuacaaacuacaa	guaguuuguagucuccggccucaacuauuucaaaaauugguugaggcucacagacuacaaacuacaa	WBcel235:I:1:15072434:1REF:11217167..11217234:+
novel-UM-miR628	HASN(WT) OX+tdp-1 KO_2	0.2	18 +/- 10%	3	hsa-miR-1228-5p	augggcggagcgaauugcugauug	aucagcgucuucgaacuccaccuacucguucugauugguccaaacaugggcggagcgaauugcugauug	WBcel235:V:1:20924180:1REF:16808383..16808452:+
novel-UM-miR632	HASN(A53T) OX_1	0.1	4 +/- 6%	27	-	uugucccgaaaguaucuuugga	uugucccgaaaguaucuuuggauuucuacaaaacaguguuccuucuuuaggaugcugauccguagagaucugaacaaauauuuuuaacu	WBcel235:I:1:15072434:1REF:9176374..9176463:+
novel-UM-miR633	HASN(A53T) OX_1	0.1	4 +/- 6%	2	hsa-miR-4785	ggagucggugaaccucucucugcu	cagggagggugcguugucgacugucacggacgacggagucggugaaccucucucugcu	WBcel235:V:1:20924180:1REF:5535559..5535617:+
novel-UM-miR634	HASN(A53T) OX_3	0.1	0 +/- 2%	9	-	uuuauuauggaaacguagaaaaaa	uuuauuauggaaacguagaaaaaagucccguuuuuucugcgacuucauaauaagcc	WBcel235:III:1:13783801:1REF:12422433..12422489:-
novel-UM-miR635	tdp-1 KO_1	0.1	1 +/- 3%	10	-	ugggcguuuuucgaucgauuucua	gaaaucgaucaauaaaugaaucaauacucgcauguggaauguugggcguuuuucgaucgauuucua	WBcel235:I:1:15072434:1REF:12737107..12737173:+
novel-UM-miR637	tdp-1 KO_1	0.1	1 +/- 3%	3	hsa-miR-101-5p	gaguuaucagcuguagaucaucaa	caugauuugcggcaaagcuacgaauucgguggggagcgugaaaguuucucuaucuuguucaagaguuaucagcuguagaucaucaa	WBcel235:V:1:20924180:1REF:4166180..4166266:-
novel-UM-miR638	tdp-1 KO_2	0.1	0 +/- 0%	3	hsa-miR-5571-5p	caauucucgugcagugccggauua	caauucucgugcagugccggauuauaauaugaguauucugccuggguaugagacggcgauccgcauguaugaggauaauc	WBcel235:IV:1:17493829:1REF:6529142..6529222:-
novel-UM-miR642	HASN(A53T) OX+tdp-1 KO _2	0.1	1 +/- 3%	3	hsa-miR-4302	gcaguguggagcacaacugagguu	gcaguguggagcacaacugagguugcccaaaugugcucuccauuguac	WBcel235:I:1:15072434:1REF:8677115..8677163:+
novel-UM-miR644	HASN(A53T) OX+tdp-1 KO _3	0.1	5 +/- 8%	3	hsa-miR-660-5p	cacccauuuucuuacaacucucuc	cagaguguguaagagaaacagggagaaaaggaagaacacacuuuuuucacccauuuucuuacaacucucuc	WBcel235:III:1:13783801:1REF:3887636..3887707:-
novel-UM-miR647	HASN(WT) OX+tdp-1 KO_3	0.1	5 +/- 6%	2	hsa-miR-6867-5p	ugugugugugugugcaggaaaauc	ugugugugugugugcaggaaaaucucgaaagugugucagucugaaaacgagauguccaugcgccacacacaugcacaca	WBcel235:II:1:15279421:1REF:5182669..5182748:-
novel-UM-miR649	HASN(A53T) OX_1	0	4 +/- 6%	3	hsa-miR-1914-3p	ggaggggugaugagcucgacgaca	gcaagagcgccucucgcaagaaggccaucgucguuucgaacgucauuuuuuggaggggugaugagcucgacgaca	WBcel235:II:1:15279421:1REF:13676953..13677028:+
novel-UM-miR650	HASN(A53T) OX_1	0	4 +/- 6%	2	hsa-miR-10526-3p	aaaagggguguuuguguaugugug	cacaugcaccaggccccuuucuuauuuguucuuauauagaaaagggguguuuguguaugugug	WBcel235:IV:1:17493829:1REF:1907080..1907143:+
novel-UM-miR651	HASN(A53T) OX_1	0	4 +/- 6%	4	hsa-miR-5691	gugcucugggcguucguggcucau	uuguugcgaacguucaagaaggcguacucgacgugcucugggcguucguggcucau	WBcel235:III:1:13783801:1REF:5082032..5082088:-
novel-UM-miR652	HASN(A53T) OX_1	0	4 +/- 6%	3	hsa-miR-4757-3p	gaugacguagacauccgaauaauc	uuaccgauugccacguguucaucgucuccugacgcggcuucuugccaauaucagcgaugacguagacauccgaauaauc	WBcel235:IV:1:17493829:1REF:14108489..14108568:+
novel-UM-miR653	HASN(A53T) OX_1	0	4 +/- 6%	8	-	aaauucaaauuuaacuccgugaca	aaauucaaauuuaacuccgugacauagagcacacuugucacggaguuaaauuugaauuuuuua	WBcel235:IV:1:17493829:1REF:2502449..2502512:+
novel-UM-miR654	HASN(A53T) OX_1	0	4 +/- 6%	8	-	acggaguuaaauuugaauuuuuua	aaauucaaauuuaacuccgugacaagugugcucuaugucacggaguuaaauuugaauuuuuua	WBcel235:IV:1:17493829:1REF:2502445..2502508:-
novel-UM-miR655	HASN(A53T) OX_2	0	0 +/- 0%	21	-	gucugguuuaaucguugaguuuuu	gucugguuuaaucguugaguuuuuaaggugauugggagguuagcauuaagcuagaucu	WBcel235:III:1:13783801:1REF:1371110..1371168:-
novel-UM-miR657	HASN(A53T) OX_3	0	0 +/- 2%	9	-	ucugcaaaauucaaggaucgauaa	acugauccuugaauuaugcaaaaacuuuugccacacguugccgcauuucugcaaaauucaaggaucgauaa	WBcel235:IV:1:17493829:1REF:14873433..14873504:+
novel-UM-miR667	Wild Type_3	0	1 +/- 3%	2	hsa-miR-4691-5p	auccuccaucgucaccgucucuuc	auccuccaucgucaccgucucuucauucuuucaaaacacuguaauuguuaugagaggagcggugagauggggauaa	WBcel235:I:1:15072434:1REF:7217647..7217723:+
novel-UM-miR668	Wild Type_2	0	2 +/- 4%	9	-	uuaguguggauuucgcuucgaga	ucguagcgaaaacuacaguaauuuuaaaucgacacaagcgcuacaguagccauuuaaaaauuaguguggauuucgcuucgaga	WBcel235:I:1:15072434:1REF:3681277..3681360:+
novel-UM-miR670	Wild Type_3	0	1 +/- 4%	7	-	uccgcgcgccgcuauguuuaacuu	uccgcgcgccgcuauguuuaacuugcagcgggcggagacagcucgccacgcccacagugaguuaaacgcagcagcgcgcugaac	WBcel235:X:1:17718942:1REF:2633063..2633147:+
novel-UM-miR673	HASN(A53T) OX+tdp-1 KO _1	0	1 +/- 4%	3	hsa-miR-4790-5p	uucgcuuuuuuuuuucugcagaaa	uucgcuuuuuuuuuucugcagaaauuuuuuuuucguuaaauuuuucugcagcaauaaaaggagcagauc	WBcel235:V:1:20924180:1REF:13200110..13200179:-
novel-UM-miR675	HASN(A53T) OX+tdp-1 KO _1	0	1 +/- 4%	7	-	ccgcgcgccgcuauguuuaacuug	ccgcgcgccgcuauguuuaacuugcagcgggcggagacagcucgccacgcccacagugaguuaaacgcagcagcgcgcugaa	WBcel235:X:1:17718942:1REF:2633064..2633146:+
novel-UM-miR676	HASN(A53T) OX+tdp-1 KO _1	0	1 +/- 4%	3	hsa-miR-4752	guguggaucgcggcgggacccaac	ugggucucgacacgauuuugcuucaaaauaguguggaucgcggcgggacccaac	WBcel235:I:1:15072434:1REF:1579657..1579711:-
novel-UM-miR682	HASN(WT) OX+tdp-1 KO_1	0	2 +/- 4%	5	hsa-miR-212-5p	gccuuggccuccaaucugauaccc	gaacgucacguuggaauaucuagguguaacauuguuuuauuaccuugccaauacgccuuggccuccaaucugauaccc	WBcel235:IV:1:17493829:1REF:7732807..7732885:-
novel-UM-miR685	HASN(WT) OX+tdp-1 KO_3	0	5 +/- 6%	8	-	acggaguuaaauuugaauuuuuua	uaaaaaauucaaauuuaacuccgugacaagugugcucuaugucacggaguuaaauuugaauuuuuua	WBcel235:IV:1:17493829:1REF:2502445..2502512:-
novel-UM-miR686	HASN(WT) OX+tdp-1 KO_3	0	5 +/- 6%	2	-	cugacgaacgagcugaucucauca	gauggucuucgcugguuugaagaaagcugacgaacgagcugaucucauca	WBcel235:V:1:20924180:1REF:12611787..12611837:-
novel-UM-miR687	HASN(WT) OX+tdp-1 KO_3	0	5 +/- 6%	2	hsa-miR-644a	uguguggcgcauggacaucucguu	uguguggcgcauggacaucucguuuucagacugacacacuuucgagauuuuccugcacacacaca	WBcel235:II:1:15279421:1REF:5182679..5182744:+
